# Supplementary material for: Hypothalamic transcriptomes of 99 mouse strains reveal trans eQTL hotspots, splicing QTLs and novel non-coding genes
Source: eLife. 2016 Sep 13;5:e15614. doi: 10.7554/eLife.15614 (PMC5053804; doi:10.7554/eLife.15614)
Supplement: Supplementary file 2. — Includes counts of associated genes in 100 kb windows, and for each of the hotspots: a list of associated genes, interaction p values, list of local eQTLs for the top SNP and DAVID enrichment annotation of the genes associated in trans. DOI: http://dx.doi.org/10.7554/eLife.15614.017 [file elife-15614-supp2.xlsx]

## Sheet: 100k_bins_counts
Pos_abs_mm10	N_inter	N_loci
100001	0	0
200001	0	0
300001	0	0
400001	0	0
500001	0	0
600001	0	0
700001	0	0
800001	0	0
900001	0	0
1000001	0	0
1100001	0	0
1200001	0	0
1300001	0	0
1400001	0	0
1500001	0	0
1600001	0	0
1700001	0	0
1800001	0	0
1900001	0	0
2000001	0	0
2100001	0	0
2200001	0	0
2300001	0	0
2400001	0	0
2500001	0	0
2600001	0	0
2700001	0	0
2800001	0	0
2900001	0	0
3000001	0	0
3100001	0	0
3200001	1	1
3300001	0	0
3400001	1	1
3500001	0	0
3600001	0	0
3700001	0	0
3800001	0	0
3900001	0	0
4000001	0	0
4100001	2	2
4200001	0	0
4300001	1	1
4400001	1	1
4500001	0	0
4600001	1	1
4700001	0	0
4800001	1	1
4900001	0	0
5000001	0	0
5100001	0	0
5200001	1	1
5300001	0	0
5400001	0	0
5500001	0	0
5600001	0	0
5700001	0	0
5800001	0	0
5900001	0	0
6000001	0	0
6100001	0	0
6200001	0	0
6300001	0	0
6400001	0	0
6500001	0	0
6600001	0	0
6700001	0	0
6800001	0	0
6900001	13	3
7000001	0	0
7100001	0	0
7200001	0	0
7300001	0	0
7400001	0	0
7500001	0	0
7600001	0	0
7700001	0	0
7800001	0	0
7900001	0	0
8000001	0	0
8100001	0	0
8200001	0	0
8300001	0	0
8400001	0	0
8500001	0	0
8600001	0	0
8700001	0	0
8800001	0	0
8900001	0	0
9000001	0	0
9100001	0	0
9200001	0	0
9300001	0	0
9400001	0	0
9500001	0	0
9600001	2	2
9700001	3	3
9800001	0	0
9900001	0	0
10000001	0	0
10100001	0	0
10200001	0	0
10300001	2	1
10400001	0	0
10500001	0	0
10600001	0	0
10700001	0	0
10800001	0	0
10900001	0	0
11000001	0	0
11100001	1	1
11200001	2	1
11300001	2	1
11400001	0	0
11500001	0	0
11600001	2	1
11700001	1	1
11800001	1	1
11900001	2	1
12000001	2	1
12100001	0	0
12200001	1	1
12300001	5	1
12400001	8	1
12500001	1	1
12600001	2	1
12700001	0	0
12800001	4	4
12900001	7	4
13000001	0	0
13100001	0	0
13200001	0	0
13300001	0	0
13400001	4	4
13500001	0	0
13600001	0	0
13700001	0	0
13800001	1	1
13900001	0	0
14000001	0	0
14100001	0	0
14200001	0	0
14300001	0	0
14400001	0	0
14500001	0	0
14600001	0	0
14700001	0	0
14800001	1	1
14900001	0	0
15000001	0	0
15100001	0	0
15200001	0	0
15300001	0	0
15400001	0	0
15500001	0	0
15600001	0	0
15700001	0	0
15800001	0	0
15900001	35	7
16000001	9	6
16100001	0	0
16200001	0	0
16300001	0	0
16400001	0	0
16500001	0	0
16600001	0	0
16700001	0	0
16800001	0	0
16900001	2	2
17000001	2	2
17100001	2	2
17200001	1	1
17300001	0	0
17400001	6	2
17500001	4	2
17600001	4	1
17700001	1	1
17800001	0	0
17900001	0	0
18000001	0	0
18100001	0	0
18200001	1	1
18300001	1	1
18400001	0	0
18500001	22	3
18600001	5	1
18700001	0	0
18800001	1	1
18900001	7	2
19000001	5	1
19100001	0	0
19200001	0	0
19300001	0	0
19400001	0	0
19500001	0	0
19600001	8	3
19700001	1	1
19800001	9	3
19900001	21	4
20000001	0	0
20100001	0	0
20200001	0	0
20300001	0	0
20400001	0	0
20500001	0	0
20600001	1	1
20700001	0	0
20800001	0	0
20900001	2	1
21000001	5	1
21100001	1	1
21200001	0	0
21300001	0	0
21400001	0	0
21500001	0	0
21600001	0	0
21700001	1	1
21800001	0	0
21900001	0	0
22000001	0	0
22100001	0	0
22200001	0	0
22300001	0	0
22400001	3	3
22500001	0	0
22600001	0	0
22700001	2	2
22800001	6	3
22900001	0	0
23000001	1	1
23100001	1	1
23200001	0	0
23300001	2	2
23400001	0	0
23500001	0	0
23600001	1	1
23700001	0	0
23800001	0	0
23900001	0	0
24000001	0	0
24100001	0	0
24200001	0	0
24300001	0	0
24400001	1	1
24500001	0	0
24600001	0	0
24700001	0	0
24800001	0	0
24900001	0	0
25000001	0	0
25100001	0	0
25200001	0	0
25300001	0	0
25400001	0	0
25500001	0	0
25600001	1	1
25700001	6	1
25800001	30	27
25900001	4	4
26000001	0	0
26100001	0	0
26200001	0	0
26300001	0	0
26400001	1	1
26500001	0	0
26600001	0	0
26700001	2	1
26800001	0	0
26900001	1	1
27000001	6	1
27100001	3	1
27200001	0	0
27300001	0	0
27400001	0	0
27500001	0	0
27600001	0	0
27700001	0	0
27800001	1	1
27900001	0	0
28000001	0	0
28100001	0	0
28200001	0	0
28300001	0	0
28400001	0	0
28500001	0	0
28600001	0	0
28700001	0	0
28800001	0	0
28900001	0	0
29000001	0	0
29100001	3	3
29200001	0	0
29300001	0	0
29400001	0	0
29500001	0	0
29600001	0	0
29700001	0	0
29800001	0	0
29900001	0	0
30000001	0	0
30100001	0	0
30200001	0	0
30300001	0	0
30400001	1	1
30500001	1	1
30600001	0	0
30700001	0	0
30800001	4	1
30900001	0	0
31000001	0	0
31100001	2	1
31200001	0	0
31300001	2	1
31400001	0	0
31500001	0	0
31600001	0	0
31700001	0	0
31800001	0	0
31900001	0	0
32000001	0	0
32100001	0	0
32200001	0	0
32300001	0	0
32400001	1	1
32500001	0	0
32600001	1	1
32700001	3	1
32800001	2	1
32900001	0	0
33000001	5	3
33100001	7	5
33200001	0	0
33300001	0	0
33400001	3	1
33500001	11	4
33600001	3	2
33700001	3	2
33800001	6	3
33900001	0	0
34000001	1	1
34100001	1	1
34200001	0	0
34300001	7	3
34400001	1	1
34500001	35	35
34600001	0	0
34700001	0	0
34800001	4	3
34900001	3	2
35000001	7	2
35100001	0	0
35200001	0	0
35300001	3	2
35400001	0	0
35500001	21	21
35600001	0	0
35700001	0	0
35800001	0	0
35900001	3	2
36000001	1	1
36100001	0	0
36200001	0	0
36300001	0	0
36400001	0	0
36500001	0	0
36600001	0	0
36700001	1	1
36800001	1	1
36900001	3	2
37000001	7	6
37100001	5	5
37200001	3	1
37300001	1	1
37400001	1	1
37500001	0	0
37600001	1	1
37700001	13	11
37800001	0	0
37900001	3	3
38000001	0	0
38100001	0	0
38200001	0	0
38300001	1	1
38400001	0	0
38500001	0	0
38600001	5	4
38700001	12	3
38800001	0	0
38900001	0	0
39000001	0	0
39100001	1	1
39200001	5	2
39300001	0	0
39400001	10	4
39500001	0	0
39600001	0	0
39700001	0	0
39800001	10	8
39900001	5	5
40000001	0	0
40100001	11	6
40200001	0	0
40300001	0	0
40400001	14	2
40500001	4	2
40600001	0	0
40700001	0	0
40800001	1	1
40900001	6	5
41000001	0	0
41100001	0	0
41200001	0	0
41300001	0	0
41400001	0	0
41500001	0	0
41600001	0	0
41700001	0	0
41800001	0	0
41900001	0	0
42000001	0	0
42100001	0	0
42200001	0	0
42300001	0	0
42400001	0	0
42500001	0	0
42600001	12	2
42700001	8	4
42800001	0	0
42900001	4	1
43000001	0	0
43100001	15	3
43200001	8	2
43300001	1	1
43400001	0	0
43500001	3	1
43600001	0	0
43700001	3	3
43800001	0	0
43900001	0	0
44000001	0	0
44100001	1	1
44200001	1	1
44300001	0	0
44400001	20	20
44500001	0	0
44600001	0	0
44700001	0	0
44800001	0	0
44900001	0	0
45000001	0	0
45100001	0	0
45200001	0	0
45300001	0	0
45400001	0	0
45500001	0	0
45600001	0	0
45700001	0	0
45800001	0	0
45900001	0	0
46000001	0	0
46100001	0	0
46200001	0	0
46300001	0	0
46400001	0	0
46500001	0	0
46600001	0	0
46700001	0	0
46800001	0	0
46900001	0	0
47000001	0	0
47100001	0	0
47200001	0	0
47300001	0	0
47400001	0	0
47500001	1	1
47600001	5	1
47700001	0	0
47800001	0	0
47900001	0	0
48000001	0	0
48100001	0	0
48200001	0	0
48300001	0	0
48400001	2	2
48500001	0	0
48600001	0	0
48700001	3	1
48800001	5	1
48900001	0	0
49000001	1	1
49100001	0	0
49200001	0	0
49300001	0	0
49400001	1	1
49500001	0	0
49600001	0	0
49700001	0	0
49800001	0	0
49900001	29	29
50000001	7	2
50100001	5	5
50200001	0	0
50300001	1	1
50400001	2	1
50500001	0	0
50600001	0	0
50700001	3	1
50800001	1	1
50900001	0	0
51000001	1	1
51100001	4	1
51200001	11	1
51300001	5	1
51400001	0	0
51500001	0	0
51600001	2	2
51700001	14	2
51800001	8	2
51900001	6	2
52000001	20	3
52100001	8	1
52200001	0	0
52300001	0	0
52400001	2	2
52500001	13	2
52600001	13	2
52700001	19	2
52800001	22	2
52900001	8	2
53000001	22	2
53100001	0	0
53200001	8	2
53300001	8	2
53400001	0	0
53500001	5	2
53600001	1	1
53700001	7	2
53800001	7	2
53900001	7	2
54000001	13	2
54100001	8	2
54200001	0	0
54300001	0	0
54400001	0	0
54500001	1	1
54600001	0	0
54700001	5	2
54800001	12	2
54900001	16	2
55000001	9	1
55100001	7	3
55200001	1	1
55300001	6	2
55400001	8	2
55500001	12	1
55600001	10	1
55700001	9	1
55800001	5	1
55900001	10	2
56000001	17	2
56100001	11	2
56200001	11	2
56300001	21	2
56400001	22	2
56500001	7	2
56600001	11	2
56700001	23	2
56800001	8	1
56900001	11	2
57000001	9	2
57100001	4	1
57200001	5	2
57300001	12	2
57400001	13	2
57500001	12	2
57600001	8	2
57700001	1	1
57800001	9	2
57900001	7	2
58000001	0	0
58100001	7	2
58200001	3	2
58300001	4	1
58400001	2	1
58500001	0	0
58600001	3	2
58700001	0	0
58800001	0	0
58900001	6	2
59000001	3	1
59100001	3	2
59200001	28	19
59300001	14	2
59400001	12	2
59500001	26	16
59600001	5	1
59700001	3	3
59800001	7	1
59900001	5	1
60000001	13	2
60100001	21	18
60200001	9	2
60300001	7	3
60400001	11	2
60500001	4	2
60600001	4	2
60700001	34	17
60800001	10	1
60900001	6	2
61000001	10	2
61100001	12	1
61200001	7	1
61300001	8	1
61400001	6	1
61500001	0	0
61600001	6	1
61700001	8	1
61800001	7	1
61900001	1	1
62000001	0	0
62100001	0	0
62200001	0	0
62300001	0	0
62400001	0	0
62500001	0	0
62600001	0	0
62700001	8	1
62800001	0	0
62900001	0	0
63000001	0	0
63100001	0	0
63200001	0	0
63300001	0	0
63400001	0	0
63500001	0	0
63600001	0	0
63700001	0	0
63800001	0	0
63900001	14	9
64000001	27	24
64100001	6	2
64200001	0	0
64300001	1	1
64400001	0	0
64500001	0	0
64600001	0	0
64700001	0	0
64800001	6	1
64900001	8	1
65000001	5	1
65100001	4	2
65200001	11	2
65300001	5	5
65400001	0	0
65500001	20	20
65600001	0	0
65700001	0	0
65800001	0	0
65900001	0	0
66000001	0	0
66100001	2	2
66200001	0	0
66300001	2	1
66400001	0	0
66500001	0	0
66600001	0	0
66700001	0	0
66800001	0	0
66900001	2	1
67000001	0	0
67100001	0	0
67200001	0	0
67300001	0	0
67400001	0	0
67500001	0	0
67600001	1	1
67700001	0	0
67800001	0	0
67900001	0	0
68000001	0	0
68100001	0	0
68200001	0	0
68300001	0	0
68400001	0	0
68500001	0	0
68600001	1	1
68700001	0	0
68800001	0	0
68900001	5	2
69000001	0	0
69100001	0	0
69200001	1	1
69300001	0	0
69400001	4	3
69500001	3	2
69600001	2	2
69700001	0	0
69800001	0	0
69900001	2	1
70000001	1	1
70100001	0	0
70200001	0	0
70300001	1	1
70400001	0	0
70500001	0	0
70600001	0	0
70700001	9	2
70800001	3	2
70900001	5	1
71000001	1	1
71100001	4	1
71200001	4	2
71300001	6	1
71400001	3	1
71500001	0	0
71600001	0	0
71700001	2	1
71800001	4	1
71900001	0	0
72000001	1	1
72100001	4	2
72200001	0	0
72300001	0	0
72400001	2	1
72500001	0	0
72600001	1	1
72700001	0	0
72800001	10	4
72900001	0	0
73000001	6	1
73100001	3	1
73200001	3	1
73300001	4	1
73400001	4	2
73500001	1	1
73600001	1	1
73700001	0	0
73800001	2	2
73900001	0	0
74000001	7	1
74100001	0	0
74200001	9	9
74300001	0	0
74400001	0	0
74500001	0	0
74600001	1	1
74700001	0	0
74800001	0	0
74900001	2	1
75000001	0	0
75100001	1	1
75200001	0	0
75300001	2	1
75400001	0	0
75500001	1	1
75600001	0	0
75700001	2	2
75800001	1	1
75900001	0	0
76000001	1	1
76100001	0	0
76200001	0	0
76300001	0	0
76400001	0	0
76500001	0	0
76600001	1	1
76700001	5	1
76800001	7	4
76900001	4	4
77000001	18	5
77100001	3	1
77200001	1	1
77300001	7	3
77400001	4	3
77500001	5	2
77600001	6	2
77700001	14	5
77800001	12	8
77900001	3	2
78000001	3	2
78100001	8	5
78200001	8	3
78300001	0	0
78400001	1	1
78500001	16	16
78600001	10	6
78700001	0	0
78800001	1	1
78900001	2	1
79000001	0	0
79100001	0	0
79200001	0	0
79300001	0	0
79400001	0	0
79500001	0	0
79600001	0	0
79700001	0	0
79800001	1	1
79900001	0	0
80000001	1	1
80100001	0	0
80200001	0	0
80300001	5	5
80400001	0	0
80500001	0	0
80600001	13	11
80700001	0	0
80800001	0	0
80900001	1	1
81000001	2	1
81100001	5	3
81200001	5	2
81300001	0	0
81400001	0	0
81500001	0	0
81600001	0	0
81700001	0	0
81800001	0	0
81900001	0	0
82000001	0	0
82100001	11	1
82200001	15	4
82300001	12	1
82400001	6	2
82500001	0	0
82600001	2	2
82700001	13	4
82800001	22	4
82900001	15	3
83000001	7	3
83100001	2	1
83200001	1	1
83300001	8	1
83400001	1	1
83500001	2	1
83600001	8	2
83700001	12	3
83800001	4	2
83900001	3	1
84000001	0	0
84100001	0	0
84200001	0	0
84300001	3	1
84400001	7	1
84500001	7	1
84600001	1	1
84700001	5	3
84800001	1	1
84900001	0	0
85000001	9	2
85100001	0	0
85200001	0	0
85300001	0	0
85400001	0	0
85500001	0	0
85600001	0	0
85700001	1	1
85800001	6	1
85900001	0	0
86000001	0	0
86100001	0	0
86200001	0	0
86300001	0	0
86400001	3	3
86500001	0	0
86600001	0	0
86700001	3	3
86800001	0	0
86900001	3	3
87000001	5	4
87100001	0	0
87200001	1	1
87300001	0	0
87400001	0	0
87500001	0	0
87600001	0	0
87700001	0	0
87800001	0	0
87900001	0	0
88000001	0	0
88100001	0	0
88200001	0	0
88300001	0	0
88400001	0	0
88500001	0	0
88600001	0	0
88700001	0	0
88800001	3	1
88900001	12	1
89000001	17	10
89100001	9	1
89200001	8	1
89300001	11	1
89400001	10	1
89500001	15	1
89600001	12	1
89700001	3	1
89800001	2	1
89900001	7	1
90000001	0	0
90100001	1	1
90200001	0	0
90300001	1	1
90400001	0	0
90500001	3	1
90600001	4	2
90700001	12	2
90800001	8	4
90900001	6	2
91000001	6	2
91100001	11	1
91200001	1	1
91300001	5	1
91400001	7	1
91500001	4	1
91600001	1	1
91700001	0	0
91800001	0	0
91900001	7	1
92000001	1	1
92100001	0	0
92200001	0	0
92300001	1	1
92400001	11	3
92500001	36	21
92600001	10	2
92700001	2	2
92800001	0	0
92900001	12	2
93000001	0	0
93100001	0	0
93200001	16	2
93300001	0	0
93400001	0	0
93500001	0	0
93600001	2	2
93700001	0	0
93800001	0	0
93900001	0	0
94000001	0	0
94100001	0	0
94200001	26	26
94300001	0	0
94400001	0	0
94500001	1	1
94600001	0	0
94700001	0	0
94800001	1	1
94900001	0	0
95000001	0	0
95100001	0	0
95200001	0	0
95300001	0	0
95400001	0	0
95500001	5	5
95600001	6	2
95700001	0	0
95800001	0	0
95900001	0	0
96000001	0	0
96100001	0	0
96200001	0	0
96300001	0	0
96400001	0	0
96500001	0	0
96600001	0	0
96700001	0	0
96800001	0	0
96900001	0	0
97000001	1	1
97100001	0	0
97200001	0	0
97300001	0	0
97400001	0	0
97500001	0	0
97600001	0	0
97700001	8	8
97800001	7	3
97900001	0	0
98000001	1	1
98100001	0	0
98200001	0	0
98300001	0	0
98400001	1	1
98500001	1	1
98600001	0	0
98700001	9	9
98800001	0	0
98900001	0	0
99000001	0	0
99100001	0	0
99200001	0	0
99300001	0	0
99400001	0	0
99500001	0	0
99600001	0	0
99700001	0	0
99800001	0	0
99900001	0	0
100000001	32	28
100100001	4	2
100200001	8	4
100300001	0	0
100400001	14	10
100500001	2	1
100600001	2	1
100700001	1	1
100800001	1	1
100900001	4	1
101000001	1	1
101100001	4	1
101200001	2	1
101300001	2	1
101400001	4	3
101500001	1	1
101600001	3	1
101700001	2	1
101800001	0	0
101900001	0	0
102000001	2	1
102100001	0	0
102200001	0	0
102300001	0	0
102400001	0	0
102500001	0	0
102600001	0	0
102700001	0	0
102800001	0	0
102900001	0	0
103000001	0	0
103100001	0	0
103200001	0	0
103300001	0	0
103400001	0	0
103500001	0	0
103600001	0	0
103700001	0	0
103800001	0	0
103900001	1	1
104000001	0	0
104100001	0	0
104200001	0	0
104300001	0	0
104400001	0	0
104500001	0	0
104600001	0	0
104700001	0	0
104800001	0	0
104900001	0	0
105000001	0	0
105100001	0	0
105200001	0	0
105300001	0	0
105400001	0	0
105500001	0	0
105600001	11	11
105700001	0	0
105800001	0	0
105900001	0	0
106000001	0	0
106100001	0	0
106200001	0	0
106300001	0	0
106400001	0	0
106500001	0	0
106600001	0	0
106700001	0	0
106800001	0	0
106900001	0	0
107000001	1	1
107100001	0	0
107200001	0	0
107300001	0	0
107400001	0	0
107500001	0	0
107600001	0	0
107700001	0	0
107800001	0	0
107900001	0	0
108000001	0	0
108100001	0	0
108200001	0	0
108300001	0	0
108400001	2	1
108500001	0	0
108600001	0	0
108700001	0	0
108800001	6	1
108900001	0	0
109000001	0	0
109100001	3	3
109200001	0	0
109300001	0	0
109400001	11	1
109500001	8	1
109600001	2	1
109700001	0	0
109800001	0	0
109900001	0	0
110000001	3	1
110100001	0	0
110200001	0	0
110300001	1	1
110400001	0	0
110500001	0	0
110600001	1	1
110700001	3	1
110800001	3	1
110900001	0	0
111000001	3	1
111100001	9	1
111200001	7	1
111300001	2	1
111400001	0	0
111500001	0	0
111600001	0	0
111700001	0	0
111800001	0	0
111900001	0	0
112000001	0	0
112100001	0	0
112200001	0	0
112300001	0	0
112400001	1	1
112500001	1	1
112600001	1	1
112700001	2	1
112800001	2	2
112900001	0	0
113000001	0	0
113100001	1	1
113200001	4	4
113300001	0	0
113400001	0	0
113500001	2	1
113600001	7	2
113700001	0	0
113800001	0	0
113900001	7	1
114000001	11	2
114100001	0	0
114200001	0	0
114300001	0	0
114400001	0	0
114500001	18	18
114600001	0	0
114700001	0	0
114800001	0	0
114900001	0	0
115000001	1	1
115100001	1	1
115200001	0	0
115300001	10	1
115400001	0	0
115500001	0	0
115600001	0	0
115700001	0	0
115800001	0	0
115900001	2	1
116000001	4	1
116100001	0	0
116200001	0	0
116300001	0	0
116400001	1	1
116500001	2	1
116600001	0	0
116700001	0	0
116800001	0	0
116900001	0	0
117000001	0	0
117100001	1	1
117200001	3	3
117300001	0	0
117400001	0	0
117500001	0	0
117600001	0	0
117700001	0	0
117800001	0	0
117900001	0	0
118000001	0	0
118100001	0	0
118200001	0	0
118300001	0	0
118400001	0	0
118500001	0	0
118600001	0	0
118700001	0	0
118800001	0	0
118900001	0	0
119000001	0	0
119100001	0	0
119200001	0	0
119300001	0	0
119400001	0	0
119500001	0	0
119600001	0	0
119700001	0	0
119800001	0	0
119900001	0	0
120000001	0	0
120100001	0	0
120200001	0	0
120300001	0	0
120400001	0	0
120500001	0	0
120600001	8	6
120700001	0	0
120800001	2	2
120900001	2	2
121000001	0	0
121100001	0	0
121200001	0	0
121300001	0	0
121400001	0	0
121500001	0	0
121600001	0	0
121700001	0	0
121800001	0	0
121900001	0	0
122000001	0	0
122100001	0	0
122200001	0	0
122300001	0	0
122400001	0	0
122500001	0	0
122600001	0	0
122700001	0	0
122800001	0	0
122900001	0	0
123000001	0	0
123100001	0	0
123200001	0	0
123300001	0	0
123400001	0	0
123500001	1	1
123600001	0	0
123700001	0	0
123800001	0	0
123900001	0	0
124000001	0	0
124100001	0	0
124200001	0	0
124300001	0	0
124400001	0	0
124500001	0	0
124600001	0	0
124700001	0	0
124800001	5	5
124900001	2	1
125000001	0	0
125100001	0	0
125200001	0	0
125300001	0	0
125400001	0	0
125500001	0	0
125600001	0	0
125700001	1	1
125800001	0	0
125900001	0	0
126000001	0	0
126100001	0	0
126200001	0	0
126300001	0	0
126400001	1	1
126500001	0	0
126600001	0	0
126700001	1	1
126800001	0	0
126900001	0	0
127000001	1	1
127100001	0	0
127200001	0	0
127300001	0	0
127400001	0	0
127500001	0	0
127600001	0	0
127700001	0	0
127800001	0	0
127900001	1	1
128000001	0	0
128100001	0	0
128200001	0	0
128300001	0	0
128400001	0	0
128500001	0	0
128600001	0	0
128700001	0	0
128800001	11	4
128900001	9	1
129000001	5	1
129100001	5	1
129200001	8	1
129300001	6	1
129400001	3	1
129500001	0	0
129600001	3	1
129700001	11	3
129800001	2	1
129900001	25	4
130000001	4	1
130100001	6	1
130200001	4	1
130300001	6	4
130400001	2	1
130500001	0	0
130600001	4	1
130700001	3	2
130800001	0	0
130900001	0	0
131000001	0	0
131100001	0	0
131200001	0	0
131300001	0	0
131400001	0	0
131500001	0	0
131600001	1	1
131700001	0	0
131800001	0	0
131900001	0	0
132000001	12	5
132100001	0	0
132200001	1	1
132300001	0	0
132400001	0	0
132500001	0	0
132600001	10	4
132700001	16	5
132800001	10	4
132900001	6	4
133000001	8	4
133100001	0	0
133200001	5	2
133300001	0	0
133400001	0	0
133500001	0	0
133600001	0	0
133700001	0	0
133800001	0	0
133900001	0	0
134000001	14	8
134100001	10	2
134200001	6	5
134300001	0	0
134400001	0	0
134500001	0	0
134600001	1	1
134700001	1	1
134800001	0	0
134900001	0	0
135000001	15	15
135100001	0	0
135200001	0	0
135300001	0	0
135400001	1	1
135500001	0	0
135600001	0	0
135700001	0	0
135800001	0	0
135900001	0	0
136000001	0	0
136100001	0	0
136200001	0	0
136300001	0	0
136400001	0	0
136500001	0	0
136600001	2	1
136700001	0	0
136800001	0	0
136900001	0	0
137000001	0	0
137100001	0	0
137200001	2	1
137300001	0	0
137400001	0	0
137500001	1	1
137600001	0	0
137700001	0	0
137800001	0	0
137900001	0	0
138000001	0	0
138100001	0	0
138200001	1	1
138300001	0	0
138400001	0	0
138500001	0	0
138600001	0	0
138700001	1	1
138800001	0	0
138900001	2	2
139000001	0	0
139100001	0	0
139200001	0	0
139300001	0	0
139400001	0	0
139500001	0	0
139600001	0	0
139700001	0	0
139800001	0	0
139900001	1	1
140000001	0	0
140100001	0	0
140200001	0	0
140300001	0	0
140400001	0	0
140500001	0	0
140600001	0	0
140700001	1	1
140800001	1	1
140900001	0	0
141000001	1	1
141100001	0	0
141200001	0	0
141300001	0	0
141400001	0	0
141500001	0	0
141600001	0	0
141700001	3	3
141800001	0	0
141900001	1	1
142000001	0	0
142100001	0	0
142200001	0	0
142300001	0	0
142400001	0	0
142500001	0	0
142600001	0	0
142700001	0	0
142800001	0	0
142900001	0	0
143000001	0	0
143100001	0	0
143200001	0	0
143300001	0	0
143400001	7	7
143500001	5	2
143600001	0	0
143700001	0	0
143800001	0	0
143900001	4	2
144000001	1	1
144100001	4	4
144200001	0	0
144300001	0	0
144400001	0	0
144500001	8	8
144600001	0	0
144700001	1	1
144800001	1	1
144900001	15	3
145000001	0	0
145100001	0	0
145200001	0	0
145300001	2	2
145400001	1	1
145500001	2	1
145600001	15	6
145700001	7	5
145800001	0	0
145900001	3	1
146000001	9	1
146100001	6	1
146200001	3	1
146300001	5	1
146400001	8	1
146500001	7	1
146600001	13	1
146700001	13	1
146800001	4	1
146900001	8	1
147000001	2	1
147100001	1	1
147200001	3	2
147300001	7	2
147400001	8	4
147500001	11	2
147600001	7	2
147700001	17	10
147800001	10	1
147900001	5	1
148000001	5	1
148100001	10	3
148200001	5	1
148300001	9	3
148400001	6	1
148500001	2	2
148600001	7	1
148700001	19	3
148800001	8	1
148900001	12	3
149000001	8	1
149100001	4	1
149200001	5	3
149300001	5	3
149400001	6	6
149500001	0	0
149600001	2	2
149700001	0	0
149800001	0	0
149900001	28	4
150000001	26	4
150100001	9	3
150200001	7	3
150300001	13	3
150400001	30	3
150500001	35	3
150600001	13	3
150700001	2	2
150800001	14	2
150900001	12	3
151000001	5	2
151100001	19	2
151200001	4	2
151300001	7	4
151400001	39	4
151500001	18	3
151600001	19	3
151700001	14	3
151800001	32	6
151900001	20	3
152000001	27	6
152100001	14	2
152200001	25	4
152300001	32	5
152400001	22	2
152500001	56	6
152600001	36	4
152700001	42	3
152800001	31	4
152900001	29	3
153000001	28	4
153100001	48	4
153200001	18	3
153300001	33	5
153400001	14	1
153500001	8	2
153600001	13	6
153700001	16	1
153800001	37	4
153900001	5	1
154000001	19	2
154100001	12	1
154200001	15	2
154300001	21	2
154400001	11	2
154500001	10	1
154600001	17	2
154700001	11	1
154800001	18	2
154900001	21	2
155000001	11	2
155100001	11	1
155200001	9	1
155300001	6	1
155400001	0	0
155500001	0	0
155600001	0	0
155700001	0	0
155800001	19	3
155900001	29	2
156000001	17	1
156100001	14	3
156200001	21	3
156300001	18	3
156400001	13	4
156500001	14	1
156600001	18	2
156700001	12	1
156800001	23	4
156900001	9	3
157000001	19	3
157100001	8	1
157200001	15	1
157300001	6	1
157400001	12	1
157500001	19	2
157600001	16	3
157700001	12	1
157800001	17	3
157900001	11	1
158000001	11	1
158100001	18	1
158200001	22	2
158300001	34	2
158400001	27	2
158500001	25	5
158600001	14	1
158700001	27	9
158800001	12	1
158900001	7	1
159000001	14	2
159100001	40	8
159200001	18	6
159300001	11	2
159400001	15	5
159500001	22	6
159600001	23	6
159700001	23	6
159800001	20	5
159900001	22	5
160000001	37	8
160100001	25	6
160200001	16	6
160300001	48	13
160400001	33	18
160500001	32	12
160600001	49	11
160700001	33	10
160800001	23	7
160900001	35	9
161000001	31	13
161100001	69	12
161200001	87	16
161300001	51	11
161400001	19	4
161500001	28	11
161600001	38	15
161700001	44	6
161800001	20	9
161900001	22	5
162000001	66	17
162100001	23	13
162200001	20	2
162300001	56	16
162400001	15	3
162500001	15	3
162600001	11	1
162700001	14	1
162800001	28	11
162900001	7	1
163000001	40	4
163100001	53	7
163200001	66	7
163300001	56	13
163400001	22	6
163500001	22	4
163600001	25	9
163700001	12	1
163800001	17	2
163900001	17	2
164000001	18	6
164100001	30	10
164200001	8	3
164300001	15	5
164400001	27	2
164500001	9	2
164600001	26	5
164700001	13	1
164800001	13	2
164900001	13	2
165000001	13	2
165100001	13	1
165200001	15	5
165300001	11	2
165400001	33	11
165500001	9	1
165600001	13	2
165700001	9	2
165800001	21	1
165900001	23	2
166000001	17	1
166100001	11	2
166200001	14	2
166300001	22	2
166400001	38	10
166500001	42	11
166600001	38	11
166700001	48	11
166800001	52	8
166900001	33	6
167000001	50	4
167100001	28	7
167200001	39	9
167300001	47	11
167400001	49	6
167500001	42	5
167600001	102	12
167700001	63	12
167800001	97	17
167900001	117	9
168000001	61	10
168100001	41	4
168200001	41	17
168300001	17	2
168400001	14	3
168500001	0	0
168600001	1	1
168700001	2	1
168800001	3	1
168900001	2	2
169000001	0	0
169100001	10	10
169200001	4	2
169300001	0	0
169400001	1	1
169500001	0	0
169600001	0	0
169700001	2	2
169800001	4	2
169900001	4	2
170000001	5	3
170100001	5	2
170200001	3	1
170300001	1	1
170400001	0	0
170500001	0	0
170600001	25	25
170700001	0	0
170800001	0	0
170900001	0	0
171000001	5	2
171100001	1090	162
171200001	542	159
171300001	1392	160
171400001	1711	175
171500001	1088	177
171600001	1024	156
171700001	1555	168
171800001	1020	166
171900001	1529	170
172000001	1329	181
172100001	2233	176
172200001	1697	160
172300001	1920	207
172400001	1085	201
172500001	1772	222
172600001	1322	218
172700001	1564	218
172800001	1913	224
172900001	3913	281
173000001	1881	274
173100001	2262	261
173200001	804	243
173300001	1923	245
173400001	2912	287
173500001	3442	283
173600001	248	244
173700001	909	257
173800001	302	221
173900001	526	222
174000001	426	223
174100001	1272	247
174200001	857	244
174300001	3095	286
174400001	540	243
174500001	962	249
174600001	1923	290
174700001	2975	257
174800001	636	107
174900001	2643	257
175000001	2510	279
175100001	2180	273
175200001	1718	247
175300001	2785	250
175400001	4044	278
175500001	2301	255
175600001	52	11
175700001	353	152
175800001	835	180
175900001	744	183
176000001	3	2
176100001	48	7
176200001	22	5
176300001	164	153
176400001	12	2
176500001	29	4
176600001	7	2
176700001	13	4
176800001	28	3
176900001	22	3
177000001	42	4
177100001	38	3
177200001	21	3
177300001	4	2
177400001	34	5
177500001	19	7
177600001	13	3
177700001	8	4
177800001	22	8
177900001	3	2
178000001	0	0
178100001	2	2
178200001	6	2
178300001	44	24
178400001	21	3
178500001	39	5
178600001	4	1
178700001	12	3
178800001	15	2
178900001	24	19
179000001	11	1
179100001	9	1
179200001	14	1
179300001	6	2
179400001	7	2
179500001	1	1
179600001	2	1
179700001	3	1
179800001	2	1
179900001	113	48
180000001	321	62
180100001	319	59
180200001	503	78
180300001	631	85
180400001	275	80
180500001	387	79
180600001	288	56
180700001	237	62
180800001	192	61
180900001	120	58
181000001	366	70
181100001	374	72
181200001	233	70
181300001	505	64
181400001	533	69
181500001	400	78
181600001	93	50
181700001	86	46
181800001	72	45
181900001	29	11
182000001	32	3
182100001	384	52
182200001	317	45
182300001	220	63
182400001	152	48
182500001	239	70
182600001	4	2
182700001	60	42
182800001	0	0
182900001	0	0
183000001	34	24
183100001	0	0
183200001	0	0
183300001	0	0
183400001	0	0
183500001	0	0
183600001	40	27
183700001	90	38
183800001	56	35
183900001	70	20
184000001	309	22
184100001	32	16
184200001	23	4
184300001	28	4
184400001	38	17
184500001	8	8
184600001	32	11
184700001	31	4
184800001	4	2
184900001	9	2
185000001	30	7
185100001	16	4
185200001	12	4
185300001	5	2
185400001	8	1
185500001	15	3
185600001	23	7
185700001	11	4
185800001	22	5
185900001	17	3
186000001	8	2
186100001	3	2
186200001	8	1
186300001	7	2
186400001	2	2
186500001	0	0
186600001	0	0
186700001	1	1
186800001	0	0
186900001	12	1
187000001	10	2
187100001	5	2
187200001	2	2
187300001	6	1
187400001	1	1
187500001	9	1
187600001	12	3
187700001	10	1
187800001	11	1
187900001	0	0
188000001	2	1
188100001	0	0
188200001	0	0
188300001	0	0
188400001	0	0
188500001	0	0
188600001	0	0
188700001	0	0
188800001	0	0
188900001	7	2
189000001	2	2
189100001	0	0
189200001	0	0
189300001	1	1
189400001	0	0
189500001	0	0
189600001	0	0
189700001	0	0
189800001	0	0
189900001	0	0
190000001	0	0
190100001	7	4
190200001	0	0
190300001	3	1
190400001	3	1
190500001	1	1
190600001	1	1
190700001	5	5
190800001	0	0
190900001	0	0
191000001	0	0
191100001	0	0
191200001	0	0
191300001	0	0
191400001	0	0
191500001	0	0
191600001	0	0
191700001	0	0
191800001	0	0
191900001	0	0
192000001	0	0
192100001	0	0
192200001	2	2
192300001	2	2
192400001	0	0
192500001	2	1
192600001	0	0
192700001	0	0
192800001	1	1
192900001	2	1
193000001	0	0
193100001	1	1
193200001	1	1
193300001	1	1
193400001	4	2
193500001	5	1
193600001	0	0
193700001	9	2
193800001	2	2
193900001	1	1
194000001	0	0
194100001	0	0
194200001	0	0
194300001	0	0
194400001	0	0
194500001	0	0
194600001	0	0
194700001	0	0
194800001	0	0
194900001	1	1
195000001	0	0
195100001	0	0
195200001	1	1
195300001	0	0
195400001	0	0
195471971	0	0
195500001	0	0
195600001	0	0
195700001	0	0
195800001	0	0
195900001	0	0
196000001	0	0
196100001	0	0
196200001	0	0
196300001	0	0
196400001	0	0
196500001	0	0
196600001	0	0
196700001	0	0
196800001	0	0
196900001	0	0
197000001	0	0
197100001	0	0
197200001	0	0
197300001	0	0
197400001	0	0
197500001	0	0
197600001	0	0
197700001	0	0
197800001	0	0
197900001	0	0
198000001	0	0
198100001	0	0
198200001	0	0
198300001	0	0
198400001	0	0
198500001	0	0
198600001	0	0
198700001	2	2
198800001	0	0
198900001	7	3
199000001	8	2
199100001	0	0
199200001	0	0
199300001	0	0
199400001	0	0
199500001	0	0
199600001	0	0
199700001	0	0
199800001	0	0
[truncated: 24,372 more rows]

## Sheet: chr1_hs_trans
feature_id	gene_symbol	gene_chr	gene_start_bp	gene_end_bp	rsID	snp_chr	snp_bp_mm10	pvalue	snp_weight_T	snp_odds_ratio
XLOC_039011	Prps1	20	140456582	140476480	rs13464421	1	172194866	3.9804e-08	1.35429	0.255506
XLOC_015153	Snrpc	17	27826335	27852092	rs13464421	1	172194866	3.98493e-11	-1.12101	3.09399
XLOC_018623	Mgea5	19	45744850	45785068	rs13464421	1	172194866	8.64335e-09	-1.23918	3.4852
XLOC_021828	Cables2	2	180258518	180273496	rs13464421	1	172194866	2.06708e-13	0.655753	0.516491
XLOC_028073	G3bp2,Gm24931	5	92043063	92202860	rs13464421	1	172194866	1.10157e-07	-2.76223	16.1685
XLOC_025461	Mrpl50	4	49508069	49521093	rs13464421	1	172194866	1.56351e-14	-1.00542	2.75385
XLOC_035737	Ist1	8	109614516	109693505	rs13464421	1	172194866	4.87874e-07	0.748437	0.470443
XLOC_009374	Zscan26	13	21412732	21453766	rs13464421	1	172194866	1.50254e-08	-1.55144	4.7738
XLOC_025984	Khdrbs1	4	129703163	129744330	rs13464421	1	172194866	2.04565e-18	-2.98972	20.3334
XLOC_039572	Maged1	20	94466233	94825526	rs13464421	1	172194866	4.59645e-07	-13.3604	701636
XLOC_039349	Smarca1	20	47809367	47892974	rs13464421	1	172194866	4.03813e-12	-0.621101	1.86971
XLOC_039636	Rlim	20	103697320	103981284	rs13464421	1	172194866	2.33128e-08	-0.512526	1.67597
XLOC_038850	NULL	20	102903085	103312379	rs13464421	1	172194866	5.4037e-07	-0.085108	1.08953
XLOC_017233	Epb4.1l4a	18	33794838	34007772	rs13464421	1	172194866	7.32369e-09	0.41084	0.661042
XLOC_037036	Epm2aip1	9	111114628	111279409	rs13464421	1	172194866	6.3264e-08	-2.26319	9.77917
XLOC_002955	Ube2n	10	95514884	95545979	rs13464421	1	172194866	2.81569e-07	-0.768296	2.16862
XLOC_012887	Lynx1	15	74747759	74753034	rs13464421	1	172194866	7.1694e-09	4.32656	0.0127887
XLOC_003284	Tmem200a	10	25930677	26079629	rs13464421	1	172194866	4.55687e-07	-0.181213	1.20031
XLOC_017247	Etf1	18	34902725	34932007	rs13464421	1	172194866	2.29034e-07	-0.420981	1.5283
XLOC_033797	2310057M21Rik	7	130162450	133124354	rs13464421	1	172194866	7.77223e-21	-0.591149	1.81413
XLOC_028576	Ptcd1	5	145140361	145183528	rs13464421	1	172194866	8.03568e-09	-0.260842	1.30058
XLOC_006567	Kpna2	11	106988585	106999541	rs13464421	1	172194866	3.50835e-07	0.486743	0.612373
XLOC_039412	Rbmx	20	57376518	57393036	rs13464421	1	172194866	1.33864e-10	-1.13386	3.13433
XLOC_032818	Uri1	7	37959900	38019542	rs13464421	1	172194866	4.31104e-15	-0.803855	2.24772
XLOC_035293	Ubxn8	8	33599554	33645771	rs13464421	1	172194866	4.57534e-07	0.233456	0.7904
XLOC_027684	Gnai1	5	18265134	18360413	rs13464421	1	172194866	3.31827e-09	-1.76655	5.92912
XLOC_013205	Faim2	15	99496925	99528586	rs13464421	1	172194866	2.678e-09	6.09954	0.00214301
XLOC_015916	Nudt3	17	27579381	27624251	rs13464421	1	172194866	3.95449e-09	-5.31258	211.167
XLOC_031873	Rab6a	7	100545750	100641740	rs13464421	1	172194866	8.22401e-11	-5.72424	319.711
XLOC_024478	Rraga	4	86575532	86612055	rs13464421	1	172194866	4.52284e-11	-2.61758	13.9757
XLOC_012936	Zfp251	15	76851151	76871548	rs13464421	1	172194866	1.72367e-07	0.319481	0.724777
XLOC_002467	Bclaf1	10	20312412	20344646	rs13464421	1	172194866	1.4534e-10	-0.979589	2.68311
XLOC_020675	Rab14	2	35180204	35204507	rs13464421	1	172194866	2.49133e-23	-4.38857	83.2351
XLOC_035235	Polb	8	22627740	22653595	rs13464421	1	172194866	1.64009e-07	1.29217	0.272011
XLOC_017384	Slc6a7	18	60995245	61014721	rs13464421	1	172194866	2.94491e-10	1.53841	0.212246
XLOC_031219	Eml2,Mir330	7	19176065	19206545	rs13464421	1	172194866	8.73347e-12	3.4562	0.0307375
XLOC_012951	Apol8	15	77745782	77756971	rs13464421	1	172194866	7.40525e-11	0.268555	0.762936
XLOC_005407	Pgs1	11	117985757	118129219	rs13464421	1	172194866	1.37761e-09	0.809288	0.442466
XLOC_008614	Gdi2	13	3538006	3611198	rs13464421	1	172194866	5.00178e-07	-2.42479	11.5084
XLOC_033278	2610034B18Rik,Ap3s2	7	79875325	79935606	rs13464421	1	172194866	3.88465e-08	0.505982	0.600617
XLOC_023438	Gabpb2,Mllt11	3	95181765	95236409	rs13464421	1	172194866	3.14217e-12	6.05276	0.00224644
XLOC_032648	Gsk3a	7	25221424	25237851	rs13464421	1	172194866	1.18327e-08	1.85364	0.154492
XLOC_011166	Ube2e1	14	18266234	18331859	rs13464421	1	172194866	5.0664e-08	-1.81905	6.25116
XLOC_006309	Pnpo	11	96907425	96982959	rs13464421	1	172194866	1.52126e-11	2.36498	0.0922902
XLOC_025617	Psip1	4	83415719	83487016	rs13464421	1	172194866	1.76921e-08	-3.86525	49.1268
XLOC_019004	Il15ra	2	11705249	11777582	rs13464421	1	172194866	4.91535e-08	0.42092	0.654362
XLOC_018704	Cacul1,Nanos1	19	60521500	60761019	rs13464421	1	172194866	1.29695e-13	-0.92859	2.54872
XLOC_004402	Fbxw11	11	32637025	32750506	rs13464421	1	172194866	1.2079e-08	-1.42029	4.18287
XLOC_030411	Prickle2	6	92370701	92706145	rs13464421	1	172194866	2.39864e-07	-0.864723	2.38988
XLOC_016828	Ik	18	36735017	36757707	rs13464421	1	172194866	5.20377e-14	-2.42593	11.5216
XLOC_019905	PRND,Prnd,Prnp	2	131909773	131956130	rs13464421	1	172194866	4.44667e-09	8.9203	0.000124953
XLOC_019221	Pip5kl1	2	32535017	32585968	rs13464421	1	172194866	1.14012e-09	0.572762	0.561535
XLOC_027024	Utp3	5	88519923	88565584	rs13464421	1	172194866	8.40815e-08	-0.833589	2.31608
XLOC_024099	Rab2a	4	8535293	8690378	rs13464421	1	172194866	4.35488e-07	4.12942	0.0155987
XLOC_028176	Cplx1	5	108518553	108553529	rs13464421	1	172194866	2.02905e-10	15.6589	1.40644e-07
XLOC_028211	Ulk1	5	110783545	110810150	rs13464421	1	172194866	1.97436e-07	0.667678	0.510322
XLOC_029974	Ube2h	6	30211192	30331779	rs13464421	1	172194866	3.62015e-08	0.343927	0.707144
XLOC_002530	Tspyl4	10	34285508	34418571	rs13464421	1	172194866	3.71084e-07	-9.62869	16339
XLOC_022896	Eif4e	3	138526042	138569014	rs13464421	1	172194866	3.64529e-07	-0.67785	1.97973
XLOC_032049	1110004F10Rik	7	116093281	116106809	rs13464421	1	172194866	3.17121e-07	-1.38238	4.02614
XLOC_038871	Magee1	20	105120356	105391886	rs13464421	1	172194866	3.01239e-10	3.66351	0.0249434
XLOC_019376	Gm13629	2	66440879	66634952	rs13464421	1	172194866	3.70407e-07	0.550092	0.574508
XLOC_017839	Hnrnpul2	19	8802492	8836778	rs13464421	1	172194866	2.24746e-07	-1.16816	3.24453
XLOC_007539	Evl	12	108370956	108702326	rs13464421	1	172194866	2.77795e-07	2.2002	0.108958
XLOC_003298	Rnf146	10	29286234	29362442	rs13464421	1	172194866	5.74853e-08	0.707809	0.490099
XLOC_007521	Gskip	12	105613330	105703284	rs13464421	1	172194866	1.90621e-12	-0.583704	1.80057
XLOC_039812	Tsr2	20	151046149	151096543	rs13464421	1	172194866	1.24282e-12	2.18665	0.110455
XLOC_008903	C78339,Cap2	13	46501707	46736832	rs13464421	1	172194866	1.99986e-08	-1.95911	7.19859
XLOC_030313	Mthfd2	6	83305690	83343998	rs13464421	1	172194866	1.37793e-09	-0.528105	1.70248
XLOC_019061	4931423N10Rik,Yme1l1	2	23156146	23267129	rs13464421	1	172194866	4.21263e-10	-0.885506	2.44046
XLOC_022277	Atp11b	3	35753968	35856276	rs13464421	1	172194866	6.52581e-08	1.26906	0.278417
XLOC_032174	Inpp5f	7	128611327	128740533	rs13464421	1	172194866	2.05228e-11	-2.15205	8.74324
XLOC_004316	Ppp3r1,Wdr92	11	17159262	17235438	rs13464421	1	172194866	1.23678e-07	-4.30687	76.6577
XLOC_021136	Caprin1	2	103762940	103936613	rs13464421	1	172194866	6.59678e-10	-3.12712	23.3525
XLOC_028558	Rac1	5	143505415	143528036	rs13464421	1	172194866	2.06188e-10	-4.48691	91.9047
XLOC_006485	Atxn7l3	11	102284930	102298658	rs13464421	1	172194866	2.58485e-07	1.80988	0.161456
XLOC_013283	Cbx5	15	103186369	103246712	rs13464421	1	172194866	3.90542e-07	-2.44416	11.7352
XLOC_027202	Chfr	5	110037964	110228512	rs13464421	1	172194866	2.27655e-10	0.399122	0.668892
XLOC_026271	Slc45a1	4	150628571	150652174	rs13464421	1	172194866	1.03756e-11	0.930515	0.391593
XLOC_034279	Gm17023,Proz	8	13060907	13150356	rs13464421	1	172194866	3.12856e-12	-0.22914	1.25969
XLOC_013576	1810013L24Rik	16	8830000	8878724	rs13464421	1	172194866	3.07853e-08	-0.62894	1.88454
XLOC_009113	Ttc37	13	76098733	76271359	rs13464421	1	172194866	2.65286e-09	0.196009	0.820791
XLOC_013161	Amigo2	15	97240526	97516067	rs13464421	1	172194866	1.86561e-13	-1.49362	4.50365
XLOC_012366	Syngr1	15	80090730	80119501	rs13464421	1	172194866	2.99919e-08	4.14971	0.0152832
XLOC_029757	2700089E24Rik	6	133103036	133394696	rs13464421	1	172194866	5.53184e-08	-1.95809	7.19119
XLOC_028881	Ccdc132	6	3457088	3603565	rs13464421	1	172194866	8.70253e-09	-0.777619	2.18908
XLOC_010939	Kctd4	14	75894140	76018526	rs13464421	1	172194866	2.41086e-08	-0.367887	1.44869
XLOC_018115	Btrc	19	45363667	45536983	rs13464421	1	172194866	2.56628e-13	-0.896608	2.46791
XLOC_011599	Ppp2r2a	14	67014056	67072471	rs13464421	1	172194866	1.04025e-16	-0.940952	2.58067
XLOC_009528	Lyrm4	13	35978796	36537802	rs13464421	1	172194866	1.47934e-08	-0.872478	2.40863
XLOC_037639	Rab8b	9	66843614	66919705	rs13464421	1	172194866	2.27365e-09	-0.41939	1.52585
XLOC_017275	Hars	18	36766372	36792562	rs13464421	1	172194866	3.69712e-17	2.43353	0.0861309
XLOC_021436	Pak7	2	136078396	136418388	rs13464421	1	172194866	5.98397e-09	-0.278151	1.32346
XLOC_033861	Sirt3	7	140856956	140898643	rs13464421	1	172194866	2.69775e-10	1.71333	0.17795
XLOC_022321	Ccrn4l	3	51224267	51251644	rs13464421	1	172194866	3.20154e-07	-0.416211	1.52097
XLOC_018293	Ppp2r5b	19	6133021	6236242	rs13464421	1	172194866	8.33267e-08	1.9257	0.143672
XLOC_025405	Gba2	4	43531517	43587487	rs13464421	1	172194866	2.48998e-07	1.0058	0.362989
XLOC_039741	Tceal8	20	136168983	136172344	rs13464421	1	172194866	8.51822e-12	-1.85673	6.49308
XLOC_015121	Wdr24	17	25786302	26069409	rs13464421	1	172194866	1.35804e-07	0.345068	0.706331
XLOC_022776	Extl2	3	116007461	116032358	rs13464421	1	172194866	6.30557e-08	-0.969787	2.65674
XLOC_003712	Tmpo	10	91147570	91171582	rs13464421	1	172194866	4.88232e-09	-0.439174	1.55657
XLOC_016699	Snrpd1	18	10617767	10642102	rs13464421	1	172194866	9.47207e-11	-3.12133	23.2166
XLOC_029286	Serbp1	6	67266883	67376188	rs13464421	1	172194866	5.29259e-11	-0.820089	2.28479
XLOC_009035	Habp4	13	64035451	64312744	rs13464421	1	172194866	7.38192e-12	3.5899	0.0268639
XLOC_006181	Dusp14	11	84048040	84069261	rs13464421	1	172194866	8.08507e-09	-0.737918	2.10325
XLOC_033926	Osbpl5	7	143688761	143756996	rs13464421	1	172194866	2.72602e-12	0.945142	0.385864
XLOC_039333	C1galt1c1,Cul4b	20	38530553	38962686	rs13464421	1	172194866	4.80304e-09	-0.836232	2.32226
XLOC_003892	Kif5a	10	127225694	127312798	rs13464421	1	172194866	1.2731e-11	-25.7999	194649000000
XLOC_027706	5031425E22Rik	5	23349661	23434377	rs13464421	1	172194866	1.19067e-07	-0.249731	1.2861
XLOC_013114	Sco2,Tymp	15	89355718	89377039	rs13464421	1	172194866	3.01968e-13	-0.88915	2.44943
XLOC_038745	Vbp1	20	75514250	75535083	rs13464421	1	172194866	6.97296e-10	2.19493	0.109538
XLOC_021261	Ltk	2	119740203	119761436	rs13464421	1	172194866	5.61451e-12	0.362539	0.694007
XLOC_010505	Gpr137c	14	45134447	45318788	rs13464421	1	172194866	9.25546e-09	1.09613	0.331411
XLOC_022872	Ube2d3	3	135406411	135571566	rs13464421	1	172194866	1.47353e-12	-3.95198	53.613
XLOC_010868	A930011O12Rik,Mir124a-1,Mir3078	14	64104285	64599407	rs13464421	1	172194866	3.87025e-10	2.40926	0.0882636
XLOC_038990	Tceal1	20	136590841	136726398	rs13464421	1	172194866	8.52857e-08	-0.561908	1.76147
XLOC_022447	Map9	3	82355274	82395469	rs13464421	1	172194866	3.96415e-08	-0.56453	1.76612
XLOC_023367	Chtop	3	90494616	90510205	rs13464421	1	172194866	4.81691e-12	-3.15881	24.1101
XLOC_038835	Itgb1bp2,Nono	20	101429315	101457776	rs13464421	1	172194866	1.74799e-07	-1.19221	3.3241
XLOC_034694	Clgn	8	83389474	83428552	rs13464421	1	172194866	2.10686e-11	0.403776	0.665763
XLOC_028602	Flt3	5	147330740	147401917	rs13464421	1	172194866	5.03519e-12	0.445207	0.638544
XLOC_011540	Cdadc1	14	59380755	59598342	rs13464421	1	172194866	3.45044e-09	0.790155	0.451078
XLOC_014080	Ubald1	16	4835415	4883424	rs13464421	1	172194866	4.99877e-11	-3.32327	28.4552
XLOC_004314	Cnrip1	11	16970991	17083354	rs13464421	1	172194866	9.89497e-12	-1.12512	3.10685
XLOC_026231	Mfn2	4	147873598	147904704	rs13464421	1	172194866	3.31714e-09	-2.02008	7.65467
XLOC_024939	9130020K20Rik,Gm17388,Hnrnpr	4	136310941	136361328	rs13464421	1	172194866	2.82954e-07	-1.05089	2.88295
XLOC_018641	Pcgf6	19	47033400	47051146	rs13464421	1	172194866	2.83875e-07	0.282487	0.752302
XLOC_023332	Rusc1	3	89083980	89093382	rs13464421	1	172194866	7.7236e-08	1.89997	0.147445
XLOC_039743	Bex1	20	136213971	136226100	rs13464421	1	172194866	1.09015e-08	-10.3803	34843.9
XLOC_002717	Snrpd3	10	75351110	75537590	rs13464421	1	172194866	2.41281e-08	-2.71926	15.4834
XLOC_039521	Rab39b	20	75565221	75578644	rs13464421	1	172194866	2.77008e-09	0.515529	0.594867
XLOC_034930	Zfp612	8	110079608	110102753	rs13464421	1	172194866	1.18549e-15	1.65636	0.188464
XLOC_018529	Htr7	19	35958373	36058180	rs13464421	1	172194866	5.57055e-08	0.579501	0.557735
XLOC_012370	Atf4	15	80255047	80257738	rs13464421	1	172194866	1.3316e-11	-4.64157	107.401
XLOC_036198	Msantd4	9	4370710	4387092	rs13464421	1	172194866	2.3151e-08	-0.820495	2.28572
XLOC_017231	Stard4	18	32915825	33213972	rs13464421	1	172194866	6.9005e-08	0.724644	0.481856
XLOC_022530	Adar	3	89714569	89784144	rs13464421	1	172194866	1.1052e-11	-2.46508	11.9852
XLOC_021295	Ppip5k1	2	121128306	121355396	rs13464421	1	172194866	3.46683e-07	1.67433	0.185082
XLOC_030128	Scrn1	6	54505747	54566489	rs13464421	1	172194866	8.07752e-08	-1.65367	5.2917
XLOC_035590	Dnaja2	8	85537631	85595150	rs13464421	1	172194866	6.15858e-13	-2.24274	9.57974
XLOC_025965	S100pbp	4	129147979	129277362	rs13464421	1	172194866	1.59824e-09	-0.883551	2.43565
XLOC_012751	Gm15941,Ncald	15	37231920	37792576	rs13464421	1	172194866	2.13726e-16	-7.5433	1998.58
XLOC_029870	Sgce	6	4660549	4747204	rs13464421	1	172194866	2.42959e-07	-0.526462	1.69967
XLOC_038960	Hnrnph2	20	134601126	134607123	rs13464421	1	172194866	3.46141e-08	-1.0525	2.88765
XLOC_031219	Eml2,Mir330	7	19176065	19206545	rs13470410	1	171288869	6.91465e-09	3.02983	23.5982
XLOC_021436	Pak7	2	136078396	136418388	rs13470410	1	171288869	1.50984e-08	-0.271401	0.753394
XLOC_039812	Tsr2	20	151046149	151096543	rs13470410	1	171288869	5.66587e-07	1.73558	6.11544
XLOC_003444	Hk1	10	62252437	62379908	rs13470410	1	171288869	3.00997e-07	1.80876	6.60068
XLOC_038871	Magee1	20	105120356	105391886	rs13470410	1	171288869	2.20761e-08	3.46087	36.9994
XLOC_021261	Ltk	2	119740203	119761436	rs13470410	1	171288869	2.131e-09	0.335137	1.41859
XLOC_036768	Gnb5,Myo5c	9	75231963	75346135	rs13470410	1	171288869	5.71146e-07	0.90006	2.55762
XLOC_021828	Cables2	2	180258518	180273496	rs13470410	1	171288869	1.10218e-07	0.524718	1.72886
XLOC_005407	Pgs1	11	117985757	118129219	rs13470410	1	171288869	3.37408e-07	0.699127	2.07391
XLOC_022872	Ube2d3	3	135406411	135571566	rs13470410	1	171288869	2.70166e-07	-3.38981	0.0291075
XLOC_017275	Hars	18	36766372	36792562	rs13470410	1	171288869	4.75577e-12	2.2386	10.3361
XLOC_023438	Gabpb2,Mllt11	3	95181765	95236409	rs13470410	1	171288869	6.75039e-09	5.54655	326.032
XLOC_007521	Gskip	12	105613330	105703284	rs13470410	1	171288869	5.46054e-07	-0.463941	0.616281
XLOC_016828	Ik	18	36735017	36757707	rs13470410	1	171288869	2.2243e-08	-2.06016	0.116546
XLOC_012751	Gm15941,Ncald	15	37231920	37792576	rs13470410	1	171288869	1.24147e-07	-5.9283	0.00205949
XLOC_017384	Slc6a7	18	60995245	61014721	rs13470410	1	171288869	1.89632e-07	1.40588	4.33546
XLOC_027202	Chfr	5	110037964	110228512	rs13470410	1	171288869	3.08537e-11	0.422305	1.55366
XLOC_032648	Gsk3a	7	25221424	25237851	rs13470410	1	171288869	2.96819e-07	1.73407	6.10581
XLOC_025984	Khdrbs1	4	129703163	129744330	rs13470410	1	171288869	1.59794e-08	-2.422	0.0798984
XLOC_026271	Slc45a1	4	150628571	150652174	rs13470410	1	171288869	1.2493e-08	0.814203	2.33848
XLOC_032818	Uri1	7	37959900	38019542	rs13470410	1	171288869	2.8775e-07	-0.60455	0.532189
XLOC_003892	Kif5a	10	127225694	127312798	rs13470410	1	171288869	1.67881e-07	-23.5757	2.07652e-11
XLOC_034930	Zfp612	8	110079608	110102753	rs13470410	1	171288869	4.5731e-08	1.30365	3.89684
XLOC_039011	Prps1	20	140456582	140476480	rs13470410	1	171288869	4.78905e-07	1.30019	3.88279
XLOC_028602	Flt3	5	147330740	147401917	rs13470410	1	171288869	9.24162e-08	0.37274	1.47535
XLOC_017233	Epb4.1l4a	18	33794838	34007772	rs13470410	1	171288869	2.40342e-08	0.4189	1.54815
XLOC_025461	Mrpl50	4	49508069	49521093	rs13470410	1	171288869	2.45725e-07	-0.757295	0.453789
XLOC_018641	Pcgf6	19	47033400	47051146	rs13470410	1	171288869	4.57072e-07	0.282243	1.34243
XLOC_033926	Osbpl5	7	143688761	143756996	rs13470410	1	171288869	5.77293e-08	0.829689	2.37657
XLOC_020675	Rab14	2	35180204	35204507	rs13470410	1	171288869	1.84352e-09	-3.30332	0.0318562
XLOC_018623	Mgea5	19	45744850	45785068	rs13470410	1	171288869	1.84981e-07	-1.17547	0.29334
XLOC_018704	Cacul1,Nanos1	19	60521500	60761019	rs13470410	1	171288869	2.66485e-08	-0.772368	0.446708
XLOC_031873	Rab6a	7	100545750	100641740	rs13470410	1	171288869	4.07812e-07	-4.94926	0.00571985
XLOC_033797	2310057M21Rik	7	130162450	133124354	rs13470410	1	171288869	4.38545e-10	-0.454528	0.622363
XLOC_023367	Chtop	3	90494616	90510205	rs13470410	1	171288869	2.51432e-07	-2.56006	0.06918
XLOC_007539	Evl	12	108370956	108702326	rs13470410	1	171288869	3.59954e-07	2.14742	9.39816
XLOC_017839	Hnrnpul2	19	8802492	8836778	rs13470411	1	171288826	5.3494e-08	-1.19807	3.33713
XLOC_017233	Epb4.1l4a	18	33794838	34007772	rs13470411	1	171288826	1.00945e-08	0.402068	0.667356
XLOC_033926	Osbpl5	7	143688761	143756996	rs13470411	1	171288826	1.88584e-11	0.922917	0.395208
XLOC_015121	Wdr24	17	25786302	26069409	rs13470411	1	171288826	2.37336e-07	0.336205	0.713066
XLOC_034694	Clgn	8	83389474	83428552	rs13470411	1	171288826	5.44707e-11	0.392877	0.673554
XLOC_029757	2700089E24Rik	6	133103036	133394696	rs13470411	1	171288826	1.80088e-08	-1.9865	7.3756
XLOC_025617	Psip1	4	83415719	83487016	rs13470411	1	171288826	5.55442e-08	-3.69388	41.0832
XLOC_019905	PRND,Prnd,Prnp	2	131909773	131956130	rs13470411	1	171288826	2.56881e-09	8.91272	0.00012779
XLOC_020675	Rab14	2	35180204	35204507	rs13470411	1	171288826	1.49599e-22	-4.31261	76.5521
XLOC_012951	Apol8	15	77745782	77756971	rs13470411	1	171288826	5.30645e-10	0.255514	0.773356
XLOC_012370	Atf4	15	80255047	80257738	rs13470411	1	171288826	3.51422e-11	-4.53652	95.8893
XLOC_021261	Ltk	2	119740203	119761436	rs13470411	1	171288826	1.61475e-11	0.353314	0.700899
XLOC_031873	Rab6a	7	100545750	100641740	rs13470411	1	171288826	6.24527e-11	-5.69745	308.261
XLOC_024099	Rab2a	4	8535293	8690378	rs13470411	1	171288826	3.11539e-07	4.11595	0.0159205
XLOC_038960	Hnrnph2	20	134601126	134607123	rs13470411	1	171288826	6.11381e-08	-1.02394	2.80096
XLOC_010868	A930011O12Rik,Mir124a-1,Mir3078	14	64104285	64599407	rs13470411	1	171288826	1.08502e-09	2.33012	0.0959607
XLOC_021828	Cables2	2	180258518	180273496	rs13470411	1	171288826	5.93108e-12	0.621245	0.535316
XLOC_018704	Cacul1,Nanos1	19	60521500	60761019	rs13470411	1	171288826	6.55189e-12	-0.872227	2.40453
XLOC_003892	Kif5a	10	127225694	127312798	rs13470411	1	171288826	2.19323e-12	-26.2241	285738000000
XLOC_019221	Pip5kl1	2	32535017	32585968	rs13470411	1	171288826	8.6666e-09	0.541246	0.580173
XLOC_039412	Rbmx	20	57376518	57393036	rs13470411	1	171288826	7.12838e-10	-1.09414	3.00587
XLOC_039011	Prps1	20	140456582	140476480	rs13470411	1	171288826	3.89894e-08	1.33347	0.261502
XLOC_038745	Vbp1	20	75514250	75535083	rs13470411	1	171288826	4.35035e-10	2.17331	0.112355
XLOC_009374	Zscan26	13	21412732	21453766	rs13470411	1	171288826	4.49576e-09	-1.57716	4.8863
XLOC_034930	Zfp612	8	110079608	110102753	rs13470411	1	171288826	3.53964e-15	1.61969	0.196084
XLOC_002467	Bclaf1	10	20312412	20344646	rs13470411	1	171288826	4.59636e-10	-0.946603	2.59132
XLOC_022776	Extl2	3	116007461	116032358	rs13470411	1	171288826	5.41101e-08	-0.959316	2.62467
XLOC_012936	Zfp251	15	76851151	76871548	rs13470411	1	171288826	2.56505e-07	0.311217	0.731215
XLOC_024478	Rraga	4	86575532	86612055	rs13470411	1	171288826	4.18119e-11	-2.59264	13.5704
XLOC_027684	Gnai1	5	18265134	18360413	rs13470411	1	171288826	1.26143e-08	-1.69094	5.47876
XLOC_018529	Htr7	19	35958373	36058180	rs13470411	1	171288826	8.53771e-09	0.593351	0.550549
XLOC_035293	Ubxn8	8	33599554	33645771	rs13470411	1	171288826	3.47405e-07	0.231785	0.792036
XLOC_017275	Hars	18	36766372	36792562	rs13470411	1	171288826	5.53391e-18	2.44176	0.0857674
XLOC_021136	Caprin1	2	103762940	103936613	rs13470411	1	171288826	6.21709e-10	-3.07646	22.0772
XLOC_038835	Itgb1bp2,Nono	20	101429315	101457776	rs13470411	1	171288826	3.90879e-07	-1.14853	3.17491
XLOC_038990	Tceal1	20	136590841	136726398	rs13470411	1	171288826	2.374e-07	-0.538274	1.71848
XLOC_003298	Rnf146	10	29286234	29362442	rs13470411	1	171288826	1.27276e-08	0.734499	0.477678
XLOC_004316	Ppp3r1,Wdr92	11	17159262	17235438	rs13470411	1	171288826	1.60134e-07	-4.22268	69.9307
XLOC_011540	Cdadc1	14	59380755	59598342	rs13470411	1	171288826	1.27617e-09	0.793918	0.449965
XLOC_019004	Il15ra	2	11705249	11777582	rs13470411	1	171288826	3.73297e-07	0.387444	0.677245
XLOC_025405	Gba2	4	43531517	43587487	rs13470411	1	171288826	1.07871e-07	1.01778	0.359242
XLOC_022277	Atp11b	3	35753968	35856276	rs13470411	1	171288826	6.8814e-08	1.25341	0.283432
XLOC_010505	Gpr137c	14	45134447	45318788	rs13470411	1	171288826	1.27065e-08	1.07414	0.339439
XLOC_007521	Gskip	12	105613330	105703284	rs13470411	1	171288826	1.02879e-11	-0.562856	1.7615
XLOC_039333	C1galt1c1,Cul4b	20	38530553	38962686	rs13470411	1	171288826	7.21918e-08	-0.77645	2.18369
XLOC_025461	Mrpl50	4	49508069	49521093	rs13470411	1	171288826	4.85835e-14	-0.979921	2.67964
XLOC_031219	Eml2,Mir330	7	19176065	19206545	rs13470411	1	171288826	6.58461e-11	3.33243	0.0350135
XLOC_019061	4931423N10Rik,Yme1l1	2	23156146	23267129	rs13470411	1	171288826	3.87338e-09	-0.835179	2.31657
XLOC_017231	Stard4	18	32915825	33213972	rs13470411	1	171288826	1.39574e-07	0.701011	0.494043
XLOC_025965	S100pbp	4	129147979	129277362	rs13470411	1	171288826	1.56017e-08	-0.830328	2.3053
XLOC_009113	Ttc37	13	76098733	76271359	rs13470411	1	171288826	8.85781e-09	0.187247	0.828327
XLOC_018623	Mgea5	19	45744850	45785068	rs13470411	1	171288826	3.63098e-08	-1.18277	3.28617
XLOC_035235	Polb	8	22627740	22653595	rs13470411	1	171288826	1.39848e-07	1.28272	0.275198
XLOC_017384	Slc6a7	18	60995245	61014721	rs13470411	1	171288826	9.1049e-10	1.48582	0.224348
XLOC_035590	Dnaja2	8	85537631	85595150	rs13470411	1	171288826	6.02798e-12	-2.151	8.70279
XLOC_026231	Mfn2	4	147873598	147904704	rs13470411	1	171288826	5.52308e-10	-2.06434	7.97634
XLOC_013114	Sco2,Tymp	15	89355718	89377039	rs13470411	1	171288826	7.63868e-14	-0.88048	2.42458
XLOC_039741	Tceal8	20	136168983	136172344	rs13470411	1	171288826	4.76485e-11	-1.78355	6.01368
XLOC_027024	Utp3	5	88519923	88565584	rs13470411	1	171288826	1.30348e-07	-0.810395	2.25954
XLOC_028176	Cplx1	5	108518553	108553529	rs13470411	1	171288826	1.16786e-07	14.4906	4.67532e-07
XLOC_013205	Faim2	15	99496925	99528586	rs13470411	1	171288826	2.21653e-08	5.76455	0.00303228
XLOC_028602	Flt3	5	147330740	147401917	rs13470411	1	171288826	3.36854e-12	0.441482	0.641415
XLOC_023438	Gabpb2,Mllt11	3	95181765	95236409	rs13470411	1	171288826	6.19194e-13	6.11448	0.00213256
XLOC_005407	Pgs1	11	117985757	118129219	rs13470411	1	171288826	1.11296e-09	0.806946	0.444106
XLOC_018641	Pcgf6	19	47033400	47051146	rs13470411	1	171288826	2.97942e-07	0.278409	0.755749
XLOC_011599	Ppp2r2a	14	67014056	67072471	rs13470411	1	171288826	4.67329e-16	-0.91626	2.51343
XLOC_022447	Map9	3	82355274	82395469	rs13470411	1	171288826	1.18329e-07	-0.545244	1.73057
XLOC_029286	Serbp1	6	67266883	67376188	rs13470411	1	171288826	6.12544e-11	-0.809354	2.25717
XLOC_002530	Tspyl4	10	34285508	34418571	rs13470411	1	171288826	1.11791e-07	-9.89637	21047.9
XLOC_035737	Ist1	8	109614516	109693505	rs13470411	1	171288826	1.14796e-07	0.771283	0.460327
XLOC_028576	Ptcd1	5	145140361	145183528	rs13470411	1	171288826	8.38953e-08	-0.242655	1.27645
XLOC_018115	Btrc	19	45363667	45536983	rs13470411	1	171288826	2.0741e-13	-0.890859	2.45002
XLOC_023367	Chtop	3	90494616	90510205	rs13470411	1	171288826	4.0016e-12	-3.10688	22.7632
XLOC_039812	Tsr2	20	151046149	151096543	rs13470411	1	171288826	6.12553e-13	2.17248	0.11245
XLOC_030128	Scrn1	6	54505747	54566489	rs13470411	1	171288826	2.42961e-07	-1.58916	4.94561
XLOC_012887	Lynx1	15	74747759	74753034	rs13470411	1	171288826	2.44958e-08	4.15345	0.0153311
XLOC_027706	5031425E22Rik	5	23349661	23434377	rs13470411	1	171288826	1.635e-07	-0.242375	1.27609
XLOC_022872	Ube2d3	3	135406411	135571566	rs13470411	1	171288826	3.7627e-12	-3.86795	48.9447
XLOC_032174	Inpp5f	7	128611327	128740533	rs13470411	1	171288826	1.15418e-10	-2.06473	7.9795
XLOC_039521	Rab39b	20	75565221	75578644	rs13470411	1	171288826	1.83556e-09	0.511519	0.597784
XLOC_006309	Pnpo	11	96907425	96982959	rs13470411	1	171288826	2.10521e-12	2.41313	0.0882731
XLOC_010939	Kctd4	14	75894140	76018526	rs13470411	1	171288826	5.99587e-08	-0.352576	1.42568
XLOC_008903	C78339,Cap2	13	46501707	46736832	rs13470411	1	171288826	9.03946e-09	-1.96969	7.25198
XLOC_013161	Amigo2	15	97240526	97516067	rs13470411	1	171288826	9.08921e-13	-1.44836	4.29252
XLOC_030313	Mthfd2	6	83305690	83343998	rs13470411	1	171288826	1.07928e-08	-0.499055	1.652
XLOC_033859	Zfp941	7	140795893	140822222	rs13470411	1	171288826	2.29528e-07	-0.785281	2.20317
XLOC_016699	Snrpd1	18	10617767	10642102	rs13470411	1	171288826	2.21765e-10	-3.02716	21.0092
XLOC_009528	Lyrm4	13	35978796	36537802	rs13470411	1	171288826	1.41583e-07	-0.812224	2.2637
XLOC_021436	Pak7	2	136078396	136418388	rs13470411	1	171288826	1.48836e-08	-0.269403	1.31126
XLOC_039743	Bex1	20	136213971	136226100	rs13470411	1	171288826	3.72863e-08	-9.93001	21772.3
XLOC_012751	Gm15941,Ncald	15	37231920	37792576	rs13470411	1	171288826	3.51646e-17	-7.56614	2019.54
XLOC_034279	Gm17023,Proz	8	13060907	13150356	rs13470411	1	171288826	3.79084e-12	-0.225921	1.25514
XLOC_015153	Snrpc	17	27826335	27852092	rs13470411	1	171288826	1.25688e-11	-1.1205	3.08665
XLOC_011166	Ube2e1	14	18266234	18331859	rs13470411	1	171288826	5.57049e-08	-1.77925	5.98775
XLOC_013283	Cbx5	15	103186369	103246712	rs13470411	1	171288826	6.70092e-08	-2.52886	12.727
XLOC_016828	Ik	18	36735017	36757707	rs13470411	1	171288826	5.78798e-13	-2.32382	10.3551
XLOC_026271	Slc45a1	4	150628571	150652174	rs13470411	1	171288826	7.56515e-11	0.892102	0.407649
XLOC_039636	Rlim	20	103697320	103981284	rs13470411	1	171288826	8.75683e-08	-0.48862	1.63476
XLOC_024939	9130020K20Rik,Gm17388,Hnrnpr	4	136310941	136361328	rs13470411	1	171288826	2.37749e-07	-1.04667	2.86575
XLOC_038871	Magee1	20	105120356	105391886	rs13470411	1	171288826	1.99549e-10	3.62936	0.025973
XLOC_018293	Ppp2r5b	19	6133021	6236242	rs13470411	1	171288826	6.47256e-08	1.91422	0.145806
XLOC_027202	Chfr	5	110037964	110228512	rs13470411	1	171288826	3.14669e-11	0.406679	0.664268
XLOC_033278	2610034B18Rik,Ap3s2	7	79875325	79935606	rs13470411	1	171288826	3.21266e-08	0.501506	0.603835
XLOC_037639	Rab8b	9	66843614	66919705	rs13470411	1	171288826	2.4202e-08	-0.391986	1.48333
XLOC_004402	Fbxw11	11	32637025	32750506	rs13470411	1	171288826	4.20805e-08	-1.36425	3.94431
XLOC_003712	Tmpo	10	91147570	91171582	rs13470411	1	171288826	2.32325e-08	-0.418466	1.52337
XLOC_032648	Gsk3a	7	25221424	25237851	rs13470411	1	171288826	1.62037e-08	1.82157	0.160048
XLOC_028881	Ccdc132	6	3457088	3603565	rs13470411	1	171288826	7.33394e-09	-0.77134	2.17249
XLOC_014080	Ubald1	16	4835415	4883424	rs13470411	1	171288826	1.3178e-11	-3.3224	28.2739
XLOC_006181	Dusp14	11	84048040	84069261	rs13470411	1	171288826	4.45785e-08	-0.694267	2.01043
XLOC_033797	2310057M21Rik	7	130162450	133124354	rs13470411	1	171288826	1.30728e-19	-0.572221	1.77817
XLOC_030411	Prickle2	6	92370701	92706145	rs13470411	1	171288826	1.1733e-07	-0.869541	2.39804
XLOC_028558	Rac1	5	143505415	143528036	rs13470411	1	171288826	4.30701e-10	-4.36596	80.7718
XLOC_012366	Syngr1	15	80090730	80119501	rs13470411	1	171288826	9.30503e-08	3.9801	0.0182516
XLOC_004314	Cnrip1	11	16970991	17083354	rs13470411	1	171288826	7.04573e-11	-1.07091	2.93647
XLOC_009035	Habp4	13	64035451	64312744	rs13470411	1	171288826	2.32312e-12	3.60152	0.0267107
XLOC_006567	Kpna2	11	106988585	106999541	rs13470411	1	171288826	3.81652e-07	0.479186	0.617545
XLOC_019703	Bdnf	2	109674699	109727073	rs13470411	1	171288826	5.18032e-07	-0.247676	1.28291
XLOC_002717	Snrpd3	10	75351110	75537590	rs13470411	1	171288826	4.01072e-08	-2.65031	14.3808
XLOC_025984	Khdrbs1	4	129703163	129744330	rs13470411	1	171288826	1.25689e-18	-2.97165	19.8682
XLOC_022896	Eif4e	3	138526042	138569014	rs13470411	1	171288826	4.16898e-07	-0.667216	1.95647
XLOC_033861	Sirt3	7	140856956	140898643	rs13470411	1	171288826	9.93109e-10	1.65684	0.188892
XLOC_037036	Epm2aip1	9	111114628	111279409	rs13470411	1	171288826	2.16752e-08	-2.29391	10.0482
XLOC_009560	Ranbp9	13	43398371	43480973	rs13470411	1	171288826	5.20007e-07	0.653066	0.518453
XLOC_015916	Nudt3	17	27579381	27624251	rs13470411	1	171288826	3.36667e-09	-5.24353	195.265
XLOC_032818	Uri1	7	37959900	38019542	rs13470411	1	171288826	1.84736e-14	-0.784158	2.20068
XLOC_013576	1810013L24Rik	16	8830000	8878724	rs13470411	1	171288826	3.22124e-07	-0.580084	1.79229
XLOC_022530	Adar	3	89714569	89784144	rs13470411	1	171288826	1.96058e-12	-2.49674	12.3224
XLOC_039349	Smarca1	20	47809367	47892974	rs13470411	1	171288826	3.56385e-11	-0.595224	1.81979
XLOC_028073	G3bp2,Gm24931	5	92043063	92202860	rs13470411	1	171288826	1.46541e-07	-2.70706	15.2255
XLOC_030313	Mthfd2	6	83305690	83343998	rs13476237	1	171701395	1.00693e-09	-0.528687	0.583625
XLOC_017231	Stard4	18	32915825	33213972	rs13476237	1	171701395	1.53371e-07	0.689129	2.01761
XLOC_014080	Ubald1	16	4835415	4883424	rs13476237	1	171701395	1.17257e-09	-3.08294	0.0432764
XLOC_039812	Tsr2	20	151046149	151096543	rs13476237	1	171701395	2.7793e-09	1.88867	6.84634
XLOC_019221	Pip5kl1	2	32535017	32585968	rs13476237	1	171701395	1.26964e-07	0.500137	1.66432
XLOC_039741	Tceal8	20	136168983	136172344	rs13476237	1	171701395	2.02539e-10	-1.73544	0.170736
XLOC_032648	Gsk3a	7	25221424	25237851	rs13476237	1	171701395	1.80501e-08	1.78617	6.16759
XLOC_002717	Snrpd3	10	75351110	75537590	rs13476237	1	171701395	4.47884e-07	-2.46644	0.0810895
XLOC_033797	2310057M21Rik	7	130162450	133124354	rs13476237	1	171701395	6.1466e-17	-0.538116	0.578047
XLOC_002955	Ube2n	10	95514884	95545979	rs13476237	1	171701395	2.78085e-08	-0.808105	0.439069
XLOC_020675	Rab14	2	35180204	35204507	rs13476237	1	171701395	8.72776e-17	-3.94513	0.017983
XLOC_015916	Nudt3	17	27579381	27624251	rs13476237	1	171701395	6.6352e-08	-4.92488	0.00662926
XLOC_017233	Epb4.1l4a	18	33794838	34007772	rs13476237	1	171701395	2.02769e-07	0.372843	1.46194
XLOC_025984	Khdrbs1	4	129703163	129744330	rs13476237	1	171701395	2.0782e-13	-2.64255	0.0677733
XLOC_021136	Caprin1	2	103762940	103936613	rs13476237	1	171701395	2.18804e-08	-2.93408	0.0503617
XLOC_021261	Ltk	2	119740203	119761436	rs13476237	1	171701395	2.64151e-09	0.322979	1.38954
XLOC_009374	Zscan26	13	21412732	21453766	rs13476237	1	171701395	1.60206e-07	-1.42738	0.233665
XLOC_031219	Eml2,Mir330	7	19176065	19206545	rs13476237	1	171701395	1.13818e-09	3.17404	25.354
XLOC_011166	Ube2e1	14	18266234	18331859	rs13476237	1	171701395	2.33171e-07	-1.7106	0.175111
XLOC_022277	Atp11b	3	35753968	35856276	rs13476237	1	171701395	4.80437e-07	1.17819	3.32028
XLOC_039349	Smarca1	20	47809367	47892974	rs13476237	1	171701395	3.96849e-09	-0.531149	0.582163
XLOC_018704	Cacul1,Nanos1	19	60521500	60761019	rs13476237	1	171701395	1.84722e-09	-0.79098	0.446794
XLOC_005407	Pgs1	11	117985757	118129219	rs13476237	1	171701395	4.68645e-07	0.701658	2.04353
XLOC_029286	Serbp1	6	67266883	67376188	rs13476237	1	171701395	9.87246e-08	-0.690968	0.494707
XLOC_006309	Pnpo	11	96907425	96982959	rs13476237	1	171701395	6.49414e-08	1.9508	7.2936
XLOC_012887	Lynx1	15	74747759	74753034	rs13476237	1	171701395	3.86025e-07	3.76665	46.3648
XLOC_010868	A930011O12Rik,Mir124a-1,Mir3078	14	64104285	64599407	rs13476237	1	171701395	5.87087e-08	2.12286	8.69069
XLOC_019061	4931423N10Rik,Yme1l1	2	23156146	23267129	rs13476237	1	171701395	3.59524e-08	-0.78603	0.449053
XLOC_002467	Bclaf1	10	20312412	20344646	rs13476237	1	171701395	1.73469e-07	-0.82905	0.429801
XLOC_007521	Gskip	12	105613330	105703284	rs13476237	1	171701395	1.47868e-11	-0.553422	0.569105
XLOC_013576	1810013L24Rik	16	8830000	8878724	rs13476237	1	171701395	4.66154e-07	-0.569436	0.559897
XLOC_016699	Snrpd1	18	10617767	10642102	rs13476237	1	171701395	2.41036e-08	-2.71973	0.0626499
XLOC_039521	Rab39b	20	75565221	75578644	rs13476237	1	171701395	2.66022e-08	0.484559	1.63812
XLOC_027684	Gnai1	5	18265134	18360413	rs13476237	1	171701395	2.40748e-08	-1.66131	0.184126
XLOC_022530	Adar	3	89714569	89784144	rs13476237	1	171701395	1.01779e-08	-2.14129	0.112926
XLOC_031873	Rab6a	7	100545750	100641740	rs13476237	1	171701395	8.07974e-09	-5.17036	0.00516271
XLOC_019492	Zc3h15	2	83644416	83714948	rs13476237	1	171701395	4.66938e-07	-1.45523	0.227129
XLOC_028211	Ulk1	5	110783545	110810150	rs13476237	1	171701395	2.6606e-08	0.691546	2.02259
XLOC_032818	Uri1	7	37959900	38019542	rs13476237	1	171701395	4.44206e-14	-0.77251	0.455279
XLOC_022872	Ube2d3	3	135406411	135571566	rs13476237	1	171701395	1.14706e-08	-3.36048	0.03262
XLOC_006181	Dusp14	11	84048040	84069261	rs13476237	1	171701395	4.51438e-09	-0.746761	0.467378
XLOC_022817	Tram1l1	3	124320607	124323271	rs13476237	1	171701395	5.36918e-07	-0.687207	0.496606
XLOC_016828	Ik	18	36735017	36757707	rs13476237	1	171701395	4.93682e-12	-2.24272	0.101842
XLOC_034930	Zfp612	8	110079608	110102753	rs13476237	1	171701395	3.3167e-14	1.56416	4.91939
XLOC_009035	Habp4	13	64035451	64312744	rs13476237	1	171701395	3.04097e-10	3.28896	28.5024
XLOC_003892	Kif5a	10	127225694	127312798	rs13476237	1	171701395	6.90595e-12	-25.6869	4.33841e-12
XLOC_025617	Psip1	4	83415719	83487016	rs13476237	1	171701395	1.92132e-07	-3.521	0.0276998
XLOC_032174	Inpp5f	7	128611327	128740533	rs13476237	1	171701395	2.12684e-11	-2.10304	0.117413
XLOC_022776	Extl2	3	116007461	116032358	rs13476237	1	171701395	5.07667e-07	-0.904109	0.398166
XLOC_037639	Rab8b	9	66843614	66919705	rs13476237	1	171701395	5.80191e-07	-0.357961	0.694472
XLOC_011599	Ppp2r2a	14	67014056	67072471	rs13476237	1	171701395	8.95966e-13	-0.843144	0.423675
XLOC_019412	Hat1	2	71388689	71441770	rs13476237	1	171701395	1.64951e-07	-0.358045	0.694413
XLOC_021828	Cables2	2	180258518	180273496	rs13476237	1	171701395	2.65807e-10	0.574563	1.79539
XLOC_028881	Ccdc132	6	3457088	3603565	rs13476237	1	171701395	8.0541e-08	-0.720978	0.479814
XLOC_024677	Pik3r3	4	116174569	116303645	rs13476237	1	171701395	9.99835e-08	0.572457	1.79155
XLOC_004314	Cnrip1	11	16970991	17083354	rs13476237	1	171701395	4.78368e-10	-1.01223	0.356647
XLOC_013161	Amigo2	15	97240526	97516067	rs13476237	1	171701395	2.90043e-10	-1.30362	0.265057
XLOC_013114	Sco2,Tymp	15	89355718	89377039	rs13476237	1	171701395	3.7314e-10	-0.788134	0.448091
XLOC_017384	Slc6a7	18	60995245	61014721	rs13476237	1	171701395	1.40898e-08	1.37564	4.05994
XLOC_038990	Tceal1	20	136590841	136726398	rs13476237	1	171701395	3.13061e-07	-0.53085	0.58234
XLOC_012366	Syngr1	15	80090730	80119501	rs13476237	1	171701395	1.05848e-07	3.89978	53.0978
XLOC_011540	Cdadc1	14	59380755	59598342	rs13476237	1	171701395	3.67701e-07	0.679618	1.99816
XLOC_020822	Tlk1	2	70661247	70825800	rs13476237	1	171701395	6.12368e-09	0.653135	1.94499
XLOC_023438	Gabpb2,Mllt11	3	95181765	95236409	rs13476237	1	171701395	1.0299e-10	5.62441	307.591
XLOC_039636	Rlim	20	103697320	103981284	rs13476237	1	171701395	9.49144e-08	-0.482332	0.611842
XLOC_035590	Dnaja2	8	85537631	85595150	rs13476237	1	171701395	5.75235e-12	-2.14357	0.112664
XLOC_019376	Gm13629	2	66440879	66634952	rs13476237	1	171701395	6.58211e-08	0.544966	1.74208
XLOC_028602	Flt3	5	147330740	147401917	rs13476237	1	171701395	5.11407e-11	0.42218	1.53728
XLOC_036198	Msantd4	9	4370710	4387092	rs13476237	1	171701395	1.30961e-08	-0.815489	0.435779
XLOC_033926	Osbpl5	7	143688761	143756996	rs13476237	1	171701395	1.681e-07	0.775639	2.20346
XLOC_010505	Gpr137c	14	45134447	45318788	rs13476237	1	171701395	1.66472e-10	1.16606	3.27952
XLOC_024478	Rraga	4	86575532	86612055	rs13476237	1	171701395	7.76665e-11	-2.5601	0.0737108
XLOC_017275	Hars	18	36766372	36792562	rs13476237	1	171701395	2.04514e-13	2.16944	9.11297
XLOC_012951	Apol8	15	77745782	77756971	rs13476237	1	171701395	8.9539e-09	0.235092	1.27055
XLOC_027024	Utp3	5	88519923	88565584	rs13476237	1	171701395	1.25262e-07	-0.821487	0.433124
XLOC_028558	Rac1	5	143505415	143528036	rs13476237	1	171701395	2.86051e-09	-4.17603	0.0142142
XLOC_013205	Faim2	15	99496925	99528586	rs13476237	1	171701395	1.98608e-08	5.71133	336.064
XLOC_034694	Clgn	8	83389474	83428552	rs13476237	1	171701395	5.75261e-10	0.372327	1.46117
XLOC_023367	Chtop	3	90494616	90510205	rs13476237	1	171701395	2.83598e-11	-3.0458	0.044945
XLOC_039412	Rbmx	20	57376518	57393036	rs13476237	1	171701395	1.07488e-09	-1.06586	0.337685
XLOC_018529	Htr7	19	35958373	36058180	rs13476237	1	171701395	4.2256e-08	0.562202	1.77293
XLOC_025461	Mrpl50	4	49508069	49521093	rs13476237	1	171701395	2.1299e-15	-1.01409	0.35597
XLOC_039743	Bex1	20	136213971	136226100	rs13476237	1	171701395	2.80721e-08	-10.0161	3.70974e-05
XLOC_038745	Vbp1	20	75514250	75535083	rs13476237	1	171701395	4.49263e-07	1.83481	6.48086
XLOC_012751	Gm15941,Ncald	15	37231920	37792576	rs13476237	1	171701395	1.6367e-11	-6.51587	0.00131125
XLOC_015153	Snrpc	17	27826335	27852092	rs13476237	1	171701395	1.1686e-10	-1.07783	0.333594
XLOC_009528	Lyrm4	13	35978796	36537802	rs13476237	1	171701395	1.30128e-07	-0.80548	0.440244
XLOC_038871	Magee1	20	105120356	105391886	rs13476237	1	171701395	2.23185e-08	3.27023	27.9638
XLOC_034279	Gm17023,Proz	8	13060907	13150356	rs13476237	1	171701395	4.90713e-14	-0.238796	0.784094
XLOC_018115	Btrc	19	45363667	45536983	rs13476237	1	171701395	4.36654e-10	-0.788996	0.447698
XLOC_026271	Slc45a1	4	150628571	150652174	rs13476237	1	171701395	4.24381e-10	0.858639	2.39785
XLOC_012370	Atf4	15	80255047	80257738	rs13476237	1	171701395	2.13642e-12	-4.71185	0.00823566
XLOC_026271	Slc45a1	4	150628571	150652174	rs13476248	1	174151673	3.96795e-08	0.751613	2.14652
XLOC_013161	Amigo2	15	97240526	97516067	rs13476248	1	174151673	4.08708e-10	-1.24444	0.282325
XLOC_019492	Zc3h15	2	83644416	83714948	rs13476248	1	174151673	2.89165e-07	-1.43423	0.232801
XLOC_024099	Rab2a	4	8535293	8690378	rs13476248	1	174151673	1.36612e-07	4.1421	67.3241
XLOC_003892	Kif5a	10	127225694	127312798	rs13476248	1	174151673	9.01068e-17	-28.2489	3.40379e-13
XLOC_004316	Ppp3r1,Wdr92	11	17159262	17235438	rs13476248	1	174151673	6.34012e-08	-4.22238	0.0136898
XLOC_017275	Hars	18	36766372	36792562	rs13476248	1	174151673	8.80759e-14	2.1164	8.59217
XLOC_035359	Cdkn2aip	8	47709343	47738407	rs13476248	1	174151673	4.28978e-08	-0.156166	0.853246
XLOC_012225	Sqle	15	59315051	59374187	rs13476248	1	174151673	4.725e-07	0.816153	2.29203
XLOC_025617	Psip1	4	83415719	83487016	rs13476248	1	174151673	3.25374e-08	-3.59481	0.0259049
XLOC_011166	Ube2e1	14	18266234	18331859	rs13476248	1	174151673	1.51154e-08	-1.78069	0.163707
XLOC_016245	Tbc1d5	17	50727203	51182828	rs13476248	1	174151673	3.3807e-08	-0.267546	0.76193
XLOC_027684	Gnai1	5	18265134	18360413	rs13476248	1	174151673	1.96508e-10	-1.79348	0.161593
XLOC_002467	Bclaf1	10	20312412	20344646	rs13476248	1	174151673	3.1983e-09	-0.906849	0.397878
XLOC_030727	Wbp11	6	136808089	136844578	rs13476248	1	174151673	4.47445e-07	-0.847204	0.422742
XLOC_028116	Tmem150c	5	100077329	100160012	rs13476248	1	174151673	2.18074e-08	1.11683	3.11121
XLOC_013273	Map3k12	15	102455525	102517064	rs13476248	1	174151673	1.63105e-07	0.758275	2.1611
XLOC_033861	Sirt3	7	140856956	140898643	rs13476248	1	174151673	1.20383e-07	1.47596	4.48162
XLOC_039741	Tceal8	20	136168983	136172344	rs13476248	1	174151673	2.82319e-12	-1.81984	0.157321
XLOC_032174	Inpp5f	7	128611327	128740533	rs13476248	1	174151673	3.55818e-14	-2.17629	0.109513
XLOC_022530	Adar	3	89714569	89784144	rs13476248	1	174151673	3.50375e-11	-2.31444	0.0951682
XLOC_022277	Atp11b	3	35753968	35856276	rs13476248	1	174151673	6.10344e-08	1.20804	3.41337
XLOC_039812	Tsr2	20	151046149	151096543	rs13476248	1	174151673	8.55711e-11	1.95257	7.27435
XLOC_012751	Gm15941,Ncald	15	37231920	37792576	rs13476248	1	174151673	1.63121e-13	-6.83737	0.000959914
XLOC_025461	Mrpl50	4	49508069	49521093	rs13476248	1	174151673	5.93556e-19	-1.05817	0.341165
XLOC_003816	Rab21	10	115284133	115316344	rs13476248	1	174151673	4.54001e-08	-0.951906	0.38007
XLOC_009560	Ranbp9	13	43398371	43480973	rs13476248	1	174151673	2.78563e-07	0.654676	1.94514
XLOC_028558	Rac1	5	143505415	143528036	rs13476248	1	174151673	5.7305e-11	-4.36002	0.0119027
XLOC_014080	Ubald1	16	4835415	4883424	rs13476248	1	174151673	5.85182e-14	-3.55394	0.0270036
XLOC_012370	Atf4	15	80255047	80257738	rs13476248	1	174151673	4.7807e-16	-5.0131	0.00612913
XLOC_029286	Serbp1	6	67266883	67376188	rs13476248	1	174151673	2.05189e-07	-0.655534	0.513654
XLOC_020675	Rab14	2	35180204	35204507	rs13476248	1	174151673	2.01865e-20	-4.07656	0.0158765
XLOC_033797	2310057M21Rik	7	130162450	133124354	rs13476248	1	174151673	1.86532e-20	-0.560643	0.565656
XLOC_021069	Madd	2	91137159	91183837	rs13476248	1	174151673	5.54224e-09	2.07432	8.23248
XLOC_038850	NULL	20	102903085	103312379	rs13476248	1	174151673	6.60208e-08	-0.0915676	0.911141
XLOC_039572	Maged1	20	94466233	94825526	rs13476248	1	174151673	8.2842e-09	-14.4596	4.15007e-07
XLOC_032101	Rbbp6	7	122964515	123002557	rs13476248	1	174151673	1.66214e-08	-0.834328	0.42831
XLOC_023139	Cog6	3	52982122	53017223	rs13476248	1	174151673	3.60166e-08	0.411731	1.51958
XLOC_019703	Bdnf	2	109674699	109727073	rs13476248	1	174151673	2.8337e-08	-0.26406	0.764633
XLOC_037639	Rab8b	9	66843614	66919705	rs13476248	1	174151673	3.47737e-07	-0.350231	0.70052
XLOC_038990	Tceal1	20	136590841	136726398	rs13476248	1	174151673	7.89868e-10	-0.599502	0.543753
XLOC_022776	Extl2	3	116007461	116032358	rs13476248	1	174151673	9.08517e-09	-0.982181	0.368554
XLOC_033926	Osbpl5	7	143688761	143756996	rs13476248	1	174151673	3.28806e-07	0.752075	2.14753
XLOC_013114	Sco2,Tymp	15	89355718	89377039	rs13476248	1	174151673	3.21829e-13	-0.873811	0.411464
XLOC_034694	Clgn	8	83389474	83428552	rs13476248	1	174151673	6.78915e-09	0.342342	1.41611
XLOC_029757	2700089E24Rik	6	133103036	133394696	rs13476248	1	174151673	1.47364e-07	-1.82896	0.15587
XLOC_004314	Cnrip1	11	16970991	17083354	rs13476248	1	174151673	2.65368e-09	-0.972649	0.372141
XLOC_032900	Dhdh	7	45470530	45526268	rs13476248	1	174151673	3.07451e-08	0.26827	1.31342
XLOC_007521	Gskip	12	105613330	105703284	rs13476248	1	174151673	3.37339e-15	-0.606699	0.53979
XLOC_019061	4931423N10Rik,Yme1l1	2	23156146	23267129	rs13476248	1	174151673	6.79862e-08	-0.751377	0.465982
XLOC_038871	Magee1	20	105120356	105391886	rs13476248	1	174151673	8.58325e-08	3.07017	22.6495
XLOC_010505	Gpr137c	14	45134447	45318788	rs13476248	1	174151673	1.24242e-14	1.29237	3.71883
XLOC_017231	Stard4	18	32915825	33213972	rs13476248	1	174151673	4.80303e-09	0.72105	2.08087
XLOC_019376	Gm13629	2	66440879	66634952	rs13476248	1	174151673	2.57912e-08	0.548241	1.74572
XLOC_039743	Bex1	20	136213971	136226100	rs13476248	1	174151673	2.4895e-09	-10.519	2.27655e-05
XLOC_028602	Flt3	5	147330740	147401917	rs13476248	1	174151673	1.90968e-13	0.446193	1.57374
XLOC_002717	Snrpd3	10	75351110	75537590	rs13476248	1	174151673	3.37732e-08	-2.58059	0.0726142
XLOC_013205	Faim2	15	99496925	99528586	rs13476248	1	174151673	1.43311e-07	5.3044	219.366
XLOC_028211	Ulk1	5	110783545	110810150	rs13476248	1	174151673	4.40083e-07	0.613534	1.86548
XLOC_003354	Foxo3	10	42181571	42276798	rs13476248	1	174151673	2.03574e-10	0.385304	1.47931
XLOC_022208	Gm16093,Mtfr1	3	19187326	19311404	rs13476248	1	174151673	1.92267e-07	0.341707	1.4152
XLOC_013186	Arf3	15	98737620	98763591	rs13476248	1	174151673	6.64941e-10	-5.62429	0.00329339
XLOC_017384	Slc6a7	18	60995245	61014721	rs13476248	1	174151673	8.29101e-12	1.51249	4.65112
XLOC_032818	Uri1	7	37959900	38019542	rs13476248	1	174151673	1.00378e-17	-0.814126	0.437194
XLOC_009113	Ttc37	13	76098733	76271359	rs13476248	1	174151673	3.20305e-07	0.165637	1.18333
XLOC_003712	Tmpo	10	91147570	91171582	rs13476248	1	174151673	1.40108e-07	-0.390718	0.672282
XLOC_027024	Utp3	5	88519923	88565584	rs13476248	1	174151673	1.8313e-09	-0.891732	0.404038
XLOC_026231	Mfn2	4	147873598	147904704	rs13476248	1	174151673	4.27387e-07	-1.72438	0.173349
XLOC_002955	Ube2n	10	95514884	95545979	rs13476248	1	174151673	2.36759e-08	-0.785967	0.449886
XLOC_009035	Habp4	13	64035451	64312744	rs13476248	1	174151673	2.08107e-12	3.43442	32.7967
XLOC_008920	Bicd2	13	49340671	49387678	rs13476248	1	174151673	2.42751e-07	0.583004	1.80849
XLOC_027062	Uso1	5	92043063	92202860	rs13476248	1	174151673	3.89729e-07	0.582394	1.80737
XLOC_016828	Ik	18	36735017	36757707	rs13476248	1	174151673	2.18851e-14	-2.32842	0.0938255
XLOC_029870	Sgce	6	4660549	4747204	rs13476248	1	174151673	1.50792e-08	-0.571935	0.559202
XLOC_028881	Ccdc132	6	3457088	3603565	rs13476248	1	174151673	1.36163e-08	-0.739615	0.471586
XLOC_034279	Gm17023,Proz	8	13060907	13150356	rs13476248	1	174151673	1.03796e-18	-0.256023	0.770905
XLOC_035590	Dnaja2	8	85537631	85595150	rs13476248	1	174151673	6.13113e-11	-1.97916	0.133805
XLOC_004338	Gm12056,Zrsr1	11	22702291	22982382	rs13476248	1	174151673	3.13178e-08	1.01065	2.79295
XLOC_036198	Msantd4	9	4370710	4387092	rs13476248	1	174151673	4.60042e-09	-0.809278	0.439353
XLOC_015153	Snrpc	17	27826335	27852092	rs13476248	1	174151673	1.27725e-12	-1.14957	0.310899
XLOC_038952	Srpx2	20	133908322	133932859	rs13476248	1	174151673	7.11677e-10	0.106576	1.11439
XLOC_021841	Chrna4	2	180986534	181043546	rs13476248	1	174151673	6.54377e-08	1.70973	5.68345
XLOC_026820	Acox3	5	35581226	35623551	rs13476248	1	174151673	1.63631e-07	0.375026	1.46394
XLOC_012366	Syngr1	15	80090730	80119501	rs13476248	1	174151673	3.90464e-09	4.06551	62.2828
XLOC_018704	Cacul1,Nanos1	19	60521500	60761019	rs13476248	1	174151673	2.04843e-07	-0.68548	0.498258
XLOC_039521	Rab39b	20	75565221	75578644	rs13476248	1	174151673	1.44809e-11	0.55487	1.75752
XLOC_003449	2510003E04Rik	10	62538625	62946690	rs13476248	1	174151673	2.02871e-08	-1.09093	0.329991
XLOC_012887	Lynx1	15	74747759	74753034	rs13476248	1	174151673	2.17177e-09	4.15178	67.9897
XLOC_015916	Nudt3	17	27579381	27624251	rs13476248	1	174151673	6.63068e-11	-5.69087	0.00307792
XLOC_030313	Mthfd2	6	83305690	83343998	rs13476248	1	174151673	5.88159e-10	-0.51531	0.592326
XLOC_018115	Btrc	19	45363667	45536983	rs13476248	1	174151673	1.8802e-14	-0.884421	0.407051
XLOC_022548	Ilf2	3	90449678	90491033	rs13476248	1	174151673	1.01859e-07	-1.22688	0.287409
XLOC_025965	S100pbp	4	129147979	129277362	rs13476248	1	174151673	3.32002e-07	-0.729915	0.476258
XLOC_006309	Pnpo	11	96907425	96982959	rs13476248	1	174151673	6.37125e-09	1.98079	7.48601
XLOC_039709	Tspan6	20	133891064	133898438	rs13476248	1	174151673	5.50017e-07	-0.598207	0.544469
XLOC_012908	Ccdc166	15	75978611	75982784	rs13476248	1	174151673	1.00164e-07	-0.173639	0.838228
XLOC_028627	N4bp2l1,N4bp2l2	5	150522629	150665863	rs13476248	1	174151673	4.40962e-08	1.10845	3.08482
XLOC_016699	Snrpd1	18	10617767	10642102	rs13476248	1	174151673	1.03394e-08	-2.71038	0.0636407
XLOC_009374	Zscan26	13	21412732	21453766	rs13476248	1	174151673	1.17176e-09	-1.56096	0.204667
XLOC_022896	Eif4e	3	138526042	138569014	rs13476248	1	174151673	1.80296e-07	-0.647068	0.518093
XLOC_028424	Eif4h	5	134619804	134639476	rs13476248	1	174151673	1.7127e-07	-3.30427	0.0348028
XLOC_029371	Lrrtm4	6	79926413	80810143	rs13476248	1	174151673	2.02399e-08	-0.570982	0.559744
XLOC_022872	Ube2d3	3	135406411	135571566	rs13476248	1	174151673	1.57769e-08	-3.22087	0.0378814
XLOC_023675	Larp7	3	127535453	127618986	rs13476248	1	174151673	2.55705e-08	-0.249839	0.775765
XLOC_012951	Apol8	15	77745782	77756971	rs13476248	1	174151673	7.26115e-11	0.250545	1.28998
XLOC_024478	Rraga	4	86575532	86612055	rs13476248	1	174151673	1.51759e-16	-2.92662	0.0510852
XLOC_038745	Vbp1	20	75514250	75535083	rs13476248	1	174151673	1.34443e-08	1.97497	7.44186
XLOC_009528	Lyrm4	13	35978796	36537802	rs13476248	1	174151673	7.66897e-09	-0.843526	0.424325
XLOC_011540	Cdadc1	14	59380755	59598342	rs13476248	1	174151673	4.3146e-07	0.648704	1.93337
XLOC_006654	H3f3b	11	116021145	116061673	rs13476248	1	174151673	2.23883e-08	-3.59275	0.0259591
XLOC_031219	Eml2,Mir330	7	19176065	19206545	rs13476248	1	174151673	1.88234e-08	2.90145	19.0807
XLOC_028576	Ptcd1	5	145140361	145183528	rs13476248	1	174151673	2.3326e-09	-0.265757	0.763316
XLOC_009110	Glrx	13	75839724	75854241	rs13476248	1	174151673	1.42776e-07	1.77138	6.05092
XLOC_003921	Nabp2	10	128376489	128411492	rs13476248	1	174151673	1.72902e-07	-2.38927	0.0881985
XLOC_039349	Smarca1	20	47809367	47892974	rs13476248	1	174151673	2.27799e-11	-0.56506	0.563123
XLOC_025984	Khdrbs1	4	129703163	129744330	rs13476248	1	174151673	9.16869e-21	-2.97209	0.0487785
XLOC_039412	Rbmx	20	57376518	57393036	rs13476248	1	174151673	1.21845e-18	-1.34867	0.253949
XLOC_032049	1110004F10Rik	7	116093281	116106809	rs13476248	1	174151673	1.47605e-08	-1.43715	0.232111
XLOC_017233	Epb4.1l4a	18	33794838	34007772	rs13476248	1	174151673	1.18646e-07	0.369642	1.45595
XLOC_007090	Asap2,Gm21989	12	20615019	21286292	rs13476248	1	174151673	3.36319e-07	0.862972	2.40372
XLOC_034930	Zfp612	8	110079608	110102753	rs13476248	1	174151673	3.84738e-19	1.69321	5.58881
XLOC_030713	Dusp16	6	134639626	134979177	rs13476248	1	174151673	4.50553e-07	0.213788	1.24268
XLOC_021136	Caprin1	2	103762940	103936613	rs13476248	1	174151673	1.8548e-08	-2.92774	0.0510271
XLOC_023438	Gabpb2,Mllt11	3	95181765	95236409	rs13476248	1	174151673	1.71812e-12	5.81088	367.039
XLOC_011164	Nr1d2	14	18203997	18239500	rs13476248	1	174151673	1.50222e-07	1.42816	4.26912
XLOC_010939	Kctd4	14	75894140	76018526	rs13476248	1	174151673	1.04492e-07	-0.332948	0.712933
XLOC_022817	Tram1l1	3	124320607	124323271	rs13476248	1	174151673	2.37626e-08	-0.725032	0.478627
XLOC_007976	Map3k9	12	81714732	81783335	rs13476248	1	174151673	4.27318e-07	0.408468	1.51455
XLOC_024677	Pik3r3	4	116174569	116303645	rs13476248	1	174151673	4.46223e-11	0.649818	1.93556
XLOC_039636	Rlim	20	103697320	103981284	rs13476248	1	174151673	7.96275e-10	-0.521772	0.588449
XLOC_031873	Rab6a	7	100545750	100641740	rs13476248	1	174151673	2.70643e-10	-5.35214	0.0043427
XLOC_010868	A930011O12Rik,Mir124a-1,Mir3078	14	64104285	64599407	rs13476248	1	174151673	2.13345e-09	2.24085	9.75058
XLOC_023367	Chtop	3	90494616	90510205	rs13476248	1	174151673	3.66167e-13	-3.16996	0.0398927
XLOC_032351	Syt5	7	4539521	4547940	rs13476248	1	174151673	5.17035e-09	-2.46242	0.0818796
XLOC_024156	Usp45	4	21727690	21840254	rs13476248	1	174151673	1.03564e-09	0.354399	1.43357
XLOC_018529	Htr7	19	35958373	36058180	rs13476248	1	174151673	9.64945e-09	0.566277	1.77801
XLOC_035681	Dync1li2	8	104412765	104444014	rs13476248	1	174151673	1.06137e-08	1.61173	5.14468
XLOC_021828	Cables2	2	180258518	180273496	rs13476248	1	174151673	9.54241e-11	0.568684	1.78236
XLOC_033726	Eif3c	7	126546454	126566411	rs13476248	1	174151673	5.35596e-07	-1.28494	0.27094
XLOC_011599	Ppp2r2a	14	67014056	67072471	rs13476248	1	174151673	1.79553e-16	-0.902047	0.399824
XLOC_021436	Pak7	2	136078396	136418388	rs13476248	1	174151673	1.0471e-08	-0.267291	0.762127
XLOC_024782	1700125G02Rik,Epha10	4	124802103	124917859	rs13476248	1	174151673	5.26837e-07	0.757814	2.16009
XLOC_035035	NULL	8	122882586	123051084	rs13476248	1	174151673	1.466e-09	-0.158799	0.850965
XLOC_038995	Zcchc18	20	136981115	137038302	rs13476248	1	174151673	5.04982e-09	-4.58235	0.00949553
XLOC_028057	Grsf1	5	88659271	88676171	rs13476248	1	174151673	2.85321e-07	1.16133	3.25515
XLOC_016842	3222401L13Rik,Gm26672,Pcdhga9	18	37645822	37842082	rs13476248	1	174151673	2.60371e-08	-3.70851	0.0230781
XLOC_020822	Tlk1	2	70661247	70825800	rs13476248	1	174151673	1.40716e-08	0.639233	1.91485
XLOC_006181	Dusp14	11	84048040	84069261	rs13476248	1	174151673	2.81262e-10	-0.778897	0.453131
XLOC_009670	Hnrnpk	13	58391139	58411149	rs13476250	1	174604498	6.39675e-08	-3.97858	0.0147511
XLOC_025461	Mrpl50	4	49508069	49521093	rs13476250	1	174604498	4.64254e-10	-0.873157	0.39639
XLOC_028558	Rac1	5	143505415	143528036	rs13476250	1	174604498	1.59868e-07	-3.96194	0.0150136
XLOC_007521	Gskip	12	105613330	105703284	rs13476250	1	174604498	1.16503e-08	-0.517945	0.577579
XLOC_039412	Rbmx	20	57376518	57393036	rs13476250	1	174604498	1.7319e-11	-1.1957	0.281624
XLOC_020675	Rab14	2	35180204	35204507	rs13476250	1	174604498	9.98111e-11	-3.44504	0.0259652
XLOC_028576	Ptcd1	5	145140361	145183528	rs13476250	1	174604498	5.32477e-07	-0.232944	0.781242
XLOC_006266	Cacna1g	11	94408384	94474651	rs13476250	1	174604498	5.59695e-07	4.00108	69.4272
XLOC_028602	Flt3	5	147330740	147401917	rs13476250	1	174604498	6.00122e-12	0.453903	1.61775
XLOC_009528	Lyrm4	13	35978796	36537802	rs13476250	1	174604498	1.97046e-07	-0.837399	0.4117
XLOC_003892	Kif5a	10	127225694	127312798	rs13476250	1	174604498	1.26923e-07	-23.5897	1.38887e-11
XLOC_025011	Fam131c	4	141368123	141384265	rs13476250	1	174604498	4.16038e-07	0.36592	1.47373
XLOC_034930	Zfp612	8	110079608	110102753	rs13476250	1	174604498	2.16802e-10	1.44419	4.6206
XLOC_013114	Sco2,Tymp	15	89355718	89377039	rs13476250	1	174604498	7.34413e-08	-0.70823	0.472097
XLOC_009035	Habp4	13	64035451	64312744	rs13476250	1	174604498	1.85102e-07	3.07087	25.9055
XLOC_016828	Ik	18	36735017	36757707	rs13476250	1	174604498	1.56798e-09	-2.15394	0.102008
XLOC_005766	Ube2b	11	51949881	52286179	rs13476250	1	174604498	3.67895e-07	-1.97434	0.123394
XLOC_039636	Rlim	20	103697320	103981284	rs13476250	1	174604498	5.72702e-08	-0.517634	0.57777
XLOC_033797	2310057M21Rik	7	130162450	133124354	rs13476250	1	174604498	6.51731e-13	-0.494572	0.592065
XLOC_027202	Chfr	5	110037964	110228512	rs13476250	1	174604498	1.32248e-08	0.380455	1.49661
XLOC_032818	Uri1	7	37959900	38019542	rs13476250	1	174604498	1.40077e-08	-0.656777	0.498555
XLOC_027781	Kcnk3	5	30550684	30626710	rs13476250	1	174604498	8.8744e-09	0.142015	1.16242
XLOC_031725	9330171B17Rik	7	79660195	79715738	rs13476250	1	174604498	6.65944e-08	-0.162044	0.842205
XLOC_011166	Ube2e1	14	18266234	18331859	rs13476250	1	174604498	3.51309e-07	-1.7431	0.157661
XLOC_034259	Col4a2	8	11187754	11449440	rs13476250	1	174604498	7.06821e-09	1.21007	3.60534
XLOC_019061	4931423N10Rik,Yme1l1	2	23156146	23267129	rs13476250	1	174604498	9.40511e-10	-0.86862	0.3983
XLOC_010868	A930011O12Rik,Mir124a-1,Mir3078	14	64104285	64599407	rs13476250	1	174604498	2.48512e-08	2.244	10.785
XLOC_017233	Epb4.1l4a	18	33794838	34007772	rs13476250	1	174604498	6.71368e-08	0.411065	1.54595
XLOC_021436	Pak7	2	136078396	136418388	rs13476250	1	174604498	7.24771e-08	-0.275098	0.747109
XLOC_017384	Slc6a7	18	60995245	61014721	rs13476250	1	174604498	2.60511e-10	1.61806	5.55551
XLOC_019703	Bdnf	2	109674699	109727073	rs13476250	1	174604498	3.55315e-07	-0.257985	0.760782
XLOC_017275	Hars	18	36766372	36792562	rs13476250	1	174604498	2.28072e-11	2.20169	10.3121
XLOC_023367	Chtop	3	90494616	90510205	rs13476250	1	174604498	2.63717e-08	-2.70057	0.0571533
XLOC_033926	Osbpl5	7	143688761	143756996	rs13476250	1	174604498	1.54808e-07	0.809931	2.35927
XLOC_025984	Khdrbs1	4	129703163	129744330	rs13476250	1	174604498	1.13962e-10	-2.65137	0.0602121
XLOC_017231	Stard4	18	32915825	33213972	rs13476250	1	174604498	5.92393e-07	0.717734	2.13965
XLOC_012951	Apol8	15	77745782	77756971	rs13476250	1	174604498	4.30871e-07	0.23147	1.27801
XLOC_034694	Clgn	8	83389474	83428552	rs13476250	1	174604498	4.63769e-08	0.353315	1.45417
XLOC_018641	Pcgf6	19	47033400	47051146	rs13476250	1	174604498	1.49534e-07	0.292277	1.36309
XLOC_011599	Ppp2r2a	14	67014056	67072471	rs13476250	1	174604498	4.64446e-09	-0.761681	0.446098
XLOC_018704	Cacul1,Nanos1	19	60521500	60761019	rs13476250	1	174604498	3.79096e-09	-0.80641	0.425445
XLOC_006309	Pnpo	11	96907425	96982959	rs13476250	1	174604498	4.69507e-07	2.08418	9.10458
XLOC_004872	Coro6	11	77462139	77489678	rs13476250	1	174604498	1.25713e-07	1.09781	3.20094
XLOC_031873	Rab6a	7	100545750	100641740	rs13476250	1	174604498	1.44959e-08	-5.34017	0.00348454
XLOC_007642	Rab10	12	3231331	3310038	rs13476250	1	174604498	1.29749e-07	-1.0314	0.33519
XLOC_009374	Zscan26	13	21412732	21453766	rs13476250	1	174604498	4.47277e-07	-1.47525	0.209413
XLOC_031880	Clpb	7	101663434	101796832	rs13476250	1	174604498	2.15787e-07	0.924047	2.66256
XLOC_025965	S100pbp	4	129147979	129277362	rs13476250	1	174604498	3.78213e-07	-0.770777	0.441818
XLOC_039741	Tceal8	20	136168983	136172344	rs13476250	1	174604498	1.39406e-07	-1.55609	0.19222
XLOC_033861	Sirt3	7	140856956	140898643	rs13476250	1	174604498	4.41615e-07	1.51255	4.9678
XLOC_003449	2510003E04Rik	10	62538625	62946690	rs13476250	1	174604498	1.61446e-07	-1.09752	0.312504
XLOC_029757	2700089E24Rik	6	133103036	133394696	rs13476250	1	174604498	7.20106e-08	-1.9587	0.125456
XLOC_002467	Bclaf1	10	20312412	20344646	rs13476250	1	174604498	8.58097e-09	-0.857751	0.402915
XLOC_039349	Smarca1	20	47809367	47892974	rs13476250	1	174604498	1.93869e-09	-0.573036	0.544823
XLOC_032174	Inpp5f	7	128611327	128740533	rs13476250	1	174604498	5.16847e-07	-1.75386	0.155873
XLOC_003712	Tmpo	10	91147570	91171582	rs13476250	1	174604498	3.4297e-08	-0.434638	0.630891
XLOC_027684	Gnai1	5	18265134	18360413	rs13476250	1	174604498	1.19842e-08	-1.81186	0.146581
XLOC_012751	Gm15941,Ncald	15	37231920	37792576	rs13476250	1	174604498	3.98074e-08	-6.1308	0.00150747
XLOC_018115	Btrc	19	45363667	45536983	rs13476250	1	174604498	3.95187e-09	-0.834113	0.413136
XLOC_021828	Cables2	2	180258518	180273496	rs13476250	1	174604498	3.53816e-09	0.558331	1.80708
XLOC_024478	Rraga	4	86575532	86612055	rs13476250	1	174604498	4.16151e-08	-2.3194	0.0856004
XLOC_021069	Madd	2	91137159	91183837	rs13476250	1	174604498	3.65506e-09	2.34056	11.9471
XLOC_023438	Gabpb2,Mllt11	3	95181765	95236409	rs13476250	1	174604498	5.84831e-07	4.94386	188.561
XLOC_023332	Rusc1	3	89083980	89093382	rs13476250	1	174604498	3.20526e-07	1.80116	6.74525
XLOC_011164	Nr1d2	14	18203997	18239500	rs13476253	1	174995224	4.96983e-07	1.3744	4.08416
XLOC_010939	Kctd4	14	75894140	76018526	rs13476253	1	174995224	1.3537e-07	-0.329904	0.713369
XLOC_032660	Hnrnpul1	7	25721030	25756266	rs13476253	1	174995224	1.26385e-07	-0.747733	0.465086
XLOC_035035	NULL	8	122882586	123051084	rs13476253	1	174995224	7.39798e-09	-0.15433	0.853847
XLOC_028424	Eif4h	5	134619804	134639476	rs13476253	1	174995224	2.70863e-07	-3.25781	0.0356018
XLOC_011599	Ppp2r2a	14	67014056	67072471	rs13476253	1	174995224	8.38737e-17	-0.89771	0.398886
XLOC_009110	Glrx	13	75839724	75854241	rs13476253	1	174995224	2.26662e-07	1.73155	5.88712
XLOC_021828	Cables2	2	180258518	180273496	rs13476253	1	174995224	4.42091e-10	0.550563	1.75711
XLOC_011166	Ube2e1	14	18266234	18331859	rs13476253	1	174995224	5.21194e-09	-1.81628	0.155748
XLOC_022776	Extl2	3	116007461	116032358	rs13476253	1	174995224	1.13102e-08	-0.967729	0.371292
XLOC_035681	Dync1li2	8	104412765	104444014	rs13476253	1	174995224	9.634e-08	1.51902	4.73595
XLOC_020822	Tlk1	2	70661247	70825800	rs13476253	1	174995224	1.67416e-07	0.598576	1.84564
XLOC_028881	Ccdc132	6	3457088	3603565	rs13476253	1	174995224	1.45557e-10	-0.802765	0.439607
XLOC_007331	Mpp5	12	78691534	78888383	rs13476253	1	174995224	2.77495e-07	-0.386818	0.672989
XLOC_004314	Cnrip1	11	16970991	17083354	rs13476253	1	174995224	5.82462e-11	-1.03175	0.347737
XLOC_003816	Rab21	10	115284133	115316344	rs13476253	1	174995224	3.10351e-07	-0.891984	0.401231
XLOC_028576	Ptcd1	5	145140361	145183528	rs13476253	1	174995224	1.9557e-08	-0.251603	0.77291
XLOC_023139	Cog6	3	52982122	53017223	rs13476253	1	174995224	3.09527e-08	0.41193	1.52461
XLOC_018115	Btrc	19	45363667	45536983	rs13476253	1	174995224	2.99483e-13	-0.848804	0.419367
XLOC_013186	Arf3	15	98737620	98763591	rs13476253	1	174995224	3.82677e-10	-5.59834	0.00324189
XLOC_018704	Cacul1,Nanos1	19	60521500	60761019	rs13476253	1	174995224	2.80701e-08	-0.721069	0.477958
XLOC_034694	Clgn	8	83389474	83428552	rs13476253	1	174995224	1.16021e-08	0.33674	1.41165
XLOC_002955	Ube2n	10	95514884	95545979	rs13476253	1	174995224	1.40811e-09	-0.83069	0.427217
XLOC_039812	Tsr2	20	151046149	151096543	rs13476253	1	174995224	3.04478e-10	1.89354	6.94912
XLOC_029757	2700089E24Rik	6	133103036	133394696	rs13476253	1	174995224	1.26393e-07	-1.8227	0.154728
XLOC_028627	N4bp2l1,N4bp2l2	5	150522629	150665863	rs13476253	1	174995224	6.72934e-08	1.0864	3.04122
XLOC_039709	Tspan6	20	133891064	133898438	rs13476253	1	174995224	2.68571e-07	-0.610696	0.535137
XLOC_023675	Larp7	3	127535453	127618986	rs13476253	1	174995224	1.81478e-08	-0.251121	0.773292
XLOC_032351	Syt5	7	4539521	4547940	rs13476253	1	174995224	2.38685e-07	-2.22889	0.102085
XLOC_033926	Osbpl5	7	143688761	143756996	rs13476253	1	174995224	7.03568e-08	0.777481	2.21663
XLOC_017275	Hars	18	36766372	36792562	rs13476253	1	174995224	3.81281e-12	2.00292	7.77257
XLOC_030313	Mthfd2	6	83305690	83343998	rs13476253	1	174995224	1.99573e-09	-0.504054	0.596872
XLOC_016245	Tbc1d5	17	50727203	51182828	rs13476253	1	174995224	4.39078e-07	-0.24721	0.776394
XLOC_016828	Ik	18	36735017	36757707	rs13476253	1	174995224	6.1978e-13	-2.22356	0.102643
XLOC_026271	Slc45a1	4	150628571	150652174	rs13476253	1	174995224	1.2263e-07	0.725752	2.10229
XLOC_025094	Exosc10	4	148558350	148582408	rs13476253	1	174995224	3.03554e-07	-0.581016	0.551647
XLOC_021261	Ltk	2	119740203	119761436	rs13476253	1	174995224	4.68104e-07	0.268343	1.31618
XLOC_012951	Apol8	15	77745782	77756971	rs13476253	1	174995224	2.00028e-10	0.244696	1.28469
XLOC_027684	Gnai1	5	18265134	18360413	rs13476253	1	174995224	2.87202e-10	-1.77595	0.162313
XLOC_016842	3222401L13Rik,Gm26672,Pcdhga9	18	37645822	37842082	rs13476253	1	174995224	5.24247e-07	-3.38349	0.0313032
XLOC_006654	H3f3b	11	116021145	116061673	rs13476253	1	174995224	1.0559e-08	-3.62963	0.0243304
XLOC_013273	Map3k12	15	102455525	102517064	rs13476253	1	174995224	4.98256e-08	0.781342	2.22541
XLOC_029371	Lrrtm4	6	79926413	80810143	rs13476253	1	174995224	3.40074e-09	-0.58698	0.548289
XLOC_003712	Tmpo	10	91147570	91171582	rs13476253	1	174995224	1.70471e-07	-0.38672	0.673057
XLOC_020675	Rab14	2	35180204	35204507	rs13476253	1	174995224	1.69483e-19	-3.98192	0.0169633
XLOC_022277	Atp11b	3	35753968	35856276	rs13476253	1	174995224	3.96247e-07	1.13585	3.19916
XLOC_028558	Rac1	5	143505415	143528036	rs13476253	1	174995224	1.27234e-10	-4.26194	0.0127351
XLOC_026231	Mfn2	4	147873598	147904704	rs13476253	1	174995224	4.38012e-07	-1.70544	0.174464
XLOC_013114	Sco2,Tymp	15	89355718	89377039	rs13476253	1	174995224	2.50898e-13	-0.866058	0.412024
XLOC_039349	Smarca1	20	47809367	47892974	rs13476253	1	174995224	8.11345e-10	-0.527241	0.58287
XLOC_003354	Foxo3	10	42181571	42276798	rs13476253	1	174995224	4.50994e-10	0.377918	1.47243
XLOC_023367	Chtop	3	90494616	90510205	rs13476253	1	174995224	8.30462e-13	-3.12962	0.0405949
XLOC_021069	Madd	2	91137159	91183837	rs13476253	1	174995224	1.15266e-09	2.13723	8.91826
XLOC_032049	1110004F10Rik	7	116093281	116106809	rs13476253	1	174995224	8.22008e-08	-1.36304	0.247713
XLOC_002717	Snrpd3	10	75351110	75537590	rs13476253	1	174995224	1.67864e-08	-2.60684	0.0693285
XLOC_033797	2310057M21Rik	7	130162450	133124354	rs13476253	1	174995224	2.95231e-19	-0.54676	0.571337
XLOC_038745	Vbp1	20	75514250	75535083	rs13476253	1	174995224	3.49546e-08	1.91908	7.13321
XLOC_002467	Bclaf1	10	20312412	20344646	rs13476253	1	174995224	1.09451e-09	-0.915866	0.39154
XLOC_015916	Nudt3	17	27579381	27624251	rs13476253	1	174995224	1.54502e-09	-5.31214	0.00434558
XLOC_007976	Map3k9	12	81714732	81783335	rs13476253	1	174995224	6.7747e-08	0.429076	1.55161
XLOC_010868	A930011O12Rik,Mir124a-1,Mir3078	14	64104285	64599407	rs13476253	1	174995224	6.35601e-10	2.28761	10.4027
XLOC_003892	Kif5a	10	127225694	127312798	rs13476253	1	174995224	1.60784e-13	-25.9452	2.91005e-12
XLOC_012370	Atf4	15	80255047	80257738	rs13476253	1	174995224	1.9755e-15	-4.92688	0.00644686
XLOC_021436	Pak7	2	136078396	136418388	rs13476253	1	174995224	2.06848e-08	-0.262717	0.764166
XLOC_005387	Mgat5b	11	116918818	116987136	rs13476253	1	174995224	4.48028e-07	1.4757	4.53049
XLOC_025617	Psip1	4	83415719	83487016	rs13476253	1	174995224	1.90278e-08	-3.61149	0.0247864
XLOC_037639	Rab8b	9	66843614	66919705	rs13476253	1	174995224	1.73512e-07	-0.355655	0.694807
XLOC_036198	Msantd4	9	4370710	4387092	rs13476253	1	174995224	4.73729e-09	-0.804302	0.438916
XLOC_024156	Usp45	4	21727690	21840254	rs13476253	1	174995224	1.90145e-08	0.332023	1.40484
XLOC_004338	Gm12056,Zrsr1	11	22702291	22982382	rs13476253	1	174995224	1.76541e-07	0.957402	2.66497
XLOC_033861	Sirt3	7	140856956	140898643	rs13476253	1	174995224	5.61017e-07	1.40035	4.19411
XLOC_034930	Zfp612	8	110079608	110102753	rs13476253	1	174995224	6.30026e-16	1.58445	5.06403
XLOC_019703	Bdnf	2	109674699	109727073	rs13476253	1	174995224	1.31213e-07	-0.250694	0.77363
XLOC_031219	Eml2,Mir330	7	19176065	19206545	rs13476253	1	174995224	2.35544e-07	2.70148	15.8915
XLOC_038952	Srpx2	20	133908322	133932859	rs13476253	1	174995224	3.23414e-08	0.0991374	1.10683
XLOC_009528	Lyrm4	13	35978796	36537802	rs13476253	1	174995224	1.41405e-07	-0.779779	0.450075
XLOC_024677	Pik3r3	4	116174569	116303645	rs13476253	1	174995224	3.59666e-09	0.598765	1.84599
XLOC_039741	Tceal8	20	136168983	136172344	rs13476253	1	174995224	3.11712e-12	-1.7948	0.15921
XLOC_009374	Zscan26	13	21412732	21453766	rs13476253	1	174995224	3.16006e-08	-1.438	0.229414
XLOC_019492	Zc3h15	2	83644416	83714948	rs13476253	1	174995224	3.27015e-07	-1.43586	0.229916
XLOC_003921	Nabp2	10	128376489	128411492	rs13476253	1	174995224	1.07159e-07	-2.4138	0.0844785
XLOC_032818	Uri1	7	37959900	38019542	rs13476253	1	174995224	1.21421e-15	-0.777104	0.451309
XLOC_027438	Dnajc30	5	135052956	135069933	rs13476253	1	174995224	3.96072e-07	-0.80229	0.439821
XLOC_012887	Lynx1	15	74747759	74753034	rs13476253	1	174995224	3.23485e-08	3.89722	54.0543
XLOC_012366	Syngr1	15	80090730	80119501	rs13476253	1	174995224	5.3911e-08	3.82314	50.1062
XLOC_033726	Eif3c	7	126546454	126566411	rs13476253	1	174995224	1.96127e-07	-1.31461	0.260304
XLOC_024478	Rraga	4	86575532	86612055	rs13476253	1	174995224	3.86946e-15	-2.81728	0.0558917
XLOC_016699	Snrpd1	18	10617767	10642102	rs13476253	1	174995224	1.08135e-07	-2.54447	0.0739002
XLOC_007090	Asap2,Gm21989	12	20615019	21286292	rs13476253	1	174995224	3.26368e-08	0.914625	2.55077
XLOC_026820	Acox3	5	35581226	35623551	rs13476253	1	174995224	4.61339e-07	0.362455	1.4493
XLOC_039743	Bex1	20	136213971	136226100	rs13476253	1	174995224	8.33314e-09	-10.2331	2.81865e-05
XLOC_017231	Stard4	18	32915825	33213972	rs13476253	1	174995224	7.69245e-09	0.707879	2.06417
XLOC_031291	Irgq	7	24478067	24546071	rs13476253	1	174995224	3.49279e-07	0.471756	1.62091
XLOC_004316	Ppp3r1,Wdr92	11	17159262	17235438	rs13476253	1	174995224	3.8849e-08	-4.25178	0.0128683
XLOC_025984	Khdrbs1	4	129703163	129744330	rs13476253	1	174995224	3.95916e-19	-2.87906	0.0524656
XLOC_017384	Slc6a7	18	60995245	61014721	rs13476253	1	174995224	1.01069e-11	1.50381	4.66274
XLOC_032174	Inpp5f	7	128611327	128740533	rs13476253	1	174995224	1.33899e-15	-2.24686	0.100224
XLOC_004329	Rab1	11	20201212	20249429	rs13476253	1	174995224	9.60387e-08	-2.28426	0.0964588
XLOC_009035	Habp4	13	64035451	64312744	rs13476253	1	174995224	3.09886e-11	3.28271	28.8137
XLOC_022530	Adar	3	89714569	89784144	rs13476253	1	174995224	4.87115e-10	-2.19993	0.105157
XLOC_013205	Faim2	15	99496925	99528586	rs13476253	1	174995224	5.75075e-07	5.12117	189.252
XLOC_023438	Gabpb2,Mllt11	3	95181765	95236409	rs13476253	1	174995224	8.33602e-11	5.4348	260.909
XLOC_007624	Vipr2	12	116077376	116146544	rs13476253	1	174995224	8.85611e-08	0.255496	1.29898
XLOC_031873	Rab6a	7	100545750	100641740	rs13476253	1	174995224	3.38272e-10	-5.2923	0.00443478
XLOC_038990	Tceal1	20	136590841	136726398	rs13476253	1	174995224	2.0303e-10	-0.608412	0.536389
XLOC_015153	Snrpc	17	27826335	27852092	rs13476253	1	174995224	4.07113e-11	-1.08452	0.329448
XLOC_003449	2510003E04Rik	10	62538625	62946690	rs13476253	1	174995224	1.18969e-07	-1.03822	0.34544
XLOC_010505	Gpr137c	14	45134447	45318788	rs13476253	1	174995224	3.76902e-16	1.33293	3.91439
XLOC_021136	Caprin1	2	103762940	103936613	rs13476253	1	174995224	2.73062e-08	-2.89333	0.0517048
XLOC_035590	Dnaja2	8	85537631	85595150	rs13476253	1	174995224	5.63659e-11	-1.97256	0.13272
XLOC_014080	Ubald1	16	4835415	4883424	rs13476253	1	174995224	3.80084e-13	-3.44435	0.0294123
XLOC_029870	Sgce	6	4660549	4747204	rs13476253	1	174995224	2.35936e-08	-0.565586	0.560431
XLOC_022817	Tram1l1	3	124320607	124323271	rs13476253	1	174995224	3.38648e-08	-0.715421	0.480729
XLOC_039572	Maged1	20	94466233	94825526	rs13476253	1	174995224	2.86828e-08	-13.9555	6.23605e-07
XLOC_004550	P4ha2	11	54100094	54132047	rs13476253	1	174995224	5.71989e-09	0.717632	2.08489
XLOC_039412	Rbmx	20	57376518	57393036	rs13476253	1	174995224	1.96966e-17	-1.31459	0.260309
XLOC_018529	Htr7	19	35958373	36058180	rs13476253	1	174995224	1.0695e-09	0.589553	1.82867
XLOC_013161	Amigo2	15	97240526	97516067	rs13476253	1	174995224	1.90627e-09	-1.2063	0.29083
XLOC_019061	4931423N10Rik,Yme1l1	2	23156146	23267129	rs13476253	1	174995224	8.77614e-08	-0.743946	0.466893
XLOC_008920	Bicd2	13	49340671	49387678	rs13476253	1	174995224	3.3063e-07	0.572936	1.79782
XLOC_021841	Chrna4	2	180986534	181043546	rs13476253	1	174995224	3.96566e-07	1.61914	5.24716
XLOC_008903	C78339,Cap2	13	46501707	46736832	rs13476253	1	174995224	3.99793e-07	-1.72879	0.170343
XLOC_003190	Pcmt1	10	7589619	7681136	rs13476253	1	174995224	5.824e-07	-1.70303	0.174896
XLOC_034295	Gm10699	8	13951723	14093229	rs13476253	1	174995224	3.25563e-10	-0.195344	0.818735
XLOC_018122	Nolc1	19	46075552	46085688	rs13476253	1	174995224	4.0513e-07	-0.484897	0.608694
XLOC_019376	Gm13629	2	66440879	66634952	rs13476253	1	174995224	3.14496e-07	0.519391	1.70192
XLOC_007521	Gskip	12	105613330	105703284	rs13476253	1	174995224	2.86276e-14	-0.588978	0.547169
XLOC_028602	Flt3	5	147330740	147401917	rs13476253	1	174995224	1.36057e-14	0.457398	1.59725
XLOC_019782	Rtf1	2	119675065	119735645	rs13476253	1	174995224	4.78613e-07	0.474898	1.62613
XLOC_034259	Col4a2	8	11187754	11449440	rs13476253	1	174995224	6.27246e-08	0.997498	2.77664
XLOC_027024	Utp3	5	88519923	88565584	rs13476253	1	174995224	1.20606e-09	-0.893799	0.400487
XLOC_025461	Mrpl50	4	49508069	49521093	rs13476253	1	174995224	6.30581e-18	-1.03316	0.347236
XLOC_039636	Rlim	20	103697320	103981284	rs13476253	1	174995224	5.08063e-13	-0.577162	0.553828
XLOC_033278	2610034B18Rik,Ap3s2	7	79875325	79935606	rs13476253	1	174995224	3.24433e-07	0.458711	1.5994
XLOC_035359	Cdkn2aip	8	47709343	47738407	rs13476253	1	174995224	3.53634e-08	-0.155775	0.852584
XLOC_039521	Rab39b	20	75565221	75578644	rs13476253	1	174995224	2.86349e-10	0.524044	1.71004
XLOC_022872	Ube2d3	3	135406411	135571566	rs13476253	1	174995224	1.18897e-07	-3.04963	0.0440593
XLOC_006181	Dusp14	11	84048040	84069261	rs13476253	1	174995224	4.95294e-09	-0.740863	0.468369
XLOC_034279	Gm17023,Proz	8	13060907	13150356	rs13476253	1	174995224	3.84242e-16	-0.243142	0.779635
XLOC_038995	Zcchc18	20	136981115	137038302	rs13476253	1	174995224	7.8771e-10	-4.73032	0.007884
XLOC_012751	Gm15941,Ncald	15	37231920	37792576	rs13476253	1	174995224	3.2142e-12	-6.50689	0.00127887
XLOC_032398	Clcn4-2	7	7201761	7430354	rs13476253	1	174995224	3.95927e-07	1.11686	3.13757
XLOC_024334	Invs	4	48189144	48473459	rs3022873	1	172894774	2.06903e-11	0.761178	4.94825
XLOC_013557	4930451G09Rik	16	4886099	4982695	rs3022873	1	172894774	3.20364e-08	0.235628	1.64049
XLOC_010868	A930011O12Rik,Mir124a-1,Mir3078	14	64104285	64599407	rs30462815	1	171258252	1.23529e-08	2.20336	0.106175
XLOC_028576	Ptcd1	5	145140361	145183528	rs30462815	1	171258252	4.10634e-07	-0.229626	1.26329
XLOC_032818	Uri1	7	37959900	38019542	rs30462815	1	171258252	1.58479e-13	-0.763208	2.17455
XLOC_026231	Mfn2	4	147873598	147904704	rs30462815	1	171258252	1.57022e-09	-2.01716	7.79239
XLOC_028602	Flt3	5	147330740	147401917	rs30462815	1	171258252	3.94806e-11	0.42315	0.650055
XLOC_037639	Rab8b	9	66843614	66919705	rs30462815	1	171258252	1.00596e-08	-0.400796	1.50373
XLOC_025984	Khdrbs1	4	129703163	129744330	rs30462815	1	171258252	1.59159e-16	-2.84554	18.1069
XLOC_013161	Amigo2	15	97240526	97516067	rs30462815	1	171258252	5.46356e-12	-1.40477	4.17798
XLOC_039011	Prps1	20	140456582	140476480	rs30462815	1	171258252	1.97381e-08	1.35419	0.251995
XLOC_034279	Gm17023,Proz	8	13060907	13150356	rs30462815	1	171258252	1.18322e-10	-0.213197	1.24234
XLOC_035737	Ist1	8	109614516	109693505	rs30462815	1	171258252	2.62168e-07	0.749752	0.466207
XLOC_039412	Rbmx	20	57376518	57393036	rs30462815	1	171258252	2.31553e-10	-1.11765	3.11923
XLOC_015153	Snrpc	17	27826335	27852092	rs30462815	1	171258252	3.64538e-11	-1.10162	3.06875
XLOC_002717	Snrpd3	10	75351110	75537590	rs30462815	1	171258252	4.23869e-07	-2.46739	12.3222
XLOC_033926	Osbpl5	7	143688761	143756996	rs30462815	1	171258252	2.42484e-10	0.883226	0.406984
XLOC_018115	Btrc	19	45363667	45536983	rs30462815	1	171258252	5.87296e-11	-0.818358	2.30011
XLOC_019061	4931423N10Rik,Yme1l1	2	23156146	23267129	rs30462815	1	171258252	6.61849e-09	-0.826107	2.31832
XLOC_022776	Extl2	3	116007461	116032358	rs30462815	1	171258252	4.29774e-08	-0.96497	2.67028
XLOC_009528	Lyrm4	13	35978796	36537802	rs30462815	1	171258252	2.9884e-07	-0.793496	2.24263
XLOC_037036	Epm2aip1	9	111114628	111279409	rs30462815	1	171258252	6.60538e-08	-2.21167	9.49835
XLOC_003892	Kif5a	10	127225694	127312798	rs30462815	1	171258252	1.45734e-11	-25.4089	170524000000
XLOC_039333	C1galt1c1,Cul4b	20	38530553	38962686	rs30462815	1	171258252	2.1473e-07	-0.751315	2.14839
XLOC_025461	Mrpl50	4	49508069	49521093	rs30462815	1	171258252	1.10563e-13	-0.970021	2.68404
XLOC_012887	Lynx1	15	74747759	74753034	rs30462815	1	171258252	1.46785e-07	3.94544	0.0180281
XLOC_017231	Stard4	18	32915825	33213972	rs30462815	1	171258252	2.22215e-07	0.691203	0.494834
XLOC_012751	Gm15941,Ncald	15	37231920	37792576	rs30462815	1	171258252	6.21367e-16	-7.36621	1803.72
XLOC_003712	Tmpo	10	91147570	91171582	rs30462815	1	171258252	2.96022e-08	-0.415314	1.52611
XLOC_002530	Tspyl4	10	34285508	34418571	rs30462815	1	171258252	2.54192e-07	-9.62079	17897.4
XLOC_011540	Cdadc1	14	59380755	59598342	rs30462815	1	171258252	7.9995e-09	0.763303	0.45982
XLOC_013283	Cbx5	15	103186369	103246712	rs30462815	1	171258252	4.7065e-07	-2.36983	11.1574
XLOC_005407	Pgs1	11	117985757	118129219	rs30462815	1	171258252	2.74708e-09	0.791214	0.446942
XLOC_039743	Bex1	20	136213971	136226100	rs30462815	1	171258252	8.73733e-08	-9.68126	19033.5
XLOC_033797	2310057M21Rik	7	130162450	133124354	rs30462815	1	171258252	9.00043e-19	-0.563473	1.77451
XLOC_009035	Habp4	13	64035451	64312744	rs30462815	1	171258252	8.82247e-13	3.64411	0.0244992
XLOC_039349	Smarca1	20	47809367	47892974	rs30462815	1	171258252	1.89587e-09	-0.550688	1.75157
XLOC_012951	Apol8	15	77745782	77756971	rs30462815	1	171258252	1.06681e-09	0.252	0.773759
XLOC_013576	1810013L24Rik	16	8830000	8878724	rs30462815	1	171258252	6.19566e-08	-0.610753	1.86199
XLOC_018623	Mgea5	19	45744850	45785068	rs30462815	1	171258252	6.48397e-08	-1.15988	3.25624
XLOC_038871	Magee1	20	105120356	105391886	rs30462815	1	171258252	4.71371e-11	3.73094	0.0224269
XLOC_028558	Rac1	5	143505415	143528036	rs30462815	1	171258252	7.1863e-10	-4.31398	80.7157
XLOC_004402	Fbxw11	11	32637025	32750506	rs30462815	1	171258252	2.80388e-07	-1.28543	3.70012
XLOC_019905	PRND,Prnd,Prnp	2	131909773	131956130	rs30462815	1	171258252	2.22445e-08	8.44578	0.000184763
XLOC_039741	Tceal8	20	136168983	136172344	rs30462815	1	171258252	9.0734e-11	-1.75958	5.99527
XLOC_038960	Hnrnph2	20	134601126	134607123	rs30462815	1	171258252	2.30876e-08	-1.05731	2.93342
XLOC_029286	Serbp1	6	67266883	67376188	rs30462815	1	171258252	9.80263e-11	-0.801177	2.26023
XLOC_022447	Map9	3	82355274	82395469	rs30462815	1	171258252	4.16107e-07	-0.522962	1.70283
XLOC_017384	Slc6a7	18	60995245	61014721	rs30462815	1	171258252	1.36096e-09	1.47465	0.222916
XLOC_011166	Ube2e1	14	18266234	18331859	rs30462815	1	171258252	9.88388e-08	-1.75234	5.95121
XLOC_017275	Hars	18	36766372	36792562	rs30462815	1	171258252	1.06577e-16	2.37842	0.0888459
XLOC_022530	Adar	3	89714569	89784144	rs30462815	1	171258252	2.53371e-10	-2.30626	10.4584
XLOC_020675	Rab14	2	35180204	35204507	rs30462815	1	171258252	7.27078e-22	-4.26716	76.9593
XLOC_004314	Cnrip1	11	16970991	17083354	rs30462815	1	171258252	9.1767e-11	-1.06688	2.96214
XLOC_039636	Rlim	20	103697320	103981284	rs30462815	1	171258252	1.94918e-07	-0.476191	1.62366
XLOC_031219	Eml2,Mir330	7	19176065	19206545	rs30462815	1	171258252	1.60199e-09	3.1183	0.041839
XLOC_025965	S100pbp	4	129147979	129277362	rs30462815	1	171258252	1.13363e-07	-0.78258	2.21785
XLOC_031873	Rab6a	7	100545750	100641740	rs30462815	1	171258252	5.86987e-11	-5.69235	328.287
XLOC_007521	Gskip	12	105613330	105703284	rs30462815	1	171258252	7.00204e-11	-0.543328	1.7385
XLOC_032648	Gsk3a	7	25221424	25237851	rs30462815	1	171258252	6.32185e-08	1.75543	0.167505
XLOC_023438	Gabpb2,Mllt11	3	95181765	95236409	rs30462815	1	171258252	6.10562e-12	5.90616	0.00245038
XLOC_010939	Kctd4	14	75894140	76018526	rs30462815	1	171258252	4.51414e-08	-0.356061	1.43679
XLOC_002467	Bclaf1	10	20312412	20344646	rs30462815	1	171258252	6.92281e-10	-0.937566	2.59683
XLOC_034694	Clgn	8	83389474	83428552	rs30462815	1	171258252	1.66824e-09	0.366773	0.688448
XLOC_021828	Cables2	2	180258518	180273496	rs30462815	1	171258252	3.75734e-11	0.600777	0.54254
XLOC_011599	Ppp2r2a	14	67014056	67072471	rs30462815	1	171258252	6.18359e-16	-0.913738	2.5346
XLOC_036198	Msantd4	9	4370710	4387092	rs30462815	1	171258252	4.67366e-07	-0.745447	2.13559
XLOC_039521	Rab39b	20	75565221	75578644	rs30462815	1	171258252	1.08583e-08	0.491318	0.606481
XLOC_026271	Slc45a1	4	150628571	150652174	rs30462815	1	171258252	5.65012e-11	0.899261	0.400396
XLOC_017839	Hnrnpul2	19	8802492	8836778	rs30462815	1	171258252	2.61476e-07	-1.14745	3.21531
XLOC_019221	Pip5kl1	2	32535017	32585968	rs30462815	1	171258252	2.95864e-08	0.524142	0.586553
XLOC_030313	Mthfd2	6	83305690	83343998	rs30462815	1	171258252	6.63626e-09	-0.505096	1.67214
XLOC_018704	Cacul1,Nanos1	19	60521500	60761019	rs30462815	1	171258252	2.95716e-12	-0.882542	2.45539
XLOC_018529	Htr7	19	35958373	36058180	rs30462815	1	171258252	8.75875e-09	0.593584	0.546526
XLOC_032174	Inpp5f	7	128611327	128740533	rs30462815	1	171258252	2.90294e-10	-2.02816	7.88008
XLOC_039812	Tsr2	20	151046149	151096543	rs30462815	1	171258252	3.80812e-13	2.19005	0.107623
XLOC_021436	Pak7	2	136078396	136418388	rs30462815	1	171258252	4.35078e-08	-0.261157	1.30449
XLOC_022277	Atp11b	3	35753968	35856276	rs30462815	1	171258252	8.76283e-08	1.24043	0.282928
XLOC_006181	Dusp14	11	84048040	84069261	rs30462815	1	171258252	1.20685e-08	-0.722223	2.0857
XLOC_014080	Ubald1	16	4835415	4883424	rs30462815	1	171258252	7.45601e-11	-3.22974	26.772
XLOC_016699	Snrpd1	18	10617767	10642102	rs30462815	1	171258252	8.9964e-10	-2.93688	19.8712
XLOC_017233	Epb4.1l4a	18	33794838	34007772	rs30462815	1	171258252	2.22267e-08	0.39534	0.668718
XLOC_022872	Ube2d3	3	135406411	135571566	rs30462815	1	171258252	1.70475e-11	-3.78315	47.0231
XLOC_008903	C78339,Cap2	13	46501707	46736832	rs30462815	1	171258252	2.85499e-08	-1.91534	7.0252
XLOC_038745	Vbp1	20	75514250	75535083	rs30462815	1	171258252	4.09313e-10	2.17748	0.10901
XLOC_013205	Faim2	15	99496925	99528586	rs30462815	1	171258252	8.81675e-09	5.91368	0.00243168
XLOC_010505	Gpr137c	14	45134447	45318788	rs30462815	1	171258252	3.7971e-08	1.04383	0.345608
XLOC_016828	Ik	18	36735017	36757707	rs30462815	1	171258252	4.42335e-13	-2.34039	10.8281
XLOC_006309	Pnpo	11	96907425	96982959	rs30462815	1	171258252	1.98014e-11	2.32031	0.09426
XLOC_015916	Nudt3	17	27579381	27624251	rs30462815	1	171258252	1.01465e-08	-5.10756	181.032
XLOC_027684	Gnai1	5	18265134	18360413	rs30462815	1	171258252	2.63095e-08	-1.65915	5.4127
XLOC_034930	Zfp612	8	110079608	110102753	rs30462815	1	171258252	2.92347e-15	1.62096	0.192074
XLOC_028073	G3bp2,Gm24931	5	92043063	92202860	rs30462815	1	171258252	4.81879e-07	-2.6011	14.1188
XLOC_009113	Ttc37	13	76098733	76271359	rs30462815	1	171258252	9.42064e-09	0.187242	0.826478
XLOC_029974	Ube2h	6	30211192	30331779	rs30462815	1	171258252	2.66062e-07	0.319758	0.722194
XLOC_023367	Chtop	3	90494616	90510205	rs30462815	1	171258252	2.67644e-11	-3.01705	21.5607
XLOC_021136	Caprin1	2	103762940	103936613	rs30462815	1	171258252	3.53561e-09	-2.94567	20.0498
XLOC_027706	5031425E22Rik	5	23349661	23434377	rs30462815	1	171258252	2.00757e-07	-0.241861	1.27912
XLOC_003298	Rnf146	10	29286234	29362442	rs30462815	1	171258252	2.46619e-08	0.720288	0.4804
XLOC_033861	Sirt3	7	140856956	140898643	rs30462815	1	171258252	2.97971e-09	1.61759	0.192733
XLOC_015121	Wdr24	17	25786302	26069409	rs30462815	1	171258252	5.03687e-07	0.326634	0.717157
XLOC_028881	Ccdc132	6	3457088	3603565	rs30462815	1	171258252	2.76412e-08	-0.746431	2.13773
XLOC_013114	Sco2,Tymp	15	89355718	89377039	rs30462815	1	171258252	2.74474e-13	-0.86151	2.40339
XLOC_009374	Zscan26	13	21412732	21453766	rs30462815	1	171258252	7.50528e-08	-1.46385	4.43694
XLOC_012366	Syngr1	15	80090730	80119501	rs30462815	1	171258252	2.0143e-07	3.89061	0.0190628
XLOC_021261	Ltk	2	119740203	119761436	rs30462815	1	171258252	1.36994e-11	0.354238	0.697288
XLOC_033278	2610034B18Rik,Ap3s2	7	79875325	79935606	rs30462815	1	171258252	1.16107e-07	0.483324	0.611435
XLOC_035590	Dnaja2	8	85537631	85595150	rs30462815	1	171258252	7.69324e-12	-2.13672	8.80076
XLOC_004316	Ppp3r1,Wdr92	11	17159262	17235438	rs30462815	1	171258252	1.55406e-07	-4.22892	74.0219
XLOC_024478	Rraga	4	86575532	86612055	rs30462815	1	171258252	3.10665e-10	-2.50901	12.8554
XLOC_038835	Itgb1bp2,Nono	20	101429315	101457776	rs30462815	1	171258252	4.34572e-07	-1.1511	3.22728
XLOC_027202	Chfr	5	110037964	110228512	rs30462815	1	171258252	8.60524e-11	0.399354	0.665992
XLOC_012370	Atf4	15	80255047	80257738	rs30462815	1	171258252	1.44518e-11	-4.59331	107.259
XLOC_025617	Psip1	4	83415719	83487016	rs30462815	1	171258252	8.89551e-08	-3.64009	40.6509
XLOC_029757	2700089E24Rik	6	133103036	133394696	rs30462815	1	171258252	4.42494e-08	-1.9372	7.1833
XLOC_030411	Prickle2	6	92370701	92706145	rs30462815	1	171258252	1.1564e-07	-0.868848	2.4214
XLOC_034586	Hapln4	8	70083461	70091097	rs30463665	1	172867382	2.65305e-07	-1.52238	4.62073
XLOC_004872	Coro6	11	77462139	77489678	rs30463665	1	172867382	5.96156e-07	0.951834	0.384065
XLOC_039412	Rbmx	20	57376518	57393036	rs30463665	1	172867382	3.25144e-11	-1.12084	3.08594
XLOC_020675	Rab14	2	35180204	35204507	rs30463665	1	172867382	1.87871e-25	-4.28741	74.4719
XLOC_024677	Pik3r3	4	116174569	116303645	rs30463665	1	172867382	2.19711e-07	0.539959	0.581085
XLOC_021436	Pak7	2	136078396	136418388	rs30463665	1	172867382	2.61188e-13	-0.314467	1.37184
XLOC_039349	Smarca1	20	47809367	47892974	rs30463665	1	172867382	1.02455e-10	-0.557161	1.75094
XLOC_018529	Htr7	19	35958373	36058180	rs30463665	1	172867382	5.62798e-09	0.572504	0.56238
XLOC_004316	Ppp3r1,Wdr92	11	17159262	17235438	rs30463665	1	172867382	2.9241e-08	-4.27441	73.5052
XLOC_038850	NULL	20	102903085	103312379	rs30463665	1	172867382	1.22973e-07	-0.0880669	1.09258
XLOC_039636	Rlim	20	103697320	103981284	rs30463665	1	172867382	5.23951e-09	-0.497975	1.64979
XLOC_004402	Fbxw11	11	32637025	32750506	rs30463665	1	172867382	9.73034e-08	-1.27104	3.58896
XLOC_021261	Ltk	2	119740203	119761436	rs30463665	1	172867382	9.39078e-10	0.310357	0.731965
XLOC_009374	Zscan26	13	21412732	21453766	rs30463665	1	172867382	3.67694e-10	-1.5728	4.86099
XLOC_003444	Hk1	10	62252437	62379908	rs30463665	1	172867382	4.70982e-07	1.72942	0.175748
XLOC_028073	G3bp2,Gm24931	5	92043063	92202860	rs30463665	1	172867382	3.88109e-07	-2.50417	12.399
XLOC_017231	Stard4	18	32915825	33213972	rs30463665	1	172867382	4.45049e-08	0.679894	0.504825
XLOC_032818	Uri1	7	37959900	38019542	rs30463665	1	172867382	4.48413e-16	-0.774396	2.17832
XLOC_039011	Prps1	20	140456582	140476480	rs30463665	1	172867382	1.36587e-09	1.37774	0.25029
XLOC_013186	Arf3	15	98737620	98763591	rs30463665	1	172867382	2.9464e-07	-4.80048	124.742
XLOC_011599	Ppp2r2a	14	67014056	67072471	rs30463665	1	172867382	1.12678e-15	-0.884979	2.43447
XLOC_029870	Sgce	6	4660549	4747204	rs30463665	1	172867382	1.07336e-07	-0.528261	1.7008
XLOC_027706	5031425E22Rik	5	23349661	23434377	rs30463665	1	172867382	7.59764e-09	-0.249887	1.2856
XLOC_030313	Mthfd2	6	83305690	83343998	rs30463665	1	172867382	1.54606e-09	-0.496928	1.64806
XLOC_013205	Faim2	15	99496925	99528586	rs30463665	1	172867382	1.66412e-08	5.57849	0.00366679
XLOC_035235	Polb	8	22627740	22653595	rs30463665	1	172867382	2.41309e-10	1.41034	0.24222
XLOC_007119	Cmpk2	12	26468663	26482351	rs30463665	1	172867382	4.16137e-07	0.292752	0.745035
XLOC_004314	Cnrip1	11	16970991	17083354	rs30463665	1	172867382	4.42722e-08	-0.896101	2.46185
XLOC_035359	Cdkn2aip	8	47709343	47738407	rs30463665	1	172867382	5.3954e-09	-0.157773	1.17189
XLOC_033278	2610034B18Rik,Ap3s2	7	79875325	79935606	rs30463665	1	172867382	5.46668e-08	0.469982	0.623439
XLOC_006485	Atxn7l3	11	102284930	102298658	rs30463665	1	172867382	1.37934e-07	1.71675	0.178001
XLOC_032660	Hnrnpul1	7	25721030	25756266	rs30463665	1	172867382	3.39214e-08	-0.753463	2.13295
XLOC_025461	Mrpl50	4	49508069	49521093	rs30463665	1	172867382	1.74154e-14	-0.948085	2.59393
XLOC_018641	Pcgf6	19	47033400	47051146	rs30463665	1	172867382	8.33288e-08	0.277141	0.756821
XLOC_018293	Ppp2r5b	19	6133021	6236242	rs30463665	1	172867382	4.06019e-09	1.92536	0.144324
XLOC_018115	Btrc	19	45363667	45536983	rs30463665	1	172867382	1.52336e-13	-0.853033	2.35752
XLOC_028602	Flt3	5	147330740	147401917	rs30463665	1	172867382	1.6196e-11	0.40905	0.662824
XLOC_028558	Rac1	5	143505415	143528036	rs30463665	1	172867382	4.68902e-11	-4.33397	78.0414
XLOC_009906	Cdk7	13	100669480	100730975	rs30463665	1	172867382	4.77071e-07	-0.227413	1.25688
XLOC_012936	Zfp251	15	76851151	76871548	rs30463665	1	172867382	1.93359e-07	0.297202	0.74171
XLOC_019905	PRND,Prnd,Prnp	2	131909773	131956130	rs30463665	1	172867382	2.50923e-15	10.3114	3.14604e-05
XLOC_022447	Map9	3	82355274	82395469	rs30463665	1	172867382	9.97417e-09	-0.562041	1.75955
XLOC_039741	Tceal8	20	136168983	136172344	rs30463665	1	172867382	3.87955e-11	-1.71101	5.58562
XLOC_035737	Ist1	8	109614516	109693505	rs30463665	1	172867382	4.75182e-09	0.787573	0.453028
XLOC_016828	Ik	18	36735017	36757707	rs30463665	1	172867382	6.13983e-12	-2.1581	8.75556
XLOC_008633	Larp4b	13	9093752	9174754	rs30463665	1	172867382	4.34878e-07	-0.44455	1.56351
XLOC_023367	Chtop	3	90494616	90510205	rs30463665	1	172867382	4.31814e-12	-2.99178	20.2436
XLOC_027062	Uso1	5	92043063	92202860	rs30463665	1	172867382	3.12202e-07	0.578255	0.559138
XLOC_033861	Sirt3	7	140856956	140898643	rs30463665	1	172867382	8.00659e-13	1.82308	0.159954
XLOC_009528	Lyrm4	13	35978796	36537802	rs30463665	1	172867382	4.32918e-07	-0.742931	2.11049
XLOC_033726	Eif3c	7	126546454	126566411	rs30463665	1	172867382	5.0329e-07	-1.26584	3.57024
XLOC_025186	Ccnl2	4	155802859	155825430	rs30463665	1	172867382	1.56603e-08	1.27279	0.278142
XLOC_009113	Ttc37	13	76098733	76271359	rs30463665	1	172867382	3.57594e-08	0.174983	0.838683
XLOC_016245	Tbc1d5	17	50727203	51182828	rs30463665	1	172867382	2.22928e-08	-0.265396	1.30581
XLOC_011540	Cdadc1	14	59380755	59598342	rs30463665	1	172867382	7.16299e-10	0.763774	0.463998
XLOC_031880	Clpb	7	101663434	101796832	rs30463665	1	172867382	5.07043e-08	0.870084	0.416964
XLOC_026687	Magi2	5	19227045	20706049	rs30463665	1	172867382	3.93718e-07	-0.490817	1.63796
XLOC_004338	Gm12056,Zrsr1	11	22702291	22982382	rs30463665	1	172867382	1.62688e-11	1.1543	0.313332
XLOC_027684	Gnai1	5	18265134	18360413	rs30463665	1	172867382	2.76464e-08	-1.58502	4.9211
XLOC_017275	Hars	18	36766372	36792562	rs30463665	1	172867382	1.13223e-22	2.48045	0.0825985
XLOC_034694	Clgn	8	83389474	83428552	rs30463665	1	172867382	3.41171e-10	0.360404	0.696046
XLOC_012887	Lynx1	15	74747759	74753034	rs30463665	1	172867382	1.61188e-07	3.72769	0.0235718
XLOC_007521	Gskip	12	105613330	105703284	rs30463665	1	172867382	1.67195e-13	-0.57023	1.7741
XLOC_029757	2700089E24Rik	6	133103036	133394696	rs30463665	1	172867382	1.81333e-09	-2.02533	7.66149
XLOC_009035	Habp4	13	64035451	64312744	rs30463665	1	172867382	1.41926e-14	3.62356	0.0261734
XLOC_019649	Lrrc4c	2	96318168	97639107	rs30463665	1	172867382	1.12862e-07	-1.30317	3.70678
XLOC_016699	Snrpd1	18	10617767	10642102	rs30463665	1	172867382	5.14466e-09	-2.74016	15.719
XLOC_013283	Cbx5	15	103186369	103246712	rs30463665	1	172867382	5.61817e-09	-2.53252	12.7575
XLOC_029286	Serbp1	6	67266883	67376188	rs30463665	1	172867382	3.72842e-09	-0.71985	2.06208
XLOC_039812	Tsr2	20	151046149	151096543	rs30463665	1	172867382	2.35103e-17	2.31699	0.0973514
XLOC_023438	Gabpb2,Mllt11	3	95181765	95236409	rs30463665	1	172867382	2.01772e-17	6.48832	0.00146903
XLOC_028576	Ptcd1	5	145140361	145183528	rs30463665	1	172867382	1.3232e-08	-0.241648	1.275
XLOC_013114	Sco2,Tymp	15	89355718	89377039	rs30463665	1	172867382	1.06014e-12	-0.828104	2.29917
XLOC_033926	Osbpl5	7	143688761	143756996	rs30463665	1	172867382	2.15923e-11	0.910691	0.400285
XLOC_021828	Cables2	2	180258518	180273496	rs30463665	1	172867382	1.10474e-09	0.54285	0.579399
XLOC_039345	Dcaf12l2	20	44365336	44370190	rs30463665	1	172867382	1.28405e-07	-0.0722451	1.07534
XLOC_005407	Pgs1	11	117985757	118129219	rs30463665	1	172867382	1.0578e-09	0.790065	0.451894
XLOC_033833	Stk32c	7	139103637	139245604	rs30463665	1	172867382	5.65542e-09	1.36033	0.254709
XLOC_022321	Ccrn4l	3	51224267	51251644	rs30463665	1	172867382	1.47921e-07	-0.396175	1.48929
XLOC_031873	Rab6a	7	100545750	100641740	rs30463665	1	172867382	7.26e-13	-5.80514	342.511
XLOC_019703	Bdnf	2	109674699	109727073	rs30463665	1	172867382	1.33363e-08	-0.26077	1.29975
XLOC_022531	Ube2q1	3	89714569	89784144	rs30463665	1	172867382	3.19237e-07	0.547881	0.576476
XLOC_013161	Amigo2	15	97240526	97516067	rs30463665	1	172867382	1.90221e-09	-1.21701	3.3992
XLOC_033859	Zfp941	7	140795893	140822222	rs30463665	1	172867382	1.75962e-07	-0.761044	2.14927
XLOC_025617	Psip1	4	83415719	83487016	rs30463665	1	172867382	1.64599e-09	-3.86513	48.7096
XLOC_025405	Gba2	4	43531517	43587487	rs30463665	1	172867382	2.67213e-08	0.991557	0.369029
XLOC_022277	Atp11b	3	35753968	35856276	rs30463665	1	172867382	4.9682e-09	1.26655	0.279893
XLOC_014080	Ubald1	16	4835415	4883424	rs30463665	1	172867382	2.03315e-12	-3.31135	27.9138
XLOC_020251	Rnf114	2	167481132	167520772	rs30463665	1	172867382	5.2701e-07	0.758828	0.466311
XLOC_012625	Pde1b	15	103502395	103538104	rs30463665	1	172867382	1.16931e-08	2.03964	0.12866
XLOC_036768	Gnb5,Myo5c	9	75231963	75346135	rs30463665	1	172867382	2.9626e-09	1.0269	0.356147
XLOC_034279	Gm17023,Proz	8	13060907	13150356	rs30463665	1	172867382	4.84391e-14	-0.227876	1.25747
XLOC_038990	Tceal1	20	136590841	136726398	rs30463665	1	172867382	1.08179e-08	-0.561874	1.75925
XLOC_012370	Atf4	15	80255047	80257738	rs30463665	1	172867382	1.10462e-12	-4.56082	98.0328
XLOC_004550	P4ha2	11	54100094	54132047	rs30463665	1	172867382	2.68939e-07	0.65114	0.519632
XLOC_003712	Tmpo	10	91147570	91171582	rs30463665	1	172867382	8.64149e-11	-0.450685	1.57319
XLOC_015153	Snrpc	17	27826335	27852092	rs30463665	1	172867382	1.04241e-11	-1.10493	3.03697
XLOC_028881	Ccdc132	6	3457088	3603565	rs30463665	1	172867382	3.20888e-10	-0.793918	2.22149
XLOC_037036	Epm2aip1	9	111114628	111279409	rs30463665	1	172867382	8.66455e-10	-2.3678	10.8104
XLOC_015121	Wdr24	17	25786302	26069409	rs30463665	1	172867382	1.08524e-07	0.326893	0.719896
XLOC_011760	Slitrk1	14	108905125	109164678	rs30463665	1	172867382	5.96143e-08	-0.575141	1.78288
XLOC_003816	Rab21	10	115284133	115316344	rs30463665	1	172867382	8.95819e-08	-0.923069	2.52951
XLOC_009468	Nrsn1	13	25252034	25552473	rs30463665	1	172867382	9.76609e-09	5.45124	0.00416725
XLOC_021136	Caprin1	2	103762940	103936613	rs30463665	1	172867382	7.35776e-09	-2.83546	17.2995
XLOC_010939	Kctd4	14	75894140	76018526	rs30463665	1	172867382	8.48569e-08	-0.335417	1.40104
XLOC_038745	Vbp1	20	75514250	75535083	rs30463665	1	172867382	1.96008e-12	2.27655	0.101391
XLOC_032648	Gsk3a	7	25221424	25237851	rs30463665	1	172867382	3.68772e-08	1.70703	0.179749
XLOC_028176	Cplx1	5	108518553	108553529	rs30463665	1	172867382	4.73704e-07	13.5205	1.24916e-06
XLOC_039743	Bex1	20	136213971	136226100	rs30463665	1	172867382	3.05984e-07	-9.13993	9788.81
XLOC_030411	Prickle2	6	92370701	92706145	rs30463665	1	172867382	3.00007e-10	-0.951881	2.60385
XLOC_038952	Srpx2	20	133908322	133932859	rs30463665	1	172867382	3.89391e-07	0.0921855	0.911485
XLOC_034491	Acsl1	8	46470996	46536408	rs30463665	1	172867382	1.15904e-07	-0.378918	1.46368
XLOC_030520	Bms1	6	118383380	118419668	rs30463665	1	172867382	6.06714e-08	0.208752	0.810688
XLOC_010868	A930011O12Rik,Mir124a-1,Mir3078	14	64104285	64599407	rs30463665	1	172867382	4.04362e-09	2.17065	0.112782
XLOC_018623	Mgea5	19	45744850	45785068	rs30463665	1	172867382	4.83765e-10	-1.22218	3.41692
XLOC_003298	Rnf146	10	29286234	29362442	rs30463665	1	172867382	1.97718e-07	0.709276	0.49013
XLOC_027202	Chfr	5	110037964	110228512	rs30463665	1	172867382	4.25721e-12	0.396683	0.671117
XLOC_034930	Zfp612	8	110079608	110102753	rs30463665	1	172867382	3.67513e-15	1.56161	0.208046
XLOC_018704	Cacul1,Nanos1	19	60521500	60761019	rs30463665	1	172867382	2.38776e-09	-0.750812	2.12728
XLOC_006309	Pnpo	11	96907425	96982959	rs30463665	1	172867382	1.07315e-09	2.05003	0.127322
XLOC_025984	Khdrbs1	4	129703163	129744330	rs30463665	1	172867382	4.6003e-23	-3.0355	21.1533
XLOC_007144	Ccdc71l	12	32376463	32426211	rs30463665	1	172867382	1.42816e-07	-0.145261	1.15724
XLOC_025873	Ctps	4	120539858	120570302	rs30463665	1	172867382	5.14555e-08	0.467485	0.625006
XLOC_027024	Utp3	5	88519923	88565584	rs30463665	1	172867382	4.42011e-07	-0.756895	2.14033
XLOC_003892	Kif5a	10	127225694	127312798	rs30463665	1	172867382	1.68366e-15	-27.143	710143000000
XLOC_026271	Slc45a1	4	150628571	150652174	rs30463665	1	172867382	6.22083e-10	0.823619	0.436905
XLOC_033797	2310057M21Rik	7	130162450	133124354	rs30463665	1	172867382	3.0343e-21	-0.563906	1.76285
XLOC_037639	Rab8b	9	66843614	66919705	rs30463665	1	172867382	2.55953e-10	-0.41006	1.51023
XLOC_009560	Ranbp9	13	43398371	43480973	rs30463665	1	172867382	1.85111e-08	0.683849	0.502821
XLOC_022776	Extl2	3	116007461	116032358	rs30463665	1	172867382	8.06463e-09	-0.964934	2.63824
XLOC_029371	Lrrtm4	6	79926413	80810143	rs30463665	1	172867382	4.5661e-07	-0.512958	1.67483
XLOC_012855	St3gal1	15	67102725	67176919	rs30463665	1	172867382	9.21599e-08	-0.188622	1.20881
XLOC_026231	Mfn2	4	147873598	147904704	rs30463665	1	172867382	1.27542e-09	-1.96329	7.19818
XLOC_031219	Eml2,Mir330	7	19176065	19206545	rs30463665	1	172867382	2.8933e-12	3.30553	0.0360347
XLOC_039333	C1galt1c1,Cul4b	20	38530553	38962686	rs30463665	1	172867382	3.02285e-07	-0.708634	2.03896
XLOC_011166	Ube2e1	14	18266234	18331859	rs30463665	1	172867382	4.4108e-08	-1.71	5.57993
XLOC_022872	Ube2d3	3	135406411	135571566	rs30463665	1	172867382	5.80548e-12	-3.69218	40.9358
XLOC_022530	Adar	3	89714569	89784144	rs30463665	1	172867382	1.61517e-12	-2.39934	11.1587
XLOC_039723	Armcx2	20	134804141	134809221	rs30463665	1	172867382	9.39061e-08	-1.5361	4.68491
XLOC_038871	Magee1	20	105120356	105391886	rs30463665	1	172867382	3.16056e-12	3.71263	0.0239315
XLOC_012366	Syngr1	15	80090730	80119501	rs30463665	1	172867382	4.18587e-10	4.22841	0.0142484
XLOC_007351	Srsf5	12	80945482	80968079	rs30463665	1	172867382	1.87432e-07	4.9996	0.00656215
XLOC_002717	Snrpd3	10	75351110	75537590	rs30463665	1	172867382	2.09849e-08	-2.57591	13.3263
XLOC_012951	Apol8	15	77745782	77756971	rs30463665	1	172867382	2.77871e-11	0.255637	0.773361
XLOC_035590	Dnaja2	8	85537631	85595150	rs30463665	1	172867382	9.00422e-12	-2.03202	7.71313
XLOC_019061	4931423N10Rik,Yme1l1	2	23156146	23267129	rs30463665	1	172867382	2.77253e-08	-0.772686	2.17458
XLOC_009181	Col4a3bp	13	96480688	96640504	rs30463665	1	172867382	2.76118e-07	0.670828	0.509447
XLOC_015916	Nudt3	17	27579381	27624251	rs30463665	1	172867382	8.0353e-09	-4.9756	148.757
XLOC_002467	Bclaf1	10	20312412	20344646	rs30463665	1	172867382	1.57043e-13	-1.01388	2.77133
XLOC_002530	Tspyl4	10	34285508	34418571	rs30463665	1	172867382	3.43769e-08	-9.63736	16140.6
XLOC_039882	Zrsr2	20	163933749	164030474	rs30463665	1	172867382	5.50487e-07	-1.2694	3.58304
XLOC_006181	Dusp14	11	84048040	84069261	rs30463665	1	172867382	8.7249e-09	-0.691102	2.00333
XLOC_017233	Epb4.1l4a	18	33794838	34007772	rs30463665	1	172867382	6.3313e-09	0.38927	0.676137
XLOC_002955	Ube2n	10	95514884	95545979	rs30463665	1	172867382	1.31165e-07	-0.743442	2.11157
XLOC_024099	Rab2a	4	8535293	8690378	rs30463665	1	172867382	1.586e-09	4.48606	0.0109968
XLOC_012751	Gm15941,Ncald	15	37231920	37792576	rs30463665	1	172867382	1.81552e-16	-7.26961	1493.15
XLOC_035035	NULL	8	122882586	123051084	rs30463665	1	172867382	1.51999e-07	-0.136156	1.1467
XLOC_011800	Fgf14	14	123659970	124677127	rs30463665	1	172867382	2.41777e-08	-0.524819	1.69492
XLOC_039521	Rab39b	20	75565221	75578644	rs30463665	1	172867382	1.39676e-11	0.540805	0.580591
XLOC_025965	S100pbp	4	129147979	129277362	rs30463665	1	172867382	5.94698e-09	-0.804973	2.24632
XLOC_037009	Cdc25a	9	109874997	109894028	rs30463665	1	172867382	4.67976e-07	0.189606	0.826443
XLOC_007539	Evl	12	108370956	108702326	rs30463665	1	172867382	2.81568e-09	2.3439	0.0947527
XLOC_034412	Zfp703	8	26968503	26981666	rs30463665	1	172867382	3.89256e-07	-0.212426	1.23809
XLOC_006654	H3f3b	11	116021145	116061673	rs30463665	1	172867382	1.83201e-07	-3.35449	29.1512
XLOC_010505	Gpr137c	14	45134447	45318788	rs30463665	1	172867382	2.56027e-10	1.10763	0.328383
XLOC_028895	Dync1i1	6	5725571	6028752	rs30463665	1	172867382	1.52137e-07	1.20627	0.297379
XLOC_013576	1810013L24Rik	16	8830000	8878724	rs30463665	1	172867382	2.75862e-08	-0.591273	1.81203
XLOC_008903	C78339,Cap2	13	46501707	46736832	rs30463665	1	172867382	2.40333e-09	-1.95628	7.1476
XLOC_024478	Rraga	4	86575532	86612055	rs30463665	1	172867382	3.323e-11	-2.47086	11.9906
XLOC_017384	Slc6a7	18	60995245	61014721	rs30463665	1	172867382	3.31577e-12	1.54042	0.212527
XLOC_017839	Hnrnpul2	19	8802492	8836778	rs30463665	1	172867382	3.01614e-07	-1.09496	3.00669
XLOC_028057	Grsf1	5	88659271	88676171	rs30463665	1	172867382	4.20437e-08	1.20225	0.298584
XLOC_032174	Inpp5f	7	128611327	128740533	rs30463665	1	172867382	3.36981e-10	-1.91138	6.83216
XLOC_009316	Gtpbp4	13	8929615	8996337	rs30475040	1	171730753	2.99603e-08	-0.598512	0.53031
XLOC_026271	Slc45a1	4	150628571	150652174	rs30475040	1	171730753	4.38571e-07	0.74797	2.20932
XLOC_034930	Zfp612	8	110079608	110102753	rs30475040	1	171730753	5.26344e-07	1.23294	3.69376
XLOC_038871	Magee1	20	105120356	105391886	rs30475040	1	171730753	5.24032e-07	3.23851	30.9422
XLOC_025984	Khdrbs1	4	129703163	129744330	rs30475040	1	171730753	7.37488e-08	-2.34412	0.0833873
XLOC_027706	5031425E22Rik	5	23349661	23434377	rs30475040	1	171730753	4.90357e-07	-0.245233	0.771133
XLOC_017384	Slc6a7	18	60995245	61014721	rs30475040	1	171730753	4.94488e-07	1.37254	4.28276
XLOC_021261	Ltk	2	119740203	119761436	rs30475040	1	171730753	1.36055e-09	0.338632	1.43172
XLOC_020675	Rab14	2	35180204	35204507	rs30475040	1	171730753	3.25564e-08	-3.13125	0.0362089
XLOC_018115	Btrc	19	45363667	45536983	rs30475040	1	171730753	3.62341e-07	-0.748025	0.452601
XLOC_018704	Cacul1,Nanos1	19	60521500	60761019	rs30475040	1	171730753	2.46173e-08	-0.769284	0.442518
XLOC_021828	Cables2	2	180258518	180273496	rs30475040	1	171730753	5.73294e-08	0.529168	1.75208
XLOC_033797	2310057M21Rik	7	130162450	133124354	rs30475040	1	171730753	2.37141e-08	-0.419641	0.640998
XLOC_016828	Ik	18	36735017	36757707	rs30475040	1	171730753	9.5381e-10	-2.21543	0.0955717
XLOC_011599	Ppp2r2a	14	67014056	67072471	rs30475040	1	171730753	1.98176e-07	-0.704375	0.47403
XLOC_027202	Chfr	5	110037964	110228512	rs30475040	1	171730753	2.33427e-08	0.374976	1.48794
XLOC_017275	Hars	18	36766372	36792562	rs30475040	1	171730753	1.044e-07	1.87898	7.3251
XLOC_023438	Gabpb2,Mllt11	3	95181765	95236409	rs30475040	1	171730753	5.46673e-07	5.00117	200.368
XLOC_006355	Gm22059,Med24	11	98704482	98729441	rs30498946	1	172751294	5.24246e-07	1.0675	3.57336
XLOC_033797	2310057M21Rik	7	130162450	133124354	rs30498946	1	172751294	1.39463e-11	-0.475119	0.567334
XLOC_018529	Htr7	19	35958373	36058180	rs30498946	1	172751294	4.80274e-07	0.553706	1.93588
XLOC_027781	Kcnk3	5	30550684	30626710	rs30498946	1	172751294	3.34556e-07	0.127185	1.16384
XLOC_007521	Gskip	12	105613330	105703284	rs30498946	1	172751294	7.9879e-09	-0.515529	0.540633
XLOC_032818	Uri1	7	37959900	38019542	rs30498946	1	172751294	2.76886e-11	-0.729246	0.418962
XLOC_015153	Snrpc	17	27826335	27852092	rs30498946	1	172751294	3.11887e-08	-1.02287	0.295154
XLOC_027706	5031425E22Rik	5	23349661	23434377	rs30498946	1	172751294	1.1472e-07	-0.263249	0.730482
XLOC_012751	Gm15941,Ncald	15	37231920	37792576	rs30498946	1	172751294	4.10496e-07	-5.5353	0.00135562
XLOC_017231	Stard4	18	32915825	33213972	rs30498946	1	172751294	2.60926e-08	0.771054	2.50892
XLOC_034279	Gm17023,Proz	8	13060907	13150356	rs30498946	1	172751294	2.10917e-08	-0.19576	0.791728
XLOC_021436	Pak7	2	136078396	136418388	rs30498946	1	172751294	1.80642e-07	-0.256502	0.736386
XLOC_035590	Dnaja2	8	85537631	85595150	rs30498946	1	172751294	2.12974e-07	-1.77803	0.119894
XLOC_018115	Btrc	19	45363667	45536983	rs30498946	1	172751294	4.94074e-08	-0.762099	0.40286
XLOC_039741	Tceal8	20	136168983	136172344	rs30498946	1	172751294	8.7665e-10	-1.76774	0.121375
XLOC_034930	Zfp612	8	110079608	110102753	rs30498946	1	172751294	4.88779e-10	1.42091	5.44728
XLOC_038871	Magee1	20	105120356	105391886	rs30498946	1	172751294	5.09684e-08	3.38117	56.467
XLOC_016245	Tbc1d5	17	50727203	51182828	rs30498946	1	172751294	1.63393e-07	-0.280288	0.715784
XLOC_017275	Hars	18	36766372	36792562	rs30498946	1	172751294	3.15826e-08	1.86553	9.25847
XLOC_023367	Chtop	3	90494616	90510205	rs30498946	1	172751294	2.59165e-08	-2.75391	0.0374272
XLOC_034694	Clgn	8	83389474	83428552	rs30498946	1	172751294	1.26788e-07	0.341272	1.5025
XLOC_014080	Ubald1	16	4835415	4883424	rs30498946	1	172751294	1.19721e-07	-2.88826	0.0318845
XLOC_010505	Gpr137c	14	45134447	45318788	rs30498946	1	172751294	3.26592e-07	1.02398	3.39255
XLOC_002467	Bclaf1	10	20312412	20344646	rs30498946	1	172751294	1.81739e-07	-0.838789	0.367638
XLOC_028602	Flt3	5	147330740	147401917	rs30498946	1	172751294	1.67089e-10	0.422413	1.65521
XLOC_018623	Mgea5	19	45744850	45785068	rs30498946	1	172751294	4.22907e-07	-1.13572	0.257977
XLOC_008920	Bicd2	13	49340671	49387678	rs30498946	1	172751294	9.47826e-08	0.648108	2.16664
XLOC_022776	Extl2	3	116007461	116032358	rs30498946	1	172751294	1.78223e-07	-0.97313	0.313197
XLOC_039412	Rbmx	20	57376518	57393036	rs30498946	1	172751294	1.05129e-07	-0.986104	0.308387
XLOC_038632	Slc9a6	20	56585418	56664766	rs30498946	1	172751294	5.40686e-07	1.67713	7.39485
XLOC_007119	Cmpk2	12	26468663	26482351	rs30498946	1	172751294	3.6569e-08	0.336286	1.49359
XLOC_011599	Ppp2r2a	14	67014056	67072471	rs30498946	1	172751294	1.4158e-08	-0.735955	0.415622
XLOC_020675	Rab14	2	35180204	35204507	rs30498946	1	172751294	9.00505e-09	-3.13147	0.0238546
XLOC_017384	Slc6a7	18	60995245	61014721	rs30498946	1	172751294	3.18003e-11	1.61702	6.88308
XLOC_013114	Sco2,Tymp	15	89355718	89377039	rs30498946	1	172751294	5.98098e-07	-0.674519	0.447228
XLOC_009035	Habp4	13	64035451	64312744	rs30498946	1	172751294	2.10485e-07	2.95645	34.0212
XLOC_032174	Inpp5f	7	128611327	128740533	rs30498946	1	172751294	3.01266e-07	-1.75571	0.123129
XLOC_016828	Ik	18	36735017	36757707	rs30498946	1	172751294	1.7274e-11	-2.33992	0.0613305
XLOC_025461	Mrpl50	4	49508069	49521093	rs30498946	1	172751294	4.1234e-11	-0.913984	0.336095
XLOC_028558	Rac1	5	143505415	143528036	rs30498946	1	172751294	4.01049e-07	-3.8815	0.00974947
XLOC_023438	Gabpb2,Mllt11	3	95181765	95236409	rs30498946	1	172751294	2.68683e-09	5.53692	739.096
XLOC_025984	Khdrbs1	4	129703163	129744330	rs30498946	1	172751294	1.34574e-09	-2.47428	0.0522473
XLOC_003892	Kif5a	10	127225694	127312798	rs30498946	1	172751294	1.23533e-09	-25.7229	4.70836e-14
XLOC_021828	Cables2	2	180258518	180273496	rs30498946	1	172751294	1.80865e-08	0.557614	1.94492
XLOC_039349	Smarca1	20	47809367	47892974	rs30498946	1	172751294	2.84227e-07	-0.496492	0.553051
XLOC_018641	Pcgf6	19	47033400	47051146	rs30498946	1	172751294	9.93646e-09	0.325664	1.47478
XLOC_026271	Slc45a1	4	150628571	150652174	rs30498946	1	172751294	2.46214e-07	0.781556	2.54055
XLOC_031291	Irgq	7	24478067	24546071	rs30498946	1	172751294	1.39292e-07	0.534262	1.89149
XLOC_017233	Epb4.1l4a	18	33794838	34007772	rs30498946	1	172751294	7.73107e-09	0.435727	1.68171
XLOC_024478	Rraga	4	86575532	86612055	rs30498946	1	172751294	3.62029e-07	-2.17645	0.0745374
XLOC_019420	Rapgef4	2	71980206	72257474	rs30498946	1	172751294	4.5059e-07	-3.61362	0.0134205
XLOC_039011	Prps1	20	140456582	140476480	rs30525567	1	171338636	1.01979e-07	1.36279	4.05232
XLOC_021436	Pak7	2	136078396	136418388	rs30525567	1	171338636	2.2258e-08	-0.2681	0.759359
XLOC_016828	Ik	18	36735017	36757707	rs30525567	1	171338636	1.50615e-08	-2.08316	0.117777
XLOC_018115	Btrc	19	45363667	45536983	rs30525567	1	171338636	2.07417e-07	-0.760436	0.458037
XLOC_023438	Gabpb2,Mllt11	3	95181765	95236409	rs30525567	1	171338636	4.96548e-10	5.84952	405.94
XLOC_018641	Pcgf6	19	47033400	47051146	rs30525567	1	171338636	1.44575e-07	0.293779	1.35209
XLOC_034694	Clgn	8	83389474	83428552	rs30525567	1	171338636	1.4356e-07	0.34502	1.42513
XLOC_025461	Mrpl50	4	49508069	49521093	rs30525567	1	171338636	1.8994e-07	-0.765427	0.455696
XLOC_028602	Flt3	5	147330740	147401917	rs30525567	1	171338636	6.61128e-08	0.377883	1.47404
XLOC_023332	Rusc1	3	89083980	89093382	rs30525567	1	171338636	4.73189e-07	1.78822	6.27215
XLOC_038871	Magee1	20	105120356	105391886	rs30525567	1	171338636	1.70656e-08	3.48891	35.9584
XLOC_017233	Epb4.1l4a	18	33794838	34007772	rs30525567	1	171338636	3.15737e-08	0.419677	1.53867
XLOC_033797	2310057M21Rik	7	130162450	133124354	rs30525567	1	171338636	1.23154e-10	-0.464757	0.620514
XLOC_037036	Epm2aip1	9	111114628	111279409	rs30525567	1	171338636	1.69964e-07	-2.11285	0.11424
XLOC_023367	Chtop	3	90494616	90510205	rs30525567	1	171338636	3.97815e-07	-2.53198	0.0742887
XLOC_032818	Uri1	7	37959900	38019542	rs30525567	1	171338636	2.44105e-08	-0.644293	0.51605
XLOC_031219	Eml2,Mir330	7	19176065	19206545	rs30525567	1	171338636	3.22584e-08	2.93779	20.4193
XLOC_018623	Mgea5	19	45744850	45785068	rs30525567	1	171338636	2.27608e-07	-1.17856	0.298159
XLOC_033926	Osbpl5	7	143688761	143756996	rs30525567	1	171338636	2.94249e-07	0.801282	2.27674
XLOC_027202	Chfr	5	110037964	110228512	rs30525567	1	171338636	1.23762e-11	0.430729	1.55623
XLOC_015153	Snrpc	17	27826335	27852092	rs30525567	1	171338636	5.64238e-07	-0.928625	0.38539
XLOC_025984	Khdrbs1	4	129703163	129744330	rs30525567	1	171338636	1.54946e-09	-2.54535	0.0732752
XLOC_034930	Zfp612	8	110079608	110102753	rs30525567	1	171338636	2.03582e-07	1.25921	3.64348
XLOC_021261	Ltk	2	119740203	119761436	rs30525567	1	171338636	1.77076e-09	0.338406	1.41548
XLOC_003892	Kif5a	10	127225694	127312798	rs30525567	1	171338636	1.23256e-07	-23.8598	2.29221e-11
XLOC_013283	Cbx5	15	103186369	103246712	rs30525567	1	171338636	5.01761e-07	-2.43602	0.0819808
XLOC_017384	Slc6a7	18	60995245	61014721	rs30525567	1	171338636	5.16817e-08	1.45474	4.45358
XLOC_026271	Slc45a1	4	150628571	150652174	rs30525567	1	171338636	4.3349e-08	0.79212	2.25542
XLOC_039812	Tsr2	20	151046149	151096543	rs30525567	1	171338636	2.30317e-07	1.78616	6.25888
XLOC_018704	Cacul1,Nanos1	19	60521500	60761019	rs30525567	1	171338636	9.20956e-08	-0.754998	0.460602
XLOC_032648	Gsk3a	7	25221424	25237851	rs30525567	1	171338636	1.71909e-07	1.75687	6.07345
XLOC_021828	Cables2	2	180258518	180273496	rs30525567	1	171338636	2.20711e-07	0.518953	1.70379
XLOC_012751	Gm15941,Ncald	15	37231920	37792576	rs30525567	1	171338636	1.57363e-08	-6.22237	0.00167987
XLOC_030520	Bms1	6	118383380	118419668	rs30525567	1	171338636	3.94703e-07	0.201459	1.2298
XLOC_020675	Rab14	2	35180204	35204507	rs30525567	1	171338636	8.45782e-09	-3.22186	0.0365834
XLOC_017275	Hars	18	36766372	36792562	rs30525567	1	171338636	2.98738e-11	2.19091	9.48386
XLOC_020675	Rab14	2	35180204	35204507	rs30538723	1	176453793	2.56942e-07	-3.22056	0.0265376
XLOC_010388	Arf4,Dennd6a	14	26579562	26669883	rs30544455	1	172957231	5.95847e-07	-1.32826	0.25717
XLOC_033926	Osbpl5	7	143688761	143756996	rs30544455	1	172957231	1.90032e-07	0.81252	2.29498
XLOC_039652	Taf9b	20	106206882	106221158	rs30544455	1	172957231	3.76076e-07	-0.407805	0.659059
XLOC_033861	Sirt3	7	140856956	140898643	rs30544455	1	172957231	3.74934e-08	1.60358	5.15264
XLOC_025984	Khdrbs1	4	129703163	129744330	rs30544455	1	172957231	5.24474e-12	-2.76752	0.0590409
XLOC_026271	Slc45a1	4	150628571	150652174	rs30544455	1	172957231	7.76372e-08	0.788498	2.2393
XLOC_003892	Kif5a	10	127225694	127312798	rs30544455	1	172957231	5.97017e-08	-24.105	1.98049e-11
XLOC_010868	A930011O12Rik,Mir124a-1,Mir3078	14	64104285	64599407	rs30544455	1	172957231	7.07966e-10	2.40124	11.6469
XLOC_017275	Hars	18	36766372	36792562	rs30544455	1	172957231	4.63828e-09	2.0072	7.78477
XLOC_035590	Dnaja2	8	85537631	85595150	rs30544455	1	172957231	1.63979e-10	-2.0899	0.118041
XLOC_027781	Kcnk3	5	30550684	30626710	rs30544455	1	172957231	1.69883e-08	0.138015	1.15155
XLOC_023367	Chtop	3	90494616	90510205	rs30544455	1	172957231	6.59691e-09	-2.8074	0.0566819
XLOC_023332	Rusc1	3	89083980	89093382	rs30544455	1	172957231	8.79225e-08	1.88784	6.89046
XLOC_034694	Clgn	8	83389474	83428552	rs30544455	1	172957231	2.80262e-10	0.392185	1.49327
XLOC_027684	Gnai1	5	18265134	18360413	rs30544455	1	172957231	2.73416e-09	-1.86963	0.147856
XLOC_028602	Flt3	5	147330740	147401917	rs30544455	1	172957231	1.77003e-11	0.438458	1.56562
XLOC_027024	Utp3	5	88519923	88565584	rs30544455	1	172957231	1.5064e-07	-0.846325	0.420931
XLOC_039349	Smarca1	20	47809367	47892974	rs30544455	1	172957231	7.69749e-11	-0.603954	0.539299
XLOC_009670	Hnrnpk	13	58391139	58411149	rs30544455	1	172957231	6.01473e-09	-4.29972	0.0123259
XLOC_012887	Lynx1	15	74747759	74753034	rs30544455	1	172957231	1.23588e-07	4.18512	72.1596
XLOC_013114	Sco2,Tymp	15	89355718	89377039	rs30544455	1	172957231	3.62088e-07	-0.67284	0.502623
XLOC_012751	Gm15941,Ncald	15	37231920	37792576	rs30544455	1	172957231	4.48116e-10	-6.59403	0.00118057
XLOC_031873	Rab6a	7	100545750	100641740	rs30544455	1	172957231	7.52603e-09	-5.44614	0.00381753
XLOC_032049	1110004F10Rik	7	116093281	116106809	rs30544455	1	172957231	4.22359e-08	-1.47691	0.220909
XLOC_019061	4931423N10Rik,Yme1l1	2	23156146	23267129	rs30544455	1	172957231	4.22741e-09	-0.854684	0.417349
XLOC_022872	Ube2d3	3	135406411	135571566	rs30544455	1	172957231	3.37476e-08	-3.58504	0.0255949
XLOC_033859	Zfp941	7	140795893	140822222	rs30544455	1	172957231	3.70395e-07	-0.785916	0.447749
XLOC_032818	Uri1	7	37959900	38019542	rs30544455	1	172957231	1.36898e-09	-0.68333	0.497261
XLOC_018704	Cacul1,Nanos1	19	60521500	60761019	rs30544455	1	172957231	4.86109e-08	-0.761623	0.459008
XLOC_015153	Snrpc	17	27826335	27852092	rs30544455	1	172957231	1.68789e-08	-1.02726	0.349843
XLOC_029286	Serbp1	6	67266883	67376188	rs30544455	1	172957231	2.41405e-07	-0.684719	0.496556
XLOC_020675	Rab14	2	35180204	35204507	rs30544455	1	172957231	9.31759e-14	-3.79513	0.0206476
XLOC_004872	Coro6	11	77462139	77489678	rs30544455	1	172957231	4.79375e-08	1.11409	3.1238
XLOC_029757	2700089E24Rik	6	133103036	133394696	rs30544455	1	172957231	2.18105e-08	-2.02889	0.125638
XLOC_011599	Ppp2r2a	14	67014056	67072471	rs30544455	1	172957231	4.06947e-13	-0.867519	0.411908
XLOC_002717	Snrpd3	10	75351110	75537590	rs30544455	1	172957231	3.96438e-07	-2.57694	0.0717428
XLOC_027706	5031425E22Rik	5	23349661	23434377	rs30544455	1	172957231	5.07936e-07	-0.248194	0.775883
XLOC_034930	Zfp612	8	110079608	110102753	rs30544455	1	172957231	1.64103e-11	1.52036	4.73233
XLOC_017384	Slc6a7	18	60995245	61014721	rs30544455	1	172957231	2.1564e-12	1.71656	5.78353
XLOC_029962	Impdh1	6	29200433	29216364	rs30544455	1	172957231	1.55913e-07	0.82832	2.33235
XLOC_017233	Epb4.1l4a	18	33794838	34007772	rs30544455	1	172957231	2.71608e-09	0.442985	1.57288
XLOC_028558	Rac1	5	143505415	143528036	rs30544455	1	172957231	8.68805e-09	-4.3175	0.0121039
XLOC_039741	Tceal8	20	136168983	136172344	rs30544455	1	172957231	1.33269e-09	-1.7281	0.170876
XLOC_010939	Kctd4	14	75894140	76018526	rs30544455	1	172957231	1.20308e-07	-0.373593	0.682521
XLOC_038871	Magee1	20	105120356	105391886	rs30544455	1	172957231	5.23514e-07	3.20773	26.5649
XLOC_021828	Cables2	2	180258518	180273496	rs30544455	1	172957231	2.84994e-10	0.597023	1.84116
XLOC_002467	Bclaf1	10	20312412	20344646	rs30544455	1	172957231	5.67785e-09	-0.88225	0.405751
XLOC_003712	Tmpo	10	91147570	91171582	rs30544455	1	172957231	5.99956e-09	-0.452065	0.629901
XLOC_027202	Chfr	5	110037964	110228512	rs30544455	1	172957231	1.86834e-07	0.357637	1.44145
XLOC_007521	Gskip	12	105613330	105703284	rs30544455	1	172957231	3.04602e-09	-0.53122	0.580932
XLOC_021261	Ltk	2	119740203	119761436	rs30544455	1	172957231	4.6458e-08	0.311769	1.37541
XLOC_033797	2310057M21Rik	7	130162450	133124354	rs30544455	1	172957231	1.20175e-12	-0.49541	0.602595
XLOC_023438	Gabpb2,Mllt11	3	95181765	95236409	rs30544455	1	172957231	7.9975e-08	5.23553	211.205
XLOC_038990	Tceal1	20	136590841	136726398	rs30544455	1	172957231	1.57474e-07	-0.568539	0.559184
XLOC_017247	Etf1	18	34902725	34932007	rs30544455	1	172957231	7.77535e-09	-0.452258	0.629776
XLOC_018641	Pcgf6	19	47033400	47051146	rs30544455	1	172957231	3.82094e-08	0.300373	1.35948
XLOC_016699	Snrpd1	18	10617767	10642102	rs30544455	1	172957231	2.92471e-08	-2.8311	0.0553252
XLOC_021436	Pak7	2	136078396	136418388	rs30544455	1	172957231	4.93374e-08	-0.271184	0.757858
XLOC_039412	Rbmx	20	57376518	57393036	rs30544455	1	172957231	1.62081e-10	-1.11781	0.318908
XLOC_008920	Bicd2	13	49340671	49387678	rs30544455	1	172957231	3.09684e-07	0.625131	1.89484
XLOC_032174	Inpp5f	7	128611327	128740533	rs30544455	1	172957231	4.58619e-09	-1.95939	0.134891
XLOC_013161	Amigo2	15	97240526	97516067	rs30544455	1	172957231	5.47117e-08	-1.22789	0.284961
XLOC_022776	Extl2	3	116007461	116032358	rs30544455	1	172957231	2.15394e-07	-0.95453	0.376847
XLOC_016828	Ik	18	36735017	36757707	rs30544455	1	172957231	3.45076e-13	-2.45971	0.0808778
XLOC_018115	Btrc	19	45363667	45536983	rs30544455	1	172957231	2.01134e-11	-0.901291	0.397928
XLOC_034259	Col4a2	8	11187754	11449440	rs30544455	1	172957231	3.69576e-07	1.10283	3.08805
XLOC_025461	Mrpl50	4	49508069	49521093	rs30544455	1	172957231	3.22759e-10	-0.87991	0.406723
XLOC_028576	Ptcd1	5	145140361	145183528	rs30544455	1	172957231	1.90946e-07	-0.23445	0.786862
XLOC_014080	Ubald1	16	4835415	4883424	rs30544455	1	172957231	3.01889e-07	-2.79922	0.0571581
XLOC_020675	Rab14	2	35180204	35204507	rs30553726	1	176418167	1.46774e-08	-3.5045	0.0192709
XLOC_020675	Rab14	2	35180204	35204507	rs30569516	1	175539981	2.10724e-09	-3.55918	0.016243
XLOC_021436	Pak7	2	136078396	136418388	rs30573392	1	172495844	4.72037e-11	-0.307225	1.36431
XLOC_039412	Rbmx	20	57376518	57393036	rs30573392	1	172495844	2.63216e-16	-1.34374	3.89116
XLOC_009560	Ranbp9	13	43398371	43480973	rs30573392	1	172495844	1.0365e-07	0.695842	0.494805
XLOC_039333	C1galt1c1,Cul4b	20	38530553	38962686	rs30573392	1	172495844	1.40579e-09	-0.854272	2.37213
XLOC_003712	Tmpo	10	91147570	91171582	rs30573392	1	172495844	9.68116e-13	-0.518576	1.68936
XLOC_039743	Bex1	20	136213971	136226100	rs30573392	1	172495844	2.44268e-09	-10.7111	50534.7
XLOC_002955	Ube2n	10	95514884	95545979	rs30573392	1	172495844	1.05307e-08	-0.84388	2.34733
XLOC_002467	Bclaf1	10	20312412	20344646	rs30573392	1	172495844	5.47502e-14	-1.14159	3.17181
XLOC_029962	Impdh1	6	29200433	29216364	rs30573392	1	172495844	3.09023e-07	0.796421	0.446958
XLOC_035035	NULL	8	122882586	123051084	rs30573392	1	172495844	2.51314e-07	-0.141817	1.15419
XLOC_012887	Lynx1	15	74747759	74753034	rs30573392	1	172495844	6.71994e-10	4.52442	0.0103082
XLOC_008903	C78339,Cap2	13	46501707	46736832	rs30573392	1	172495844	2.31625e-09	-2.05958	8.0247
XLOC_014080	Ubald1	16	4835415	4883424	rs30573392	1	172495844	2.22056e-12	-3.48418	33.8857
XLOC_010939	Kctd4	14	75894140	76018526	rs30573392	1	172495844	1.44913e-09	-0.390706	1.48447
XLOC_038960	Hnrnph2	20	134601126	134607123	rs30573392	1	172495844	7.45852e-08	-1.03409	2.84513
XLOC_035590	Dnaja2	8	85537631	85595150	rs30573392	1	172495844	7.67519e-15	-2.34857	10.7481
XLOC_025617	Psip1	4	83415719	83487016	rs30573392	1	172495844	2.77447e-10	-4.24798	73.3537
XLOC_014345	Eaf2,Iqcb1	16	36792883	36933085	rs30573392	1	172495844	4.50344e-07	-0.646292	1.92224
XLOC_029286	Serbp1	6	67266883	67376188	rs30573392	1	172495844	2.06637e-12	-0.870314	2.41092
XLOC_023675	Larp7	3	127535453	127618986	rs30573392	1	172495844	1.20912e-07	-0.251257	1.28924
XLOC_028211	Ulk1	5	110783545	110810150	rs30573392	1	172495844	1.47467e-08	0.714986	0.485319
XLOC_009528	Lyrm4	13	35978796	36537802	rs30573392	1	172495844	5.81864e-11	-0.97538	2.68115
XLOC_026231	Mfn2	4	147873598	147904704	rs30573392	1	172495844	1.22863e-08	-1.96265	7.2755
XLOC_013114	Sco2,Tymp	15	89355718	89377039	rs30573392	1	172495844	9.09248e-14	-0.897203	2.47737
XLOC_026271	Slc45a1	4	150628571	150652174	rs30573392	1	172495844	4.349e-13	0.980312	0.37112
XLOC_016828	Ik	18	36735017	36757707	rs30573392	1	172495844	1.47552e-16	-2.57436	13.5047
XLOC_039652	Taf9b	20	106206882	106221158	rs30573392	1	172495844	5.77442e-07	-0.398209	1.49577
XLOC_039011	Prps1	20	140456582	140476480	rs30573392	1	172495844	1.49737e-09	1.46316	0.227761
XLOC_007144	Ccdc71l	12	32376463	32426211	rs30573392	1	172495844	3.74285e-07	-0.150808	1.16473
XLOC_039521	Rab39b	20	75565221	75578644	rs30573392	1	172495844	1.32445e-10	0.548665	0.574201
XLOC_013576	1810013L24Rik	16	8830000	8878724	rs30573392	1	172495844	1.04123e-09	-0.686331	2.00166
XLOC_019905	PRND,Prnd,Prnp	2	131909773	131956130	rs30573392	1	172495844	2.21221e-09	9.03928	0.000107292
XLOC_008614	Gdi2	13	3538006	3611198	rs30573392	1	172495844	3.08763e-07	-2.45595	11.9808
XLOC_016245	Tbc1d5	17	50727203	51182828	rs30573392	1	172495844	4.26545e-07	-0.260212	1.30097
XLOC_017839	Hnrnpul2	19	8802492	8836778	rs30573392	1	172495844	4.82275e-07	-1.14083	3.16937
XLOC_037639	Rab8b	9	66843614	66919705	rs30573392	1	172495844	2.0606e-10	-0.440553	1.56121
XLOC_028602	Flt3	5	147330740	147401917	rs30573392	1	172495844	3.51172e-13	0.460148	0.627964
XLOC_006181	Dusp14	11	84048040	84069261	rs30573392	1	172495844	5.80238e-10	-0.786789	2.21566
XLOC_030578	Clstn3	6	124430758	124464812	rs30573392	1	172495844	1.61309e-08	4.05777	0.0165236
XLOC_027024	Utp3	5	88519923	88565584	rs30573392	1	172495844	4.45184e-09	-0.894972	2.47179
XLOC_025984	Khdrbs1	4	129703163	129744330	rs30573392	1	172495844	1.11531e-19	-3.04959	21.8359
XLOC_025011	Fam131c	4	141368123	141384265	rs30573392	1	172495844	3.07977e-08	0.384881	0.67762
XLOC_038871	Magee1	20	105120356	105391886	rs30573392	1	172495844	1.05809e-12	4.01578	0.0172403
XLOC_033278	2610034B18Rik,Ap3s2	7	79875325	79935606	rs30573392	1	172495844	3.71681e-10	0.558535	0.568499
XLOC_004314	Cnrip1	11	16970991	17083354	rs30573392	1	172495844	1.53157e-11	-1.11436	3.08569
XLOC_010505	Gpr137c	14	45134447	45318788	rs30573392	1	172495844	1.92693e-10	1.1801	0.303236
XLOC_032648	Gsk3a	7	25221424	25237851	rs30573392	1	172495844	4.78815e-10	1.98596	0.134247
XLOC_033861	Sirt3	7	140856956	140898643	rs30573392	1	172495844	1.1728e-12	1.89992	0.146448
XLOC_015153	Snrpc	17	27826335	27852092	rs30573392	1	172495844	3.10011e-13	-1.20391	3.37812
XLOC_029623	Bcl2l13	6	120836213	120916853	rs30573392	1	172495844	1.97134e-07	0.217631	0.802475
XLOC_024099	Rab2a	4	8535293	8690378	rs30573392	1	172495844	3.68007e-08	4.43276	0.0113092
XLOC_037036	Epm2aip1	9	111114628	111279409	rs30573392	1	172495844	9.00482e-08	-2.23863	9.61728
XLOC_012936	Zfp251	15	76851151	76871548	rs30573392	1	172495844	2.06965e-07	0.315134	0.727135
XLOC_012184	Eny2	15	44372895	44438566	rs30573392	1	172495844	3.29911e-08	-0.643263	1.91636
XLOC_039741	Tceal8	20	136168983	136172344	rs30573392	1	172495844	4.45542e-15	-2.06299	8.05235
XLOC_038850	NULL	20	102903085	103312379	rs30573392	1	172495844	1.65125e-08	-0.0956708	1.10157
XLOC_012366	Syngr1	15	80090730	80119501	rs30573392	1	172495844	8.52091e-11	4.65846	0.00900167
XLOC_020675	Rab14	2	35180204	35204507	rs30573392	1	172495844	6.77129e-30	-4.69207	114.931
XLOC_023367	Chtop	3	90494616	90510205	rs30573392	1	172495844	1.45342e-13	-3.30138	28.167
XLOC_017247	Etf1	18	34902725	34932007	rs30573392	1	172495844	8.5985e-08	-0.434182	1.55118
XLOC_010868	A930011O12Rik,Mir124a-1,Mir3078	14	64104285	64599407	rs30573392	1	172495844	1.34018e-10	2.44533	0.0843682
XLOC_039636	Rlim	20	103697320	103981284	rs30573392	1	172495844	1.25839e-10	-0.573393	1.78565
XLOC_007650	Efr3b	12	3940016	4044055	rs30573392	1	172495844	4.43716e-08	1.58296	0.201776
XLOC_018704	Cacul1,Nanos1	19	60521500	60761019	rs30573392	1	172495844	2.33796e-13	-0.92255	2.54168
XLOC_019703	Bdnf	2	109674699	109727073	rs30573392	1	172495844	2.70145e-08	-0.272445	1.31716
XLOC_023139	Cog6	3	52982122	53017223	rs30573392	1	172495844	4.55367e-07	0.403351	0.665083
XLOC_031219	Eml2,Mir330	7	19176065	19206545	rs30573392	1	172495844	2.40917e-12	3.53377	0.0280677
XLOC_022277	Atp11b	3	35753968	35856276	rs30573392	1	172495844	1.33675e-08	1.31424	0.264774
XLOC_024139	Nbn	4	15957568	16013911	rs30573392	1	172495844	4.50163e-07	-0.23032	1.26224
XLOC_022208	Gm16093,Mtfr1	3	19187326	19311404	rs30573392	1	172495844	8.59925e-08	0.365193	0.691245
XLOC_004316	Ppp3r1,Wdr92	11	17159262	17235438	rs30573392	1	172495844	2.21617e-10	-5.03927	163.269
XLOC_027202	Chfr	5	110037964	110228512	rs30573392	1	172495844	3.31671e-11	0.411457	0.659654
XLOC_004338	Gm12056,Zrsr1	11	22702291	22982382	rs30573392	1	172495844	2.61375e-07	1.00167	0.363192
XLOC_038990	Tceal1	20	136590841	136726398	rs30573392	1	172495844	1.44798e-09	-0.617469	1.86703
XLOC_004872	Coro6	11	77462139	77489678	rs30573392	1	172495844	1.34696e-08	1.13822	0.316352
XLOC_017231	Stard4	18	32915825	33213972	rs30573392	1	172495844	4.66837e-09	0.770685	0.458741
XLOC_011454	Cdh24	14	54567468	54690742	rs30573392	1	172495844	4.78911e-07	0.345955	0.704823
XLOC_033859	Zfp941	7	140795893	140822222	rs30573392	1	172495844	2.01138e-07	-0.798859	2.24287
XLOC_012751	Gm15941,Ncald	15	37231920	37792576	rs30573392	1	172495844	3.53201e-17	-7.70845	2426.76
XLOC_024782	1700125G02Rik,Epha10	4	124802103	124917859	rs30573392	1	172495844	1.37318e-07	0.829517	0.432248
XLOC_022530	Adar	3	89714569	89784144	rs30573392	1	172495844	2.52378e-10	-2.33946	10.6496
XLOC_013161	Amigo2	15	97240526	97516067	rs30573392	1	172495844	3.55925e-13	-1.46453	4.39666
XLOC_022776	Extl2	3	116007461	116032358	rs30573392	1	172495844	3.21448e-09	-1.04902	2.88841
XLOC_027706	5031425E22Rik	5	23349661	23434377	rs30573392	1	172495844	1.15713e-08	-0.26605	1.30867
XLOC_033926	Osbpl5	7	143688761	143756996	rs30573392	1	172495844	8.33721e-15	1.025	0.354725
XLOC_019061	4931423N10Rik,Yme1l1	2	23156146	23267129	rs30573392	1	172495844	2.39504e-12	-0.972632	2.67371
XLOC_039345	Dcaf12l2	20	44365336	44370190	rs30573392	1	172495844	1.46656e-07	-0.0734606	1.07711
XLOC_025461	Mrpl50	4	49508069	49521093	rs30573392	1	172495844	1.20131e-18	-1.1058	3.0591
XLOC_034279	Gm17023,Proz	8	13060907	13150356	rs30573392	1	172495844	4.95692e-14	-0.240843	1.27574
XLOC_006309	Pnpo	11	96907425	96982959	rs30573392	1	172495844	3.81798e-12	2.39556	0.0887225
XLOC_019492	Zc3h15	2	83644416	83714948	rs30573392	1	172495844	5.87323e-07	-1.46747	4.40976
XLOC_011540	Cdadc1	14	59380755	59598342	rs30573392	1	172495844	1.79934e-09	0.796691	0.446835
XLOC_005407	Pgs1	11	117985757	118129219	rs30573392	1	172495844	1.13291e-10	0.860745	0.418812
XLOC_016699	Snrpd1	18	10617767	10642102	rs30573392	1	172495844	5.23517e-12	-3.27275	27.3632
XLOC_024478	Rraga	4	86575532	86612055	rs30573392	1	172495844	1.25033e-13	-2.83123	17.5098
XLOC_009035	Habp4	13	64035451	64312744	rs30573392	1	172495844	1.39807e-14	3.89618	0.0194565
XLOC_033797	2310057M21Rik	7	130162450	133124354	rs30573392	1	172495844	1.70953e-23	-0.612205	1.85712
XLOC_019782	Rtf1	2	119675065	119735645	rs30573392	1	172495844	3.14761e-07	0.503319	0.601141
XLOC_019221	Pip5kl1	2	32535017	32585968	rs30573392	1	172495844	5.76635e-10	0.583619	0.554261
XLOC_021295	Ppip5k1	2	121128306	121355396	rs30573392	1	172495844	1.87668e-07	1.69814	0.179595
XLOC_029757	2700089E24Rik	6	133103036	133394696	rs30573392	1	172495844	2.57143e-11	-2.32657	10.5117
XLOC_018115	Btrc	19	45363667	45536983	rs30573392	1	172495844	8.02319e-13	-0.879219	2.43272
XLOC_007521	Gskip	12	105613330	105703284	rs30573392	1	172495844	2.33937e-14	-0.617549	1.86718
XLOC_012370	Atf4	15	80255047	80257738	rs30573392	1	172495844	1.41779e-15	-5.1949	191.093
XLOC_031873	Rab6a	7	100545750	100641740	rs30573392	1	172495844	7.45403e-14	-6.32227	597.461
XLOC_021742	Atp9a	2	168634437	168742409	rs30573392	1	172495844	5.25561e-07	3.91958	0.0190016
XLOC_039349	Smarca1	20	47809367	47892974	rs30573392	1	172495844	1.27246e-13	-0.648827	1.92717
XLOC_015121	Wdr24	17	25786302	26069409	rs30573392	1	172495844	2.82532e-09	0.381762	0.679761
XLOC_013205	Faim2	15	99496925	99528586	rs30573392	1	172495844	1.74598e-11	6.75021	0.00108585
XLOC_029974	Ube2h	6	30211192	30331779	rs30573392	1	172495844	2.42043e-08	0.349434	0.702348
XLOC_022447	Map9	3	82355274	82395469	rs30573392	1	172495844	6.34599e-09	-0.594894	1.82489
XLOC_028073	G3bp2,Gm24931	5	92043063	92202860	rs30573392	1	172495844	5.83876e-08	-2.80383	17.0314
XLOC_004402	Fbxw11	11	32637025	32750506	rs30573392	1	172495844	3.99383e-08	-1.37342	4.00971
XLOC_032818	Uri1	7	37959900	38019542	rs30573392	1	172495844	5.21952e-17	-0.842223	2.3434
XLOC_025405	Gba2	4	43531517	43587487	rs30573392	1	172495844	1.18203e-07	1.01958	0.356674
XLOC_017136	Usp14	18	9958179	10045603	rs30573392	1	172495844	1.75982e-07	-1.54969	4.792
XLOC_002717	Snrpd3	10	75351110	75537590	rs30573392	1	172495844	2.69789e-09	-2.84636	17.7798
XLOC_004329	Rab1	11	20201212	20249429	rs30573392	1	172495844	2.21591e-07	-2.34887	10.7513
XLOC_036198	Msantd4	9	4370710	4387092	rs30573392	1	172495844	2.98466e-08	-0.813205	2.27564
XLOC_003444	Hk1	10	62252437	62379908	rs30573392	1	172495844	1.47623e-08	2.04806	0.126076
XLOC_030128	Scrn1	6	54505747	54566489	rs30573392	1	172495844	2.61251e-07	-1.59878	5.03586
XLOC_021261	Ltk	2	119740203	119761436	rs30573392	1	172495844	1.6903e-11	0.357087	0.696934
XLOC_024677	Pik3r3	4	116174569	116303645	rs30573392	1	172495844	6.38051e-09	0.623593	0.532305
XLOC_007539	Evl	12	108370956	108702326	rs30573392	1	172495844	6.33546e-09	2.44739	0.0841921
XLOC_028881	Ccdc132	6	3457088	3603565	rs30573392	1	172495844	1.34202e-10	-0.851198	2.36476
XLOC_019376	Gm13629	2	66440879	66634952	rs30573392	1	172495844	3.25986e-09	0.618663	0.534965
XLOC_008920	Bicd2	13	49340671	49387678	rs30573392	1	172495844	2.93921e-08	0.661703	0.512183
XLOC_006266	Cacna1g	11	94408384	94474651	rs30573392	1	172495844	5.29214e-07	3.83476	0.020703
XLOC_003816	Rab21	10	115284133	115316344	rs30573392	1	172495844	1.7356e-08	-1.02184	2.8101
XLOC_039882	Zrsr2	20	163933749	164030474	rs30573392	1	172495844	2.2335e-07	-1.38336	4.0502
XLOC_028176	Cplx1	5	108518553	108553529	rs30573392	1	172495844	1.33144e-10	15.8674	1.0768e-07
XLOC_019004	Il15ra	2	11705249	11777582	rs30573392	1	172495844	1.74984e-07	0.40154	0.666302
XLOC_015916	Nudt3	17	27579381	27624251	rs30573392	1	172495844	7.85913e-10	-5.50228	260.75
XLOC_022321	Ccrn4l	3	51224267	51251644	rs30573392	1	172495844	1.05461e-07	-0.429334	1.5436
XLOC_002530	Tspyl4	10	34285508	34418571	rs30573392	1	172495844	2.9327e-08	-10.2985	33296.4
XLOC_003921	Nabp2	10	128376489	128411492	rs30573392	1	172495844	1.56415e-07	-2.41351	11.4775
XLOC_006642	Hn1	11	115497325	115514407	rs30573392	1	172495844	4.55664e-07	2.20242	0.107857
XLOC_009374	Zscan26	13	21412732	21453766	rs30573392	1	172495844	1.00646e-09	-1.6432	5.2672
XLOC_038745	Vbp1	20	75514250	75535083	rs30573392	1	172495844	1.49148e-09	2.15552	0.113095
XLOC_018641	Pcgf6	19	47033400	47051146	rs30573392	1	172495844	4.27713e-08	0.299002	0.739092
XLOC_021136	Caprin1	2	103762940	103936613	rs30573392	1	172495844	1.00009e-09	-3.11311	23.2844
XLOC_011166	Ube2e1	14	18266234	18331859	rs30573392	1	172495844	1.43814e-08	-1.86046	6.56124
XLOC_034930	Zfp612	8	110079608	110102753	rs30573392	1	172495844	5.2619e-21	1.83251	0.156779
XLOC_017275	Hars	18	36766372	36792562	rs30573392	1	172495844	3.38674e-21	2.61093	0.0713603
XLOC_011599	Ppp2r2a	14	67014056	67072471	rs30573392	1	172495844	9.53198e-20	-0.995481	2.7362
XLOC_006485	Atxn7l3	11	102284930	102298658	rs30573392	1	172495844	1.3043e-08	1.9494	0.139301
XLOC_039572	Maged1	20	94466233	94825526	rs30573392	1	172495844	2.03108e-07	-13.6684	1005170
XLOC_018104	Hif1an	19	44562849	44593446	rs30573392	1	172495844	3.54407e-07	0.20815	0.810205
XLOC_022437	Ppid	3	79591341	79628980	rs30573392	1	172495844	1.70268e-07	-1.36873	3.99074
XLOC_018529	Htr7	19	35958373	36058180	rs30573392	1	172495844	4.86403e-09	0.612895	0.538094
XLOC_004550	P4ha2	11	54100094	54132047	rs30573392	1	172495844	1.67731e-08	0.744116	0.471232
XLOC_007119	Cmpk2	12	26468663	26482351	rs30573392	1	172495844	1.02599e-07	0.327783	0.717893
XLOC_038835	Itgb1bp2,Nono	20	101429315	101457776	rs30573392	1	172495844	3.83916e-08	-1.24701	3.5286
XLOC_006450	Fam134c	11	101096321	101119893	rs30573392	1	172495844	8.43013e-08	0.52122	0.590358
XLOC_029371	Lrrtm4	6	79926413	80810143	rs30573392	1	172495844	4.96447e-07	-0.537379	1.72179
XLOC_018293	Ppp2r5b	19	6133021	6236242	rs30573392	1	172495844	3.49028e-09	2.07024	0.12328
XLOC_030411	Prickle2	6	92370701	92706145	rs30573392	1	172495844	3.88506e-08	-0.914101	2.52006
XLOC_022872	Ube2d3	3	135406411	135571566	rs30573392	1	172495844	2.80403e-13	-4.02957	58.8183
XLOC_012951	Apol8	15	77745782	77756971	rs30573392	1	172495844	3.12015e-12	0.28083	0.752798
XLOC_023332	Rusc1	3	89083980	89093382	rs30573392	1	172495844	8.21085e-09	2.01666	0.130143
XLOC_030313	Mthfd2	6	83305690	83343998	rs30573392	1	172495844	1.72223e-10	-0.547786	1.74
XLOC_017233	Epb4.1l4a	18	33794838	34007772	rs30573392	1	172495844	1.07352e-10	0.444872	0.637738
XLOC_025873	Ctps	4	120539858	120570302	rs30573392	1	172495844	4.41079e-07	0.47079	0.621242
XLOC_027684	Gnai1	5	18265134	18360413	rs30573392	1	172495844	1.60394e-11	-1.94397	7.13938
XLOC_033726	Eif3c	7	126546454	126566411	rs30573392	1	172495844	6.20138e-08	-1.42718	4.23371
XLOC_013186	Arf3	15	98737620	98763591	rs30573392	1	172495844	2.21515e-07	-5.13883	180.561
XLOC_036768	Gnb5,Myo5c	9	75231963	75346135	rs30573392	1	172495844	4.77057e-07	0.972693	0.37399
XLOC_021828	Cables2	2	180258518	180273496	rs30573392	1	172495844	2.00016e-14	0.673125	0.506302
XLOC_032174	Inpp5f	7	128611327	128740533	rs30573392	1	172495844	6.69524e-13	-2.2387	9.618
XLOC_012625	Pde1b	15	103502395	103538104	rs30573392	1	172495844	1.00633e-08	2.17374	0.11103
XLOC_003892	Kif5a	10	127225694	127312798	rs30573392	1	172495844	8.62711e-14	-27.5039	1196240000000
XLOC_028576	Ptcd1	5	145140361	145183528	rs30573392	1	172495844	9.73276e-08	-0.243145	1.27871
XLOC_017384	Slc6a7	18	60995245	61014721	rs30573392	1	172495844	9.78692e-14	1.72027	0.17562
XLOC_038632	Slc9a6	20	56585418	56664766	rs30573392	1	172495844	1.14204e-07	1.63291	0.19184
XLOC_018623	Mgea5	19	45744850	45785068	rs30573392	1	172495844	1.0443e-08	-1.22866	3.46373
XLOC_032049	1110004F10Rik	7	116093281	116106809	rs30573392	1	172495844	3.44597e-08	-1.4762	4.44883
XLOC_027473	Ache,Ufsp1	5	137263061	137307674	rs30573392	1	172495844	3.66022e-07	3.45459	0.0304075
XLOC_029870	Sgce	6	4660549	4747204	rs30573392	1	172495844	1.69836e-08	-0.571384	1.78202
XLOC_003298	Rnf146	10	29286234	29362442	rs30573392	1	172495844	5.59768e-09	0.760151	0.463654
XLOC_035359	Cdkn2aip	8	47709343	47738407	rs30573392	1	172495844	1.12893e-07	-0.159031	1.17445
XLOC_034259	Col4a2	8	11187754	11449440	rs30573392	1	172495844	7.61982e-09	1.1232	0.321193
XLOC_008185	Xrcc3	12	111758051	111813873	rs30573392	1	172495844	3.45165e-07	0.439861	0.640978
XLOC_028558	Rac1	5	143505415	143528036	rs30573392	1	172495844	7.60015e-14	-5.04382	164.022
XLOC_009113	Ttc37	13	76098733	76271359	rs30573392	1	172495844	7.66342e-11	0.211568	0.807409
XLOC_009670	Hnrnpk	13	58391139	58411149	rs30573392	1	172495844	2.9575e-09	-4.51019	95.6243
XLOC_022896	Eif4e	3	138526042	138569014	rs30573392	1	172495844	1.75853e-07	-0.688189	2.00542
XLOC_034694	Clgn	8	83389474	83428552	rs30573392	1	172495844	8.55001e-12	0.406674	0.662852
XLOC_023438	Gabpb2,Mllt11	3	95181765	95236409	rs30573392	1	172495844	1.94959e-13	6.25856	0.00178512
XLOC_039812	Tsr2	20	151046149	151096543	rs30573392	1	172495844	2.57689e-15	2.37005	0.0910407
XLOC_025965	S100pbp	4	129147979	129277362	rs30573392	1	172495844	6.95926e-10	-0.899553	2.48326
XLOC_013273	Map3k12	15	102455525	102517064	rs30573392	1	172495844	8.81959e-08	0.7955	0.447374
XLOC_035235	Polb	8	22627740	22653595	rs30573392	1	172495844	9.58421e-08	1.31368	0.264925
XLOC_027781	Kcnk3	5	30550684	30626710	rs30573392	1	172495844	9.37186e-09	0.13169	0.875328
XLOC_033833	Stk32c	7	139103637	139245604	rs30573392	1	172495844	5.30841e-07	1.30938	0.266078
XLOC_003544	Pfkl	10	77986946	78010083	rs30597188	1	174729739	4.04629e-07	1.87089	6.5951
XLOC_028576	Ptcd1	5	145140361	145183528	rs30597188	1	174729739	4.34981e-08	-0.258164	0.770825
XLOC_017384	Slc6a7	18	60995245	61014721	rs30597188	1	174729739	2.19582e-11	1.71513	5.63657
XLOC_021828	Cables2	2	180258518	180273496	rs30597188	1	174729739	2.00034e-08	0.554913	1.74978
XLOC_026271	Slc45a1	4	150628571	150652174	rs30597188	1	174729739	3.63747e-07	0.745704	2.12093
XLOC_031219	Eml2,Mir330	7	19176065	19206545	rs30597188	1	174729739	1.75278e-08	3.07689	22.2485
XLOC_028558	Rac1	5	143505415	143528036	rs30597188	1	174729739	7.80346e-08	-4.16251	0.0150429
XLOC_025461	Mrpl50	4	49508069	49521093	rs30597188	1	174729739	2.90517e-11	-0.936838	0.388848
XLOC_031725	9330171B17Rik	7	79660195	79715738	rs30597188	1	174729739	1.62259e-07	-0.161352	0.84986
XLOC_039333	C1galt1c1,Cul4b	20	38530553	38962686	rs30597188	1	174729739	2.6641e-07	-0.798296	0.447141
XLOC_028602	Flt3	5	147330740	147401917	rs30597188	1	174729739	1.03645e-11	0.463387	1.59554
XLOC_031873	Rab6a	7	100545750	100641740	rs30597188	1	174729739	4.8393e-09	-5.58748	0.00357577
XLOC_016174	Slc25a27	17	43637682	43751617	rs30597188	1	174729739	1.65594e-07	0.55988	1.75857
XLOC_003449	2510003E04Rik	10	62538625	62946690	rs30597188	1	174729739	1.15279e-07	-1.12809	0.320654
XLOC_010939	Kctd4	14	75894140	76018526	rs30597188	1	174729739	1.20783e-07	-0.382199	0.680211
XLOC_020675	Rab14	2	35180204	35204507	rs30597188	1	174729739	6.54935e-13	-3.7752	0.0222293
XLOC_033861	Sirt3	7	140856956	140898643	rs30597188	1	174729739	1.39519e-07	1.58407	4.9389
XLOC_009528	Lyrm4	13	35978796	36537802	rs30597188	1	174729739	5.3264e-08	-0.896466	0.405003
XLOC_005407	Pgs1	11	117985757	118129219	rs30597188	1	174729739	3.04991e-07	0.716215	2.0588
XLOC_012751	Gm15941,Ncald	15	37231920	37792576	rs30597188	1	174729739	2.64174e-09	-6.61489	0.00126908
XLOC_021261	Ltk	2	119740203	119761436	rs30597188	1	174729739	1.822e-08	0.324301	1.38677
XLOC_014080	Ubald1	16	4835415	4883424	rs30597188	1	174729739	3.13562e-07	-2.88676	0.0544444
XLOC_007521	Gskip	12	105613330	105703284	rs30597188	1	174729739	1.70245e-09	-0.552794	0.572722
XLOC_017275	Hars	18	36766372	36792562	rs30597188	1	174729739	3.42705e-11	2.22714	9.44524
XLOC_020308	Rab22a	2	173659759	173707567	rs30597188	1	174729739	5.96655e-07	0.306655	1.36231
XLOC_039636	Rlim	20	103697320	103981284	rs30597188	1	174729739	2.14855e-08	-0.537925	0.581373
XLOC_033926	Osbpl5	7	143688761	143756996	rs30597188	1	174729739	5.78582e-08	0.853713	2.36495
XLOC_023438	Gabpb2,Mllt11	3	95181765	95236409	rs30597188	1	174729739	5.33214e-08	5.37585	225.925
XLOC_003892	Kif5a	10	127225694	127312798	rs30597188	1	174729739	4.40007e-08	-24.7992	1.3835e-11
XLOC_034694	Clgn	8	83389474	83428552	rs30597188	1	174729739	9.84165e-11	0.406744	1.50697
XLOC_023367	Chtop	3	90494616	90510205	rs30597188	1	174729739	2.4687e-09	-2.93529	0.0518447
XLOC_017233	Epb4.1l4a	18	33794838	34007772	rs30597188	1	174729739	2.64579e-08	0.427768	1.53925
XLOC_034930	Zfp612	8	110079608	110102753	rs30597188	1	174729739	4.99982e-11	1.51997	4.62978
XLOC_007642	Rab10	12	3231331	3310038	rs30597188	1	174729739	2.28645e-07	-1.01613	0.358971
XLOC_024478	Rraga	4	86575532	86612055	rs30597188	1	174729739	9.12056e-08	-2.33142	0.095307
XLOC_006485	Atxn7l3	11	102284930	102298658	rs30597188	1	174729739	5.16657e-07	1.91065	6.86486
XLOC_027202	Chfr	5	110037964	110228512	rs30597188	1	174729739	1.4834e-09	0.41082	1.51317
XLOC_025011	Fam131c	4	141368123	141384265	rs30597188	1	174729739	1.76905e-07	0.375126	1.45968
XLOC_032174	Inpp5f	7	128611327	128740533	rs30597188	1	174729739	6.38035e-08	-1.89547	0.147916
XLOC_018641	Pcgf6	19	47033400	47051146	rs30597188	1	174729739	1.62952e-08	0.309121	1.3657
XLOC_032818	Uri1	7	37959900	38019542	rs30597188	1	174729739	2.06922e-09	-0.693449	0.496998
XLOC_016828	Ik	18	36735017	36757707	rs30597188	1	174729739	2.20411e-10	-2.28458	0.0999156
XLOC_033797	2310057M21Rik	7	130162450	133124354	rs30597188	1	174729739	2.40555e-15	-0.53522	0.582961
XLOC_003712	Tmpo	10	91147570	91171582	rs30597188	1	174729739	9.93287e-09	-0.455704	0.631622
XLOC_019061	4931423N10Rik,Yme1l1	2	23156146	23267129	rs30597188	1	174729739	1.22181e-09	-0.861046	0.419728
XLOC_013114	Sco2,Tymp	15	89355718	89377039	rs30597188	1	174729739	1.38628e-08	-0.755317	0.466943
XLOC_013161	Amigo2	15	97240526	97516067	rs30597188	1	174729739	1.02794e-07	-1.23123	0.288982
XLOC_006309	Pnpo	11	96907425	96982959	rs30597188	1	174729739	3.26547e-07	2.14481	8.69287
XLOC_015153	Snrpc	17	27826335	27852092	rs30597188	1	174729739	1.12678e-07	-0.991166	0.368121
XLOC_013205	Faim2	15	99496925	99528586	rs30597188	1	174729739	2.35425e-07	5.58733	279.617
XLOC_027684	Gnai1	5	18265134	18360413	rs30597188	1	174729739	6.11282e-09	-1.89498	0.147989
XLOC_029757	2700089E24Rik	6	133103036	133394696	rs30597188	1	174729739	2.92348e-09	-2.14723	0.114756
XLOC_039349	Smarca1	20	47809367	47892974	rs30597188	1	174729739	6.94636e-10	-0.594883	0.548926
XLOC_011166	Ube2e1	14	18266234	18331859	rs30597188	1	174729739	8.59496e-09	-1.96974	0.137245
XLOC_002467	Bclaf1	10	20312412	20344646	rs30597188	1	174729739	9.9117e-09	-0.888377	0.408319
XLOC_016699	Snrpd1	18	10617767	10642102	rs30597188	1	174729739	9.25366e-08	-2.78152	0.060539
XLOC_039741	Tceal8	20	136168983	136172344	rs30597188	1	174729739	7.81544e-09	-1.70772	0.178742
XLOC_034259	Col4a2	8	11187754	11449440	rs30597188	1	174729739	1.13303e-08	1.23109	3.45992
XLOC_021069	Madd	2	91137159	91183837	rs30597188	1	174729739	6.49755e-10	2.47685	12.1495
XLOC_023332	Rusc1	3	89083980	89093382	rs30597188	1	174729739	3.91494e-09	1.99858	7.50125
XLOC_018115	Btrc	19	45363667	45536983	rs30597188	1	174729739	1.13683e-09	-0.870516	0.415739
XLOC_021068	Slc39a13	2	91035619	91070417	rs30597188	1	174729739	5.43147e-07	0.501755	1.65847
XLOC_025984	Khdrbs1	4	129703163	129744330	rs30597188	1	174729739	1.31562e-11	-2.79807	0.0595371
XLOC_021436	Pak7	2	136078396	136418388	rs30597188	1	174729739	3.26598e-08	-0.286345	0.749231
XLOC_018704	Cacul1,Nanos1	19	60521500	60761019	rs30597188	1	174729739	7.88208e-10	-0.854633	0.42245
XLOC_012951	Apol8	15	77745782	77756971	rs30597188	1	174729739	1.41848e-07	0.243631	1.27844
XLOC_002717	Snrpd3	10	75351110	75537590	rs30597188	1	174729739	2.4477e-07	-2.65257	0.0689447
XLOC_039412	Rbmx	20	57376518	57393036	rs30597188	1	174729739	7.63192e-12	-1.21998	0.292278
XLOC_035590	Dnaja2	8	85537631	85595150	rs30597188	1	174729739	5.15961e-09	-1.98521	0.135121
XLOC_009670	Hnrnpk	13	58391139	58411149	rs30597188	1	174729739	4.09108e-08	-4.09602	0.0160859
XLOC_006266	Cacna1g	11	94408384	94474651	rs30597188	1	174729739	3.00363e-07	4.1861	68.0764
XLOC_027781	Kcnk3	5	30550684	30626710	rs30597188	1	174729739	1.1706e-08	0.143479	1.15565
XLOC_028881	Ccdc132	6	3457088	3603565	rs30597188	1	174729739	5.63819e-07	-0.724459	0.481699
XLOC_004872	Coro6	11	77462139	77489678	rs30597188	1	174729739	6.85637e-09	1.20893	3.38346
XLOC_010868	A930011O12Rik,Mir124a-1,Mir3078	14	64104285	64599407	rs30597188	1	174729739	3.11915e-09	2.40063	11.2508
XLOC_011599	Ppp2r2a	14	67014056	67072471	rs30597188	1	174729739	2.65144e-10	-0.82368	0.435842
XLOC_036307	Pde4a	9	21165713	21214803	rs30597188	1	174729739	5.45378e-07	0.939487	2.57858
XLOC_032648	Gsk3a	7	25221424	25237851	rs30612083	1	172489036	2.80243e-07	1.73208	7.51559
XLOC_034930	Zfp612	8	110079608	110102753	rs30612083	1	172489036	1.00619e-10	1.44913	5.4059
XLOC_021436	Pak7	2	136078396	136418388	rs30612083	1	172489036	1.39496e-09	-0.280603	0.721258
XLOC_017384	Slc6a7	18	60995245	61014721	rs30612083	1	172489036	1.17513e-07	1.3786	4.97964
XLOC_003444	Hk1	10	62252437	62379908	rs30612083	1	172489036	3.79259e-07	1.92391	9.39667
XLOC_007521	Gskip	12	105613330	105703284	rs30612083	1	172489036	4.48263e-10	-0.543176	0.531252
XLOC_009560	Ranbp9	13	43398371	43480973	rs30612083	1	172489036	5.78031e-07	0.67004	2.18202
XLOC_035590	Dnaja2	8	85537631	85595150	rs30612083	1	172489036	1.29301e-07	-1.79978	0.12297
XLOC_021828	Cables2	2	180258518	180273496	rs30612083	1	172489036	3.35505e-08	0.542771	1.88146
XLOC_028211	Ulk1	5	110783545	110810150	rs30612083	1	172489036	3.03977e-07	0.678552	2.20375
XLOC_016900	Commd10	18	46958841	47107551	rs30612083	1	172489036	3.40569e-08	-0.474342	0.575588
XLOC_032818	Uri1	7	37959900	38019542	rs30612083	1	172489036	8.05045e-08	-0.619654	0.485986
XLOC_031219	Eml2,Mir330	7	19176065	19206545	rs30612083	1	172489036	1.34383e-07	2.9062	29.495
XLOC_017231	Stard4	18	32915825	33213972	rs30612083	1	172489036	2.1979e-07	0.725074	2.32643
XLOC_038871	Magee1	20	105120356	105391886	rs30612083	1	172489036	8.01054e-08	3.30821	47.1036
XLOC_038632	Slc9a6	20	56585418	56664766	rs30612083	1	172489036	5.19125e-08	1.78479	7.99129
XLOC_023367	Chtop	3	90494616	90510205	rs30612083	1	172489036	8.76207e-09	-2.80658	0.0380742
XLOC_021261	Ltk	2	119740203	119761436	rs30612083	1	172489036	4.36863e-07	0.289211	1.40043
XLOC_027706	5031425E22Rik	5	23349661	23434377	rs30612083	1	172489036	2.86084e-08	-0.273342	0.727383
XLOC_018704	Cacul1,Nanos1	19	60521500	60761019	rs30612083	1	172489036	2.48834e-07	-0.724874	0.429943
XLOC_027781	Kcnk3	5	30550684	30626710	rs30612083	1	172489036	1.10586e-07	0.130401	1.16398
XLOC_027684	Gnai1	5	18265134	18360413	rs30612083	1	172489036	3.1139e-08	-1.74283	0.131402
XLOC_011599	Ppp2r2a	14	67014056	67072471	rs30612083	1	172489036	5.31024e-08	-0.711396	0.436744
XLOC_028558	Rac1	5	143505415	143528036	rs30612083	1	172489036	4.16905e-08	-4.09446	0.00849797
XLOC_031873	Rab6a	7	100545750	100641740	rs30612083	1	172489036	4.36891e-07	-4.81375	0.00367745
XLOC_026271	Slc45a1	4	150628571	150652174	rs30612083	1	172489036	1.23543e-07	0.785039	2.49469
XLOC_016828	Ik	18	36735017	36757707	rs30612083	1	172489036	6.70537e-10	-2.18486	0.0785329
XLOC_036307	Pde4a	9	21165713	21214803	rs30612083	1	172489036	2.83084e-07	0.928033	2.94668
XLOC_039741	Tceal8	20	136168983	136172344	rs30612083	1	172489036	8.61769e-09	-1.679	0.141541
XLOC_025984	Khdrbs1	4	129703163	129744330	rs30612083	1	172489036	2.61469e-07	-2.18799	0.0782477
XLOC_028602	Flt3	5	147330740	147401917	rs30612083	1	172489036	3.42155e-09	0.39665	1.58707
XLOC_020675	Rab14	2	35180204	35204507	rs30612083	1	172489036	2.86546e-10	-3.32195	0.0208927
XLOC_014080	Ubald1	16	4835415	4883424	rs30612083	1	172489036	5.87669e-07	-2.74561	0.040876
XLOC_033797	2310057M21Rik	7	130162450	133124354	rs30612083	1	172489036	6.61705e-11	-0.45925	0.585793
XLOC_017275	Hars	18	36766372	36792562	rs30612083	1	172489036	2.1525e-09	1.96213	9.82432
XLOC_009035	Habp4	13	64035451	64312744	rs30612083	1	172489036	3.50497e-07	2.90027	29.2919
XLOC_018115	Btrc	19	45363667	45536983	rs30612083	1	172489036	4.63696e-07	-0.715496	0.434663
XLOC_024478	Rraga	4	86575532	86612055	rs30612083	1	172489036	4.87304e-08	-2.29032	0.0694577
XLOC_023438	Gabpb2,Mllt11	3	95181765	95236409	rs30612083	1	172489036	3.78013e-07	4.8609	287.275
XLOC_025461	Mrpl50	4	49508069	49521093	rs30612083	1	172489036	2.40037e-09	-0.844106	0.374207
XLOC_011166	Ube2e1	14	18266234	18331859	rs30612083	1	172489036	3.0899e-07	-1.7703	0.127266
XLOC_017233	Epb4.1l4a	18	33794838	34007772	rs30612083	1	172489036	1.08756e-08	0.426436	1.64309
XLOC_007119	Cmpk2	12	26468663	26482351	rs30612083	1	172489036	2.299e-08	0.337399	1.48126
XLOC_003892	Kif5a	10	127225694	127312798	rs30612083	1	172489036	5.93826e-09	-24.8222	2.79703e-13
XLOC_015564	Zbtb14	17	69347713	69489288	rs30614288	1	172867505	5.29449e-07	-0.180351	1.20254
XLOC_010868	A930011O12Rik,Mir124a-1,Mir3078	14	64104285	64599407	rs30614288	1	172867505	2.20696e-08	2.09762	0.117052
XLOC_038990	Tceal1	20	136590841	136726398	rs30614288	1	172867505	2.774e-08	-0.552999	1.76037
XLOC_025186	Ccnl2	4	155802859	155825430	rs30614288	1	172867505	2.74184e-08	1.2624	0.274995
XLOC_012366	Syngr1	15	80090730	80119501	rs30614288	1	172867505	2.28893e-09	4.11076	0.0149376
XLOC_013205	Faim2	15	99496925	99528586	rs30614288	1	172867505	7.78662e-08	5.38968	0.00403895
XLOC_022530	Adar	3	89714569	89784144	rs30614288	1	172867505	3.67677e-13	-2.46186	12.3992
XLOC_030411	Prickle2	6	92370701	92706145	rs30614288	1	172867505	3.44385e-10	-0.951729	2.64663
XLOC_031873	Rab6a	7	100545750	100641740	rs30614288	1	172867505	1.38576e-12	-5.78076	369.338
XLOC_022872	Ube2d3	3	135406411	135571566	rs30614288	1	172867505	4.12599e-11	-3.61587	40.3575
XLOC_023438	Gabpb2,Mllt11	3	95181765	95236409	rs30614288	1	172867505	4.4421e-16	6.35096	0.00151125
XLOC_028881	Ccdc132	6	3457088	3603565	rs30614288	1	172867505	9.19772e-09	-0.740983	2.13351
XLOC_003298	Rnf146	10	29286234	29362442	rs30614288	1	172867505	2.43994e-07	0.706335	0.485617
XLOC_007521	Gskip	12	105613330	105703284	rs30614288	1	172867505	1.31581e-12	-0.557634	1.76874
XLOC_035359	Cdkn2aip	8	47709343	47738407	rs30614288	1	172867505	4.98232e-09	-0.158082	1.17546
XLOC_013283	Cbx5	15	103186369	103246712	rs30614288	1	172867505	3.57452e-09	-2.55294	13.6095
XLOC_036595	Hmg20a	9	56418593	56497220	rs30614288	1	172867505	3.4814e-07	-0.860415	2.41067
XLOC_037036	Epm2aip1	9	111114628	111279409	rs30614288	1	172867505	4.32557e-10	-2.40634	11.7147
XLOC_004314	Cnrip1	11	16970991	17083354	rs30614288	1	172867505	1.88646e-07	-0.861503	2.41336
XLOC_022447	Map9	3	82355274	82395469	rs30614288	1	172867505	8.0884e-09	-0.564481	1.78117
XLOC_024478	Rraga	4	86575532	86612055	rs30614288	1	172867505	9.24933e-10	-2.3437	10.9879
XLOC_029974	Ube2h	6	30211192	30331779	rs30614288	1	172867505	5.60046e-07	0.319724	0.721108
XLOC_012951	Apol8	15	77745782	77756971	rs30614288	1	172867505	4.12585e-10	0.244541	0.778738
XLOC_009113	Ttc37	13	76098733	76271359	rs30614288	1	172867505	1.03629e-07	0.170277	0.840184
XLOC_014080	Ubald1	16	4835415	4883424	rs30614288	1	172867505	3.12234e-11	-3.1874	26.0391
XLOC_004550	P4ha2	11	54100094	54132047	rs30614288	1	172867505	4.43887e-07	0.64498	0.517063
XLOC_004316	Ppp3r1,Wdr92	11	17159262	17235438	rs30614288	1	172867505	1.12322e-07	-4.13157	68.3854
XLOC_033861	Sirt3	7	140856956	140898643	rs30614288	1	172867505	4.48593e-12	1.78354	0.161388
XLOC_028057	Grsf1	5	88659271	88676171	rs30614288	1	172867505	2.01409e-08	1.22968	0.284353
XLOC_021261	Ltk	2	119740203	119761436	rs30614288	1	172867505	2.42997e-09	0.305419	0.731734
XLOC_006181	Dusp14	11	84048040	84069261	rs30614288	1	172867505	8.2189e-08	-0.656932	1.95778
XLOC_033278	2610034B18Rik,Ap3s2	7	79875325	79935606	rs30614288	1	172867505	4.20974e-07	0.444796	0.63453
XLOC_010939	Kctd4	14	75894140	76018526	rs30614288	1	172867505	1.57038e-07	-0.330687	1.40239
XLOC_011800	Fgf14	14	123659970	124677127	rs30614288	1	172867505	4.01929e-08	-0.516598	1.69605
XLOC_011760	Slitrk1	14	108905125	109164678	rs30614288	1	172867505	8.8963e-08	-0.567465	1.78661
XLOC_022277	Atp11b	3	35753968	35856276	rs30614288	1	172867505	8.8137e-09	1.25424	0.2773
XLOC_039741	Tceal8	20	136168983	136172344	rs30614288	1	172867505	5.64852e-10	-1.63553	5.32589
XLOC_025965	S100pbp	4	129147979	129277362	rs30614288	1	172867505	4.10414e-09	-0.815482	2.30241
XLOC_037009	Cdc25a	9	109874997	109894028	rs30614288	1	172867505	5.38568e-07	0.18942	0.823896
XLOC_032818	Uri1	7	37959900	38019542	rs30614288	1	172867505	4.53871e-15	-0.762865	2.18179
XLOC_030313	Mthfd2	6	83305690	83343998	rs30614288	1	172867505	5.08037e-09	-0.486544	1.64471
XLOC_011166	Ube2e1	14	18266234	18331859	rs30614288	1	172867505	1.69307e-07	-1.65846	5.45224
XLOC_028576	Ptcd1	5	145140361	145183528	rs30614288	1	172867505	5.68747e-09	-0.245245	1.28505
XLOC_002717	Snrpd3	10	75351110	75537590	rs30614288	1	172867505	5.19119e-08	-2.52866	13.2757
XLOC_018115	Btrc	19	45363667	45536983	rs30614288	1	172867505	3.36056e-13	-0.849256	2.38332
XLOC_025461	Mrpl50	4	49508069	49521093	rs30614288	1	172867505	5.44781e-13	-0.912821	2.54339
XLOC_029757	2700089E24Rik	6	133103036	133394696	rs30614288	1	172867505	4.17827e-09	-1.99841	7.71895
XLOC_029870	Sgce	6	4660549	4747204	rs30614288	1	172867505	3.4025e-07	-0.510919	1.68623
XLOC_022321	Ccrn4l	3	51224267	51251644	rs30614288	1	172867505	1.59856e-07	-0.395475	1.49845
XLOC_021136	Caprin1	2	103762940	103936613	rs30614288	1	172867505	2.03024e-08	-2.76984	16.9894
XLOC_034279	Gm17023,Proz	8	13060907	13150356	rs30614288	1	172867505	4.08767e-13	-0.223662	1.257
XLOC_026687	Magi2	5	19227045	20706049	rs30614288	1	172867505	2.65665e-07	-0.498525	1.66499
XLOC_039412	Rbmx	20	57376518	57393036	rs30614288	1	172867505	1.91024e-10	-1.0954	3.06552
XLOC_017233	Epb4.1l4a	18	33794838	34007772	rs30614288	1	172867505	9.66235e-09	0.387088	0.673103
XLOC_002955	Ube2n	10	95514884	95545979	rs30614288	1	172867505	1.22541e-07	-0.747788	2.14841
XLOC_027202	Chfr	5	110037964	110228512	rs30614288	1	172867505	1.56995e-10	0.374689	0.681693
XLOC_013161	Amigo2	15	97240526	97516067	rs30614288	1	172867505	5.89022e-09	-1.19794	3.40441
XLOC_022776	Extl2	3	116007461	116032358	rs30614288	1	172867505	1.6706e-08	-0.951974	2.6473
XLOC_015916	Nudt3	17	27579381	27624251	rs30614288	1	172867505	1.94552e-08	-4.89352	149.064
XLOC_028602	Flt3	5	147330740	147401917	rs30614288	1	172867505	2.44213e-10	0.391213	0.67027
XLOC_003712	Tmpo	10	91147570	91171582	rs30614288	1	172867505	6.50798e-10	-0.4345	1.55946
XLOC_039812	Tsr2	20	151046149	151096543	rs30614288	1	172867505	1.15603e-16	2.29843	0.0953217
XLOC_026271	Slc45a1	4	150628571	150652174	rs30614288	1	172867505	4.88434e-09	0.790983	0.445347
XLOC_035235	Polb	8	22627740	22653595	rs30614288	1	172867505	2.2673e-09	1.3519	0.250945
XLOC_039723	Armcx2	20	134804141	134809221	rs30614288	1	172867505	8.37006e-08	-1.54092	4.83474
XLOC_009468	Nrsn1	13	25252034	25552473	rs30614288	1	172867505	7.54925e-09	5.50724	0.00358143
XLOC_039011	Prps1	20	140456582	140476480	rs30614288	1	172867505	5.35505e-09	1.33918	0.25423
XLOC_033833	Stk32c	7	139103637	139245604	rs30614288	1	172867505	3.35224e-08	1.29288	0.266556
XLOC_019905	PRND,Prnd,Prnp	2	131909773	131956130	rs30614288	1	172867505	1.52786e-16	10.6528	1.85667e-05
XLOC_012370	Atf4	15	80255047	80257738	rs30614288	1	172867505	6.38202e-12	-4.47866	97.5258
XLOC_032648	Gsk3a	7	25221424	25237851	rs30614288	1	172867505	1.39447e-07	1.64964	0.185073
XLOC_027062	Uso1	5	92043063	92202860	rs30614288	1	172867505	1.725e-07	0.59139	0.546191
XLOC_004338	Gm12056,Zrsr1	11	22702291	22982382	rs30614288	1	172867505	7.00455e-13	1.20928	0.290348
XLOC_024099	Rab2a	4	8535293	8690378	rs30614288	1	172867505	5.26201e-09	4.38377	0.0112986
XLOC_017275	Hars	18	36766372	36792562	rs30614288	1	172867505	4.9601e-20	2.40327	0.0856307
XLOC_005407	Pgs1	11	117985757	118129219	rs30614288	1	172867505	6.27934e-09	0.758966	0.46017
XLOC_009560	Ranbp9	13	43398371	43480973	rs30614288	1	172867505	4.07184e-08	0.673498	0.502201
XLOC_004402	Fbxw11	11	32637025	32750506	rs30614288	1	172867505	9.25219e-08	-1.27976	3.70154
XLOC_019061	4931423N10Rik,Yme1l1	2	23156146	23267129	rs30614288	1	172867505	7.61924e-08	-0.753278	2.1605
XLOC_017384	Slc6a7	18	60995245	61014721	rs30614288	1	172867505	6.64573e-11	1.47951	0.220243
XLOC_017839	Hnrnpul2	19	8802492	8836778	rs30614288	1	172867505	1.99703e-07	-1.11602	3.13082
XLOC_025984	Khdrbs1	4	129703163	129744330	rs30614288	1	172867505	5.49242e-22	-3.00623	21.6354
XLOC_025405	Gba2	4	43531517	43587487	rs30614288	1	172867505	9.84529e-08	0.963444	0.373339
XLOC_007144	Ccdc71l	12	32376463	32426211	rs30614288	1	172867505	1.05773e-07	-0.146894	1.16209
XLOC_003816	Rab21	10	115284133	115316344	rs30614288	1	172867505	3.1612e-08	-0.95425	2.65346
XLOC_006309	Pnpo	11	96907425	96982959	rs30614288	1	172867505	2.66311e-09	2.01828	0.126945
XLOC_039349	Smarca1	20	47809367	47892974	rs30614288	1	172867505	4.9997e-10	-0.543209	1.74284
XLOC_032174	Inpp5f	7	128611327	128740533	rs30614288	1	172867505	7.95994e-10	-1.89063	6.91339
XLOC_035035	NULL	8	122882586	123051084	rs30614288	1	172867505	3.48636e-07	-0.133838	1.14668
XLOC_007539	Evl	12	108370956	108702326	rs30614288	1	172867505	4.07768e-09	2.33321	0.0919916
XLOC_039521	Rab39b	20	75565221	75578644	rs30614288	1	172867505	8.45211e-11	0.526697	0.583549
XLOC_029286	Serbp1	6	67266883	67376188	rs30614288	1	172867505	5.62202e-09	-0.715953	2.07959
XLOC_018704	Cacul1,Nanos1	19	60521500	60761019	rs30614288	1	172867505	6.26487e-09	-0.734027	2.11839
XLOC_034930	Zfp612	8	110079608	110102753	rs30614288	1	172867505	7.28988e-14	1.51761	0.211826
XLOC_031219	Eml2,Mir330	7	19176065	19206545	rs30614288	1	172867505	2.87235e-11	3.19147	0.0382441
XLOC_011540	Cdadc1	14	59380755	59598342	rs30614288	1	172867505	4.58048e-09	0.740798	0.4688
XLOC_008633	Larp4b	13	9093752	9174754	rs30614288	1	172867505	2.39349e-07	-0.454043	1.59094
XLOC_018293	Ppp2r5b	19	6133021	6236242	rs30614288	1	172867505	1.89883e-08	1.86312	0.148774
XLOC_006654	H3f3b	11	116021145	116061673	rs30614288	1	172867505	4.73016e-07	-3.27561	28.4973
XLOC_009906	Cdk7	13	100669480	100730975	rs30614288	1	172867505	2.84625e-07	-0.231396	1.26698
XLOC_018641	Pcgf6	19	47033400	47051146	rs30614288	1	172867505	5.88001e-07	0.261768	0.765139
XLOC_039636	Rlim	20	103697320	103981284	rs30614288	1	172867505	2.91223e-09	-0.507173	1.67978
XLOC_023367	Chtop	3	90494616	90510205	rs30614288	1	172867505	6.59327e-11	-2.8812	19.0385
XLOC_031880	Clpb	7	101663434	101796832	rs30614288	1	172867505	2.36683e-08	0.888244	0.403183
XLOC_011599	Ppp2r2a	14	67014056	67072471	rs30614288	1	172867505	1.9347e-14	-0.865994	2.42446
XLOC_018529	Htr7	19	35958373	36058180	rs30614288	1	172867505	1.585e-08	0.560338	0.563814
XLOC_013576	1810013L24Rik	16	8830000	8878724	rs30614288	1	172867505	1.27439e-08	-0.605158	1.85682
XLOC_015153	Snrpc	17	27826335	27852092	rs30614288	1	172867505	1.48884e-10	-1.05945	2.95486
XLOC_009035	Habp4	13	64035451	64312744	rs30614288	1	172867505	3.51089e-14	3.6058	0.0250349
XLOC_037639	Rab8b	9	66843614	66919705	rs30614288	1	172867505	1.99148e-10	-0.413957	1.52704
XLOC_033797	2310057M21Rik	7	130162450	133124354	rs30614288	1	172867505	5.59038e-20	-0.55637	1.76645
XLOC_010505	Gpr137c	14	45134447	45318788	rs30614288	1	172867505	3.00265e-09	1.05852	0.338747
XLOC_020251	Rnf114	2	167481132	167520772	rs30614288	1	172867505	2.71849e-07	0.77571	0.452358
XLOC_026231	Mfn2	4	147873598	147904704	rs30614288	1	172867505	2.73598e-09	-1.9376	7.25352
XLOC_008903	C78339,Cap2	13	46501707	46736832	rs30614288	1	172867505	2.51787e-09	-1.96491	7.45902
XLOC_002467	Bclaf1	10	20312412	20344646	rs30614288	1	172867505	4.39425e-13	-0.996459	2.77051
XLOC_015121	Wdr24	17	25786302	26069409	rs30614288	1	172867505	2.12437e-07	0.319754	0.721086
XLOC_021828	Cables2	2	180258518	180273496	rs30614288	1	172867505	7.81305e-09	0.519175	0.588054
XLOC_027706	5031425E22Rik	5	23349661	23434377	rs30614288	1	172867505	9.5375e-08	-0.236127	1.27313
XLOC_016699	Snrpd1	18	10617767	10642102	rs30614288	1	172867505	3.03594e-08	-2.63251	14.7633
XLOC_032660	Hnrnpul1	7	25721030	25756266	rs30614288	1	172867505	1.42343e-07	-0.725164	2.09927
XLOC_034694	Clgn	8	83389474	83428552	rs30614288	1	172867505	2.9545e-09	0.347446	0.700952
XLOC_019649	Lrrc4c	2	96318168	97639107	rs30614288	1	172867505	7.58828e-08	-1.32101	3.86103
XLOC_022531	Ube2q1	3	89714569	89784144	rs30614288	1	172867505	4.90227e-07	0.541521	0.574769
XLOC_028558	Rac1	5	143505415	143528036	rs30614288	1	172867505	1.61545e-10	-4.2642	78.3193
XLOC_028073	G3bp2,Gm24931	5	92043063	92202860	rs30614288	1	172867505	4.04303e-07	-2.51412	13.0798
XLOC_007351	Srsf5	12	80945482	80968079	rs30614288	1	172867505	3.62941e-07	4.90765	0.00661235
XLOC_016245	Tbc1d5	17	50727203	51182828	rs30614288	1	172867505	3.95886e-08	-0.262707	1.30821
XLOC_025873	Ctps	4	120539858	120570302	rs30614288	1	172867505	2.31653e-07	0.450296	0.63097
XLOC_035737	Ist1	8	109614516	109693505	rs30614288	1	172867505	6.85221e-09	0.784779	0.448182
XLOC_016828	Ik	18	36735017	36757707	rs30614288	1	172867505	4.24177e-11	-2.10922	8.64514
XLOC_027684	Gnai1	5	18265134	18360413	rs30614288	1	172867505	1.00984e-07	-1.53671	4.81398
XLOC_038850	NULL	20	102903085	103312379	rs30614288	1	172867505	3.59287e-07	-0.0854014	1.09126
XLOC_012751	Gm15941,Ncald	15	37231920	37792576	rs30614288	1	172867505	4.33381e-15	-7.09945	1422.64
XLOC_033926	Osbpl5	7	143688761	143756996	rs30614288	1	172867505	1.10454e-10	0.889	0.402871
XLOC_025011	Fam131c	4	141368123	141384265	rs30614288	1	172867505	4.52576e-07	0.342621	0.704419
XLOC_036768	Gnb5,Myo5c	9	75231963	75346135	rs30614288	1	172867505	2.10089e-09	1.03685	0.346339
XLOC_034491	Acsl1	8	46470996	46536408	rs30614288	1	172867505	4.63986e-07	-0.36343	1.45014
XLOC_009374	Zscan26	13	21412732	21453766	rs30614288	1	172867505	1.11121e-09	-1.5473	4.86637
XLOC_038871	Magee1	20	105120356	105391886	rs30614288	1	172867505	5.52214e-11	3.5787	0.0257384
XLOC_038745	Vbp1	20	75514250	75535083	rs30614288	1	172867505	7.45862e-12	2.24063	0.101127
XLOC_021436	Pak7	2	136078396	136418388	rs30614288	1	172867505	1.26436e-12	-0.307365	1.36934
XLOC_003892	Kif5a	10	127225694	127312798	rs30614288	1	172867505	2.68664e-14	-26.4001	531065000000
XLOC_002530	Tspyl4	10	34285508	34418571	rs30614288	1	172867505	5.87535e-08	-9.5342	17157.2
XLOC_020675	Rab14	2	35180204	35204507	rs30614288	1	172867505	6.23309e-24	-4.24214	76.5719
XLOC_018623	Mgea5	19	45744850	45785068	rs30614288	1	172867505	2.32188e-10	-1.24398	3.56856
XLOC_012855	St3gal1	15	67102725	67176919	rs30614288	1	172867505	7.26767e-08	-0.190822	1.21549
XLOC_034412	Zfp703	8	26968503	26981666	rs30614288	1	172867505	3.80626e-07	-0.213369	1.24384
XLOC_039345	Dcaf12l2	20	44365336	44370190	rs30614288	1	172867505	3.32886e-07	-0.0699202	1.07412
XLOC_025617	Psip1	4	83415719	83487016	rs30614288	1	172867505	1.39632e-09	-3.8943	53.6519
XLOC_035590	Dnaja2	8	85537631	85595150	rs30614288	1	172867505	3.99661e-11	-1.99531	7.6945
XLOC_012625	Pde1b	15	103502395	103538104	rs30614288	1	172867505	1.88211e-08	2.03076	0.125336
XLOC_028895	Dync1i1	6	5725571	6028752	rs30614288	1	172867505	2.56244e-07	1.19375	0.294996
XLOC_019703	Bdnf	2	109674699	109727073	rs30614288	1	172867505	2.94531e-08	-0.25657	1.30002
XLOC_013114	Sco2,Tymp	15	89355718	89377039	rs30614288	1	172867505	2.20327e-12	-0.818791	2.31021
XLOC_017231	Stard4	18	32915825	33213972	rs30614288	1	172867505	6.05988e-08	0.676897	0.500459
XLOC_033859	Zfp941	7	140795893	140822222	rs30614288	1	172867505	3.92029e-07	-0.744763	2.14177
XLOC_006485	Atxn7l3	11	102284930	102298658	rs30614288	1	172867505	5.8066e-07	1.6513	0.184759
XLOC_031219	Eml2,Mir330	7	19176065	19206545	rs30655030	1	172064550	3.12266e-11	3.34889	0.0344386
XLOC_019703	Bdnf	2	109674699	109727073	rs30655030	1	172064550	1.23517e-07	-0.256694	1.2946
XLOC_010939	Kctd4	14	75894140	76018526	rs30655030	1	172064550	9.36603e-08	-0.349129	1.42075
XLOC_035235	Polb	8	22627740	22653595	rs30655030	1	172064550	5.33073e-07	1.23095	0.289909
XLOC_002717	Snrpd3	10	75351110	75537590	rs30655030	1	172064550	9.35535e-09	-2.72991	15.5797
XLOC_025617	Psip1	4	83415719	83487016	rs30655030	1	172064550	4.37355e-08	-3.7045	41.5243
XLOC_018293	Ppp2r5b	19	6133021	6236242	rs30655030	1	172064550	5.91334e-08	1.91403	0.145834
XLOC_039812	Tsr2	20	151046149	151096543	rs30655030	1	172064550	1.19904e-11	2.08739	0.122497
XLOC_003892	Kif5a	10	127225694	127312798	rs30655030	1	172064550	1.3796e-11	-25.4756	134570000000
XLOC_015916	Nudt3	17	27579381	27624251	rs30655030	1	172064550	1.54158e-09	-5.32954	212.911
XLOC_020675	Rab14	2	35180204	35204507	rs30655030	1	172064550	2.77888e-23	-4.33357	78.1831
XLOC_018115	Btrc	19	45363667	45536983	rs30655030	1	172064550	1.6561e-13	-0.890754	2.44976
XLOC_026231	Mfn2	4	147873598	147904704	rs30655030	1	172064550	1.78729e-08	-1.91961	6.89566
XLOC_018529	Htr7	19	35958373	36058180	rs30655030	1	172064550	9.26567e-08	0.561227	0.568629
XLOC_034930	Zfp612	8	110079608	110102753	rs30655030	1	172064550	8.89849e-17	1.66767	0.186844
XLOC_032174	Inpp5f	7	128611327	128740533	rs30655030	1	172064550	4.50439e-11	-2.09281	8.20805
XLOC_003298	Rnf146	10	29286234	29362442	rs30655030	1	172064550	7.14434e-08	0.697389	0.495846
XLOC_019221	Pip5kl1	2	32535017	32585968	rs30655030	1	172064550	1.35285e-07	0.503511	0.602618
XLOC_038960	Hnrnph2	20	134601126	134607123	rs30655030	1	172064550	1.15687e-07	-1.00223	2.74046
XLOC_033926	Osbpl5	7	143688761	143756996	rs30655030	1	172064550	2.95951e-12	0.93163	0.391759
XLOC_024478	Rraga	4	86575532	86612055	rs30655030	1	172064550	3.86098e-11	-2.58771	13.5032
XLOC_039333	C1galt1c1,Cul4b	20	38530553	38962686	rs30655030	1	172064550	9.76052e-09	-0.807027	2.2519
XLOC_028176	Cplx1	5	108518553	108553529	rs30655030	1	172064550	2.80464e-10	15.4208	1.83427e-07
XLOC_016699	Snrpd1	18	10617767	10642102	rs30655030	1	172064550	1.32875e-10	-3.06079	21.7321
XLOC_008614	Gdi2	13	3538006	3611198	rs30655030	1	172064550	4.93153e-07	-2.38329	10.9935
XLOC_019376	Gm13629	2	66440879	66634952	rs30655030	1	172064550	1.80791e-07	0.555457	0.571939
XLOC_038835	Itgb1bp2,Nono	20	101429315	101457776	rs30655030	1	172064550	6.59475e-08	-1.20421	3.35782
XLOC_028073	G3bp2,Gm24931	5	92043063	92202860	rs30655030	1	172064550	9.01422e-08	-2.72081	15.4376
XLOC_039412	Rbmx	20	57376518	57393036	rs30655030	1	172064550	3.71601e-11	-1.13589	3.13481
XLOC_028211	Ulk1	5	110783545	110810150	rs30655030	1	172064550	9.41675e-08	0.671156	0.509104
XLOC_028602	Flt3	5	147330740	147401917	rs30655030	1	172064550	9.67106e-12	0.433087	0.646855
XLOC_009113	Ttc37	13	76098733	76271359	rs30655030	1	172064550	1.88875e-09	0.193909	0.822794
XLOC_029286	Serbp1	6	67266883	67376188	rs30655030	1	172064550	1.8727e-11	-0.8238	2.29021
XLOC_035590	Dnaja2	8	85537631	85595150	rs30655030	1	172064550	1.84136e-12	-2.18231	8.98128
XLOC_013205	Faim2	15	99496925	99528586	rs30655030	1	172064550	1.80788e-09	6.05151	0.00227201
XLOC_017384	Slc6a7	18	60995245	61014721	rs30655030	1	172064550	4.19621e-09	1.4383	0.235332
XLOC_029757	2700089E24Rik	6	133103036	133394696	rs30655030	1	172064550	1.09147e-07	-1.89522	6.72855
XLOC_028558	Rac1	5	143505415	143528036	rs30655030	1	172064550	7.95996e-11	-4.48728	91.2556
XLOC_019905	PRND,Prnd,Prnp	2	131909773	131956130	rs30655030	1	172064550	1.23963e-08	8.5992	0.000175168
XLOC_021828	Cables2	2	180258518	180273496	rs30655030	1	172064550	9.16255e-14	0.647164	0.52154
XLOC_032818	Uri1	7	37959900	38019542	rs30655030	1	172064550	1.18477e-14	-0.784641	2.20175
XLOC_009035	Habp4	13	64035451	64312744	rs30655030	1	172064550	1.95466e-11	3.48862	0.029923
XLOC_025984	Khdrbs1	4	129703163	129744330	rs30655030	1	172064550	2.28033e-17	-2.9	18.4867
XLOC_027202	Chfr	5	110037964	110228512	rs30655030	1	172064550	1.4449e-10	0.395253	0.671946
XLOC_011166	Ube2e1	14	18266234	18331859	rs30655030	1	172064550	1.3439e-07	-1.73729	5.74029
XLOC_028881	Ccdc132	6	3457088	3603565	rs30655030	1	172064550	4.04484e-09	-0.778269	2.18769
XLOC_002530	Tspyl4	10	34285508	34418571	rs30655030	1	172064550	1.89259e-07	-9.72059	17636.8
XLOC_025965	S100pbp	4	129147979	129277362	rs30655030	1	172064550	6.18123e-10	-0.88083	2.42543
XLOC_025405	Gba2	4	43531517	43587487	rs30655030	1	172064550	1.18207e-07	1.01143	0.361542
XLOC_030128	Scrn1	6	54505747	54566489	rs30655030	1	172064550	1.06665e-07	-1.61848	5.09366
XLOC_029974	Ube2h	6	30211192	30331779	rs30655030	1	172064550	8.3779e-08	0.332393	0.715805
XLOC_009374	Zscan26	13	21412732	21453766	rs30655030	1	172064550	2.68812e-09	-1.58954	4.94754
XLOC_012370	Atf4	15	80255047	80257738	rs30655030	1	172064550	4.23481e-12	-4.64638	107.094
XLOC_006181	Dusp14	11	84048040	84069261	rs30655030	1	172064550	1.37217e-08	-0.712295	2.04722
XLOC_022872	Ube2d3	3	135406411	135571566	rs30655030	1	172064550	9.56749e-13	-3.905	50.803
XLOC_012951	Apol8	15	77745782	77756971	rs30655030	1	172064550	7.25873e-11	0.264144	0.766671
XLOC_018704	Cacul1,Nanos1	19	60521500	60761019	rs30655030	1	172064550	5.04933e-13	-0.898115	2.46797
XLOC_037036	Epm2aip1	9	111114628	111279409	rs30655030	1	172064550	3.00247e-07	-2.13254	8.5427
XLOC_017275	Hars	18	36766372	36792562	rs30655030	1	172064550	3.70014e-18	2.44164	0.0857781
XLOC_031873	Rab6a	7	100545750	100641740	rs30655030	1	172064550	3.00117e-11	-5.73733	320.881
XLOC_013576	1810013L24Rik	16	8830000	8878724	rs30655030	1	172064550	4.63519e-08	-0.61102	1.84894
XLOC_006275	Pdk2	11	95009417	95041557	rs30655030	1	172064550	5.31264e-07	1.46077	0.230073
XLOC_022530	Adar	3	89714569	89784144	rs30655030	1	172064550	1.7532e-11	-2.42121	11.4209
XLOC_003444	Hk1	10	62252437	62379908	rs30655030	1	172064550	4.86314e-07	1.81092	0.161772
XLOC_030313	Mthfd2	6	83305690	83343998	rs30655030	1	172064550	2.10269e-09	-0.514609	1.67805
XLOC_012936	Zfp251	15	76851151	76871548	rs30655030	1	172064550	2.06348e-07	0.312944	0.729947
XLOC_033797	2310057M21Rik	7	130162450	133124354	rs30655030	1	172064550	2.63184e-19	-0.568028	1.77069
XLOC_024939	9130020K20Rik,Gm17388,Hnrnpr	4	136310941	136361328	rs30655030	1	172064550	7.36436e-08	-1.07556	2.95022
XLOC_004402	Fbxw11	11	32637025	32750506	rs30655030	1	172064550	4.7839e-09	-1.42791	4.20512
XLOC_039636	Rlim	20	103697320	103981284	rs30655030	1	172064550	2.39642e-08	-0.503365	1.65918
XLOC_026271	Slc45a1	4	150628571	150652174	rs30655030	1	172064550	1.24189e-11	0.910913	0.400009
XLOC_032648	Gsk3a	7	25221424	25237851	rs30655030	1	172064550	9.66774e-09	1.83734	0.15753
XLOC_004316	Ppp3r1,Wdr92	11	17159262	17235438	rs30655030	1	172064550	5.76307e-08	-4.32508	77.518
XLOC_039011	Prps1	20	140456582	140476480	rs30655030	1	172064550	5.34142e-08	1.32172	0.264612
XLOC_004314	Cnrip1	11	16970991	17083354	rs30655030	1	172064550	6.34706e-11	-1.07274	2.94188
XLOC_010505	Gpr137c	14	45134447	45318788	rs30655030	1	172064550	3.39274e-08	1.04768	0.348598
XLOC_016828	Ik	18	36735017	36757707	rs30655030	1	172064550	3.78539e-14	-2.38703	11.035
XLOC_025461	Mrpl50	4	49508069	49521093	rs30655030	1	172064550	2.97611e-14	-0.983507	2.68932
XLOC_024677	Pik3r3	4	116174569	116303645	rs30655030	1	172064550	4.84517e-07	0.548118	0.576177
XLOC_033861	Sirt3	7	140856956	140898643	rs30655030	1	172064550	2.35363e-10	1.69123	0.18247
XLOC_023332	Rusc1	3	89083980	89093382	rs30655030	1	172064550	3.33312e-07	1.80095	0.163402
XLOC_036198	Msantd4	9	4370710	4387092	rs30655030	1	172064550	2.90035e-08	-0.803276	2.24341
XLOC_013114	Sco2,Tymp	15	89355718	89377039	rs30655030	1	172064550	2.13091e-12	-0.851918	2.35591
XLOC_002467	Bclaf1	10	20312412	20344646	rs30655030	1	172064550	1.8467e-10	-0.948566	2.59645
XLOC_022321	Ccrn4l	3	51224267	51251644	rs30655030	1	172064550	3.45542e-07	-0.407045	1.50597
XLOC_009528	Lyrm4	13	35978796	36537802	rs30655030	1	172064550	5.46546e-09	-0.876376	2.41459
XLOC_009181	Col4a3bp	13	96480688	96640504	rs30655030	1	172064550	3.64857e-07	0.70549	0.491822
XLOC_039349	Smarca1	20	47809367	47892974	rs30655030	1	172064550	6.59003e-12	-0.606407	1.84038
XLOC_019061	4931423N10Rik,Yme1l1	2	23156146	23267129	rs30655030	1	172064550	3.12592e-10	-0.875023	2.4113
XLOC_037639	Rab8b	9	66843614	66919705	rs30655030	1	172064550	1.75819e-08	-0.394635	1.48729
XLOC_022896	Eif4e	3	138526042	138569014	rs30655030	1	172064550	1.4658e-07	-0.685828	1.99344
XLOC_038745	Vbp1	20	75514250	75535083	rs30655030	1	172064550	8.03123e-09	2.04429	0.127925
XLOC_039572	Maged1	20	94466233	94825526	rs30655030	1	172064550	4.93018e-07	-13.1013	528761
XLOC_022277	Atp11b	3	35753968	35856276	rs30655030	1	172064550	4.37741e-07	1.18735	0.302907
XLOC_017839	Hnrnpul2	19	8802492	8836778	rs30655030	1	172064550	3.98185e-08	-1.2007	3.34599
XLOC_010868	A930011O12Rik,Mir124a-1,Mir3078	14	64104285	64599407	rs30655030	1	172064550	2.69953e-10	2.37829	0.0914212
XLOC_021436	Pak7	2	136078396	136418388	rs30655030	1	172064550	5.61647e-09	-0.273791	1.31706
XLOC_039741	Tceal8	20	136168983	136172344	rs30655030	1	172064550	1.01802e-11	-1.82438	6.26578
XLOC_021295	Ppip5k1	2	121128306	121355396	rs30655030	1	172064550	3.08337e-07	1.6451	0.191136
XLOC_022776	Extl2	3	116007461	116032358	rs30655030	1	172064550	3.88186e-08	-0.964654	2.6388
XLOC_022447	Map9	3	82355274	82395469	rs30655030	1	172064550	1.38754e-08	-0.568833	1.77212
XLOC_027024	Utp3	5	88519923	88565584	rs30655030	1	172064550	3.32876e-08	-0.840561	2.32915
XLOC_011540	Cdadc1	14	59380755	59598342	rs30655030	1	172064550	1.42433e-09	0.789829	0.451819
XLOC_013161	Amigo2	15	97240526	97516067	rs30655030	1	172064550	5.49605e-14	-1.49009	4.47653
XLOC_021261	Ltk	2	119740203	119761436	rs30655030	1	172064550	2.91146e-12	0.360112	0.696123
XLOC_038871	Magee1	20	105120356	105391886	rs30655030	1	172064550	3.38926e-10	3.59042	0.0270104
XLOC_027684	Gnai1	5	18265134	18360413	rs30655030	1	172064550	7.48677e-10	-1.7887	6.04493
XLOC_028576	Ptcd1	5	145140361	145183528	rs30655030	1	172064550	5.19795e-08	-0.244186	1.27842
XLOC_009560	Ranbp9	13	43398371	43480973	rs30655030	1	172064550	4.43491e-07	0.653279	0.518342
XLOC_007521	Gskip	12	105613330	105703284	rs30655030	1	172064550	1.87743e-12	-0.574332	1.78195
XLOC_022817	Tram1l1	3	124320607	124323271	rs30655030	1	172064550	5.82843e-07	-0.689921	2.00166
XLOC_035293	Ubxn8	8	33599554	33645771	rs30655030	1	172064550	1.69382e-07	0.236389	0.788377
XLOC_039521	Rab39b	20	75565221	75578644	rs30655030	1	172064550	1.15955e-08	0.49159	0.609888
XLOC_023438	Gabpb2,Mllt11	3	95181765	95236409	rs30655030	1	172064550	6.60727e-12	5.90043	0.00264491
XLOC_008903	C78339,Cap2	13	46501707	46736832	rs30655030	1	172064550	2.19364e-08	-1.92906	6.96159
XLOC_006309	Pnpo	11	96907425	96982959	rs30655030	1	172064550	2.17416e-11	2.32684	0.0962774
XLOC_012887	Lynx1	15	74747759	74753034	rs30655030	1	172064550	1.45896e-08	4.19686	0.014676
XLOC_005407	Pgs1	11	117985757	118129219	rs30655030	1	172064550	2.90254e-10	0.822208	0.437341
XLOC_012908	Ccdc166	15	75978611	75982784	rs30655030	1	172064550	3.91435e-07	-0.171267	1.188
XLOC_015121	Wdr24	17	25786302	26069409	rs30655030	1	172064550	1.05317e-08	0.364685	0.692928
XLOC_012366	Syngr1	15	80090730	80119501	rs30655030	1	172064550	2.03985e-08	4.12071	0.0158444
XLOC_027706	5031425E22Rik	5	23349661	23434377	rs30655030	1	172064550	1.87288e-08	-0.256783	1.29472
XLOC_015153	Snrpc	17	27826335	27852092	rs30655030	1	172064550	2.72098e-11	-1.10834	3.04912
XLOC_003712	Tmpo	10	91147570	91171582	rs30655030	1	172064550	1.84587e-09	-0.442023	1.5599
XLOC_018641	Pcgf6	19	47033400	47051146	rs30655030	1	172064550	4.35824e-07	0.274046	0.759073
XLOC_035737	Ist1	8	109614516	109693505	rs30655030	1	172064550	2.65998e-07	0.748569	0.470966
XLOC_006485	Atxn7l3	11	102284930	102298658	rs30655030	1	172064550	3.99873e-07	1.75542	0.171059
XLOC_034279	Gm17023,Proz	8	13060907	13150356	rs30655030	1	172064550	1.5414e-12	-0.227663	1.25734
XLOC_011599	Ppp2r2a	14	67014056	67072471	rs30655030	1	172064550	2.22967e-16	-0.919824	2.52245
XLOC_017231	Stard4	18	32915825	33213972	rs30655030	1	172064550	1.05184e-07	0.704558	0.492283
XLOC_019004	Il15ra	2	11705249	11777582	rs30655030	1	172064550	3.923e-08	0.414424	0.659112
XLOC_007539	Evl	12	108370956	108702326	rs30655030	1	172064550	1.39003e-07	2.20196	0.109163
XLOC_017233	Epb4.1l4a	18	33794838	34007772	rs30655030	1	172064550	9.26263e-10	0.419063	0.656044
XLOC_039743	Bex1	20	136213971	136226100	rs30655030	1	172064550	2.78959e-08	-10.0153	23722.3
XLOC_020618	BC005624,Tor1a	2	30952575	31023688	rs30655030	1	172064550	4.90279e-07	1.67525	0.185426
XLOC_014080	Ubald1	16	4835415	4883424	rs30655030	1	172064550	1.65592e-10	-3.19796	24.9471
XLOC_018623	Mgea5	19	45744850	45785068	rs30655030	1	172064550	1.51554e-07	-1.13215	3.12304
XLOC_021136	Caprin1	2	103762940	103936613	rs30655030	1	172064550	1.02224e-09	-3.03674	21.2127
XLOC_034694	Clgn	8	83389474	83428552	rs30655030	1	172064550	7.90418e-11	0.389721	0.675696
XLOC_023367	Chtop	3	90494616	90510205	rs30655030	1	172064550	3.31299e-12	-3.11873	23.0362
XLOC_012751	Gm15941,Ncald	15	37231920	37792576	rs30655030	1	172064550	6.59474e-15	-7.24734	1465.5
XLOC_033278	2610034B18Rik,Ap3s2	7	79875325	79935606	rs30655030	1	172064550	6.4373e-09	0.520779	0.592241
XLOC_029870	Sgce	6	4660549	4747204	rs30655030	1	172064550	7.1736e-08	-0.538661	1.71915
XLOC_022302	Larp1b	3	40949805	41040331	rs30657110	1	175778978	4.58075e-07	0.28684	1.34868
XLOC_012370	Atf4	15	80255047	80257738	rs30657110	1	175778978	5.41087e-15	-4.89599	0.00606175
XLOC_039349	Smarca1	20	47809367	47892974	rs30657110	1	175778978	5.05986e-07	-0.455253	0.622036
XLOC_018115	Btrc	19	45363667	45536983	rs30657110	1	175778978	3.66668e-15	-0.903851	0.389623
XLOC_019492	Zc3h15	2	83644416	83714948	rs30657110	1	175778978	3.29659e-07	-1.44029	0.222686
XLOC_003816	Rab21	10	115284133	115316344	rs30657110	1	175778978	2.12984e-08	-0.98654	0.357433
XLOC_003712	Tmpo	10	91147570	91171582	rs30657110	1	175778978	2.17008e-08	-0.41413	0.649292
XLOC_028627	N4bp2l1,N4bp2l2	5	150522629	150665863	rs30657110	1	175778978	5.98928e-07	1.04437	2.97164
XLOC_024478	Rraga	4	86575532	86612055	rs30657110	1	175778978	2.58281e-14	-2.79038	0.0544795
XLOC_039812	Tsr2	20	151046149	151096543	rs30657110	1	175778978	1.02015e-08	1.77936	6.39549
XLOC_038871	Magee1	20	105120356	105391886	rs30657110	1	175778978	2.09239e-07	3.01194	23.1266
XLOC_021436	Pak7	2	136078396	136418388	rs30657110	1	175778978	2.52741e-10	-0.290321	0.738777
XLOC_028602	Flt3	5	147330740	147401917	rs30657110	1	175778978	1.86249e-12	0.434629	1.57342
XLOC_024099	Rab2a	4	8535293	8690378	rs30657110	1	175778978	4.81399e-07	4.02927	66.8132
XLOC_004338	Gm12056,Zrsr1	11	22702291	22982382	rs30657110	1	175778978	3.33013e-07	0.949055	2.69047
XLOC_003354	Foxo3	10	42181571	42276798	rs30657110	1	175778978	5.45967e-09	0.362026	1.45869
XLOC_015916	Nudt3	17	27579381	27624251	rs30657110	1	175778978	1.7713e-11	-5.87307	0.00218817
XLOC_007521	Gskip	12	105613330	105703284	rs30657110	1	175778978	1.39892e-14	-0.594866	0.537755
XLOC_039743	Bex1	20	136213971	136226100	rs30657110	1	175778978	8.4138e-08	-9.85253	3.44966e-05
XLOC_012225	Sqle	15	59315051	59374187	rs30657110	1	175778978	3.60039e-07	0.832026	2.38136
XLOC_038952	Srpx2	20	133908322	133932859	rs30657110	1	175778978	1.80426e-08	0.100798	1.11084
XLOC_013273	Map3k12	15	102455525	102517064	rs30657110	1	175778978	5.02373e-07	0.741713	2.16732
XLOC_012751	Gm15941,Ncald	15	37231920	37792576	rs30657110	1	175778978	9.01468e-12	-6.56283	0.00106583
XLOC_017231	Stard4	18	32915825	33213972	rs30657110	1	175778978	5.00267e-10	0.755862	2.19953
XLOC_027781	Kcnk3	5	30550684	30626710	rs30657110	1	175778978	3.39479e-07	0.114697	1.12706
XLOC_021069	Madd	2	91137159	91183837	rs30657110	1	175778978	2.92349e-07	1.88446	7.13633
XLOC_002467	Bclaf1	10	20312412	20344646	rs30657110	1	175778978	7.79331e-08	-0.845416	0.414104
XLOC_031219	Eml2,Mir330	7	19176065	19206545	rs30657110	1	175778978	5.50621e-07	2.62655	15.4728
XLOC_002955	Ube2n	10	95514884	95545979	rs30657110	1	175778978	2.74693e-07	-0.734769	0.464753
XLOC_035359	Cdkn2aip	8	47709343	47738407	rs30657110	1	175778978	1.44437e-08	-0.153964	0.851666
XLOC_024677	Pik3r3	4	116174569	116303645	rs30657110	1	175778978	4.95035e-07	0.534298	1.74576
XLOC_012936	Zfp251	15	76851151	76871548	rs30657110	1	175778978	8.24181e-09	0.333541	1.41599
XLOC_039741	Tceal8	20	136168983	136172344	rs30657110	1	175778978	2.43007e-11	-1.75629	0.160168
XLOC_017520	Socs6	18	88579962	88928178	rs30657110	1	175778978	7.03449e-09	0.31959	1.39554
XLOC_032351	Syt5	7	4539521	4547940	rs30657110	1	175778978	8.72815e-08	-2.32216	0.0887755
XLOC_016828	Ik	18	36735017	36757707	rs30657110	1	175778978	7.14763e-12	-2.15762	0.105393
XLOC_022277	Atp11b	3	35753968	35856276	rs30657110	1	175778978	5.03713e-07	1.13823	3.2772
XLOC_034586	Hapln4	8	70083461	70091097	rs30657110	1	175778978	4.93951e-07	-1.50718	0.207681
XLOC_039521	Rab39b	20	75565221	75578644	rs30657110	1	175778978	3.28935e-10	0.531264	1.74024
XLOC_027706	5031425E22Rik	5	23349661	23434377	rs30657110	1	175778978	3.35469e-07	-0.235372	0.782347
XLOC_038745	Vbp1	20	75514250	75535083	rs30657110	1	175778978	4.23113e-08	1.93245	7.50258
XLOC_014080	Ubald1	16	4835415	4883424	rs30657110	1	175778978	1.39853e-13	-3.55267	0.0246033
XLOC_017275	Hars	18	36766372	36792562	rs30657110	1	175778978	4.08588e-13	2.07242	8.68167
XLOC_006654	H3f3b	11	116021145	116061673	rs30657110	1	175778978	1.42434e-07	-3.44908	0.0274099
XLOC_027024	Utp3	5	88519923	88565584	rs30657110	1	175778978	6.88608e-09	-0.877851	0.400332
XLOC_007539	Evl	12	108370956	108702326	rs30657110	1	175778978	2.7877e-07	2.13066	9.22529
XLOC_024156	Usp45	4	21727690	21840254	rs30657110	1	175778978	1.5772e-09	0.355696	1.44909
XLOC_010868	A930011O12Rik,Mir124a-1,Mir3078	14	64104285	64599407	rs30657110	1	175778978	6.60048e-10	2.31913	11.2289
XLOC_003921	Nabp2	10	128376489	128411492	rs30657110	1	175778978	1.54956e-07	-2.44067	0.0784548
XLOC_016699	Snrpd1	18	10617767	10642102	rs30657110	1	175778978	3.87891e-07	-2.49513	0.0741233
XLOC_028576	Ptcd1	5	145140361	145183528	rs30657110	1	175778978	8.30732e-09	-0.261756	0.761115
XLOC_011164	Nr1d2	14	18203997	18239500	rs30657110	1	175778978	4.40083e-08	1.4917	4.73796
XLOC_022817	Tram1l1	3	124320607	124323271	rs30657110	1	175778978	2.64284e-07	-0.682379	0.490851
XLOC_016245	Tbc1d5	17	50727203	51182828	rs30657110	1	175778978	4.46069e-07	-0.250607	0.770016
XLOC_009528	Lyrm4	13	35978796	36537802	rs30657110	1	175778978	2.41301e-08	-0.825298	0.422884
XLOC_015153	Snrpc	17	27826335	27852092	rs30657110	1	175778978	3.14809e-10	-1.06445	0.32954
XLOC_018529	Htr7	19	35958373	36058180	rs30657110	1	175778978	3.94084e-10	0.604301	1.87797
XLOC_012908	Ccdc166	15	75978611	75982784	rs30657110	1	175778978	5.84566e-08	-0.176908	0.83153
XLOC_010505	Gpr137c	14	45134447	45318788	rs30657110	1	175778978	1.04631e-13	1.26057	3.72318
XLOC_030313	Mthfd2	6	83305690	83343998	rs30657110	1	175778978	3.56078e-09	-0.497545	0.595198
XLOC_003892	Kif5a	10	127225694	127312798	rs30657110	1	175778978	9.70045e-14	-26.3401	1.17638e-12
XLOC_028558	Rac1	5	143505415	143528036	rs30657110	1	175778978	1.35132e-10	-4.30311	0.011249
XLOC_004314	Cnrip1	11	16970991	17083354	rs30657110	1	175778978	5.19697e-09	-0.964028	0.365924
XLOC_031873	Rab6a	7	100545750	100641740	rs30657110	1	175778978	3.74734e-10	-5.3471	0.00378697
XLOC_036198	Msantd4	9	4370710	4387092	rs30657110	1	175778978	1.77827e-07	-0.735296	0.464498
XLOC_019703	Bdnf	2	109674699	109727073	rs30657110	1	175778978	6.06826e-08	-0.257642	0.764387
XLOC_020675	Rab14	2	35180204	35204507	rs30657110	1	175778978	1.53533e-17	-3.87837	0.0175178
XLOC_013186	Arf3	15	98737620	98763591	rs30657110	1	175778978	3.51611e-10	-5.70916	0.00259605
XLOC_017384	Slc6a7	18	60995245	61014721	rs30657110	1	175778978	1.61225e-09	1.38127	4.22258
XLOC_023367	Chtop	3	90494616	90510205	rs30657110	1	175778978	2.09149e-12	-3.12536	0.0384167
XLOC_021828	Cables2	2	180258518	180273496	rs30657110	1	175778978	1.51996e-08	0.514591	1.71025
XLOC_007976	Map3k9	12	81714732	81783335	rs30657110	1	175778978	3.72602e-07	0.411222	1.53548
XLOC_033797	2310057M21Rik	7	130162450	133124354	rs30657110	1	175778978	1.85345e-16	-0.526626	0.577418
XLOC_039346	Dcaf12l1	20	44786569	44790197	rs30657110	1	175778978	5.98011e-07	-0.710617	0.476607
XLOC_034694	Clgn	8	83389474	83428552	rs30657110	1	175778978	1.95171e-07	0.318028	1.39327
XLOC_009560	Ranbp9	13	43398371	43480973	rs30657110	1	175778978	2.03601e-07	0.66317	1.99687
XLOC_032049	1110004F10Rik	7	116093281	116106809	rs30657110	1	175778978	3.29318e-07	-1.33419	0.248739
XLOC_037639	Rab8b	9	66843614	66919705	rs30657110	1	175778978	3.05239e-07	-0.349773	0.694365
XLOC_006181	Dusp14	11	84048040	84069261	rs30657110	1	175778978	1.87123e-09	-0.761766	0.451851
XLOC_011166	Ube2e1	14	18266234	18331859	rs30657110	1	175778978	1.14749e-07	-1.70686	0.168639
XLOC_025984	Khdrbs1	4	129703163	129744330	rs30657110	1	175778978	2.13326e-17	-2.81855	0.0529027
XLOC_027062	Uso1	5	92043063	92202860	rs30657110	1	175778978	1.26253e-07	0.602833	1.8751
XLOC_027684	Gnai1	5	18265134	18360413	rs30657110	1	175778978	2.36829e-09	-1.7159	0.167058
XLOC_013161	Amigo2	15	97240526	97516067	rs30657110	1	175778978	6.69179e-08	-1.12661	0.308855
XLOC_014614	C2cd2	16	97855003	97936668	rs30657110	1	175778978	7.82212e-08	0.148681	1.16772
XLOC_004329	Rab1	11	20201212	20249429	rs30657110	1	175778978	5.98422e-08	-2.33447	0.0876429
XLOC_028881	Ccdc132	6	3457088	3603565	rs30657110	1	175778978	5.83475e-07	-0.673766	0.49528
XLOC_032818	Uri1	7	37959900	38019542	rs30657110	1	175778978	1.60195e-15	-0.78345	0.441748
XLOC_013114	Sco2,Tymp	15	89355718	89377039	rs30657110	1	175778978	4.2257e-11	-0.820612	0.424956
XLOC_009035	Habp4	13	64035451	64312744	rs30657110	1	175778978	2.66537e-10	3.18928	27.8247
XLOC_004791	Wscd1	11	71749659	71795752	rs30657110	1	175778978	3.10557e-07	-1.3788	0.237432
XLOC_022776	Extl2	3	116007461	116032358	rs30657110	1	175778978	3.17915e-07	-0.892399	0.394304
XLOC_009374	Zscan26	13	21412732	21453766	rs30657110	1	175778978	2.33902e-07	-1.37135	0.239283
XLOC_034279	Gm17023,Proz	8	13060907	13150356	rs30657110	1	175778978	1.15588e-16	-0.246674	0.773181
XLOC_034930	Zfp612	8	110079608	110102753	rs30657110	1	175778978	4.34439e-15	1.56754	5.12793
XLOC_023438	Gabpb2,Mllt11	3	95181765	95236409	rs30657110	1	175778978	6.44662e-12	5.71676	388.264
XLOC_025461	Mrpl50	4	49508069	49521093	rs30657110	1	175778978	2.21927e-14	-0.965973	0.365182
XLOC_032174	Inpp5f	7	128611327	128740533	rs30657110	1	175778978	1.61576e-10	-1.95889	0.129664
XLOC_038990	Tceal1	20	136590841	136726398	rs30657110	1	175778978	4.77402e-09	-0.580978	0.5456
XLOC_039412	Rbmx	20	57376518	57393036	rs30657110	1	175778978	1.04998e-14	-1.2685	0.266376
XLOC_038995	Zcchc18	20	136981115	137038302	rs30657110	1	175778978	1.66607e-08	-4.51396	0.00902863
XLOC_022530	Adar	3	89714569	89784144	rs30657110	1	175778978	1.28776e-09	-2.19385	0.101485
XLOC_039636	Rlim	20	103697320	103981284	rs30657110	1	175778978	4.20493e-08	-0.477437	0.60781
XLOC_039572	Maged1	20	94466233	94825526	rs30657110	1	175778978	7.15009e-08	-13.8294	5.45328e-07
XLOC_011599	Ppp2r2a	14	67014056	67072471	rs30657110	1	175778978	5.31205e-16	-0.890707	0.395001
XLOC_019776	Chac1	2	119351139	119354466	rs30657110	1	175778978	1.2353e-08	-0.473465	0.610333
XLOC_028424	Eif4h	5	134619804	134639476	rs30657110	1	175778978	5.20923e-08	-3.495	0.0261282
XLOC_012887	Lynx1	15	74747759	74753034	rs30657110	1	175778978	1.04114e-07	3.805	52.8794
XLOC_035590	Dnaja2	8	85537631	85595150	rs30657110	1	175778978	5.34625e-09	-1.82234	0.149507
XLOC_004550	P4ha2	11	54100094	54132047	rs30657110	1	175778978	1.82739e-08	0.712833	2.10302
XLOC_002717	Snrpd3	10	75351110	75537590	rs30657110	1	175778978	3.48767e-07	-2.43651	0.078796
XLOC_017233	Epb4.1l4a	18	33794838	34007772	rs30657110	1	175778978	3.64446e-07	0.360197	1.45591
XLOC_039709	Tspan6	20	133891064	133898438	rs30657110	1	175778978	5.40877e-07	-0.604036	0.532637
XLOC_029870	Sgce	6	4660549	4747204	rs30657110	1	175778978	6.4074e-10	-0.628148	0.519411
XLOC_020675	Rab14	2	35180204	35204507	rs30680088	1	176453829	3.20141e-07	-3.19049	0.026169
XLOC_038960	Hnrnph2	20	134601126	134607123	rs30688838	1	172093547	4.46835e-08	-1.03787	2.84319
XLOC_009035	Habp4	13	64035451	64312744	rs30688838	1	172093547	8.99066e-12	3.55866	0.0277959
XLOC_035737	Ist1	8	109614516	109693505	rs30688838	1	172093547	1.50675e-07	0.771851	0.459737
XLOC_039412	Rbmx	20	57376518	57393036	rs30688838	1	172093547	1.33546e-10	-1.12634	3.10806
XLOC_023332	Rusc1	3	89083980	89093382	rs30688838	1	172093547	3.62795e-08	1.93161	0.143023
XLOC_021828	Cables2	2	180258518	180273496	rs30688838	1	172093547	1.00089e-13	0.657091	0.516045
XLOC_009113	Ttc37	13	76098733	76271359	rs30688838	1	172093547	3.35832e-09	0.193318	0.823136
XLOC_029974	Ube2h	6	30211192	30331779	rs30688838	1	172093547	3.29783e-08	0.343076	0.70793
XLOC_012370	Atf4	15	80255047	80257738	rs30688838	1	172093547	8.50553e-12	-4.64956	107.899
XLOC_023438	Gabpb2,Mllt11	3	95181765	95236409	rs30688838	1	172093547	5.85713e-13	6.15603	0.00203369
XLOC_039333	C1galt1c1,Cul4b	20	38530553	38962686	rs30688838	1	172093547	6.03784e-09	-0.823953	2.29231
XLOC_039521	Rab39b	20	75565221	75578644	rs30688838	1	172093547	1.38494e-09	0.519549	0.59269
XLOC_035590	Dnaja2	8	85537631	85595150	rs30688838	1	172093547	6.77271e-13	-2.22372	9.38246
XLOC_015121	Wdr24	17	25786302	26069409	rs30688838	1	172093547	5.93742e-08	0.352584	0.701186
XLOC_038990	Tceal1	20	136590841	136726398	rs30688838	1	172093547	4.22997e-08	-0.567702	1.77103
XLOC_027706	5031425E22Rik	5	23349661	23434377	rs30688838	1	172093547	7.5037e-08	-0.249977	1.28618
XLOC_009528	Lyrm4	13	35978796	36537802	rs30688838	1	172093547	6.53769e-09	-0.882637	2.43182
XLOC_006181	Dusp14	11	84048040	84069261	rs30688838	1	172093547	1.19506e-08	-0.720846	2.06628
XLOC_017275	Hars	18	36766372	36792562	rs30688838	1	172093547	2.11401e-18	2.47618	0.0826594
XLOC_034279	Gm17023,Proz	8	13060907	13150356	rs30688838	1	172093547	6.68503e-13	-0.232385	1.2636
XLOC_017233	Epb4.1l4a	18	33794838	34007772	rs30688838	1	172093547	6.5429e-09	0.408563	0.66276
XLOC_024939	9130020K20Rik,Gm17388,Hnrnpr	4	136310941	136361328	rs30688838	1	172093547	5.67918e-08	-1.09011	2.99673
XLOC_004314	Cnrip1	11	16970991	17083354	rs30688838	1	172093547	1.64752e-11	-1.10687	3.04775
XLOC_039636	Rlim	20	103697320	103981284	rs30688838	1	172093547	2.37176e-08	-0.509933	1.67097
XLOC_024677	Pik3r3	4	116174569	116303645	rs30688838	1	172093547	5.10406e-07	0.552836	0.573156
XLOC_025984	Khdrbs1	4	129703163	129744330	rs30688838	1	172093547	3.41225e-19	-3.01207	20.7503
XLOC_002530	Tspyl4	10	34285508	34418571	rs30688838	1	172093547	1.27808e-07	-9.89855	21287.8
XLOC_025617	Psip1	4	83415719	83487016	rs30688838	1	172093547	1.02225e-08	-3.8874	50.0911
XLOC_006567	Kpna2	11	106988585	106999541	rs30688838	1	172093547	2.47064e-07	0.488543	0.611484
XLOC_037036	Epm2aip1	9	111114628	111279409	rs30688838	1	172093547	3.4452e-08	-2.29399	10.0704
XLOC_038871	Magee1	20	105120356	105391886	rs30688838	1	172093547	1.14397e-10	3.69292	0.0242815
XLOC_033859	Zfp941	7	140795893	140822222	rs30688838	1	172093547	2.2676e-07	-0.792087	2.21993
XLOC_022530	Adar	3	89714569	89784144	rs30688838	1	172093547	3.73504e-12	-2.49189	12.2906
XLOC_018293	Ppp2r5b	19	6133021	6236242	rs30688838	1	172093547	2.63063e-08	1.97223	0.137292
XLOC_018704	Cacul1,Nanos1	19	60521500	60761019	rs30688838	1	172093547	3.36373e-13	-0.913432	2.5084
XLOC_021295	Ppip5k1	2	121128306	121355396	rs30688838	1	172093547	4.58575e-07	1.64344	0.191164
XLOC_021436	Pak7	2	136078396	136418388	rs30688838	1	172093547	3.51077e-09	-0.279604	1.32512
XLOC_028576	Ptcd1	5	145140361	145183528	rs30688838	1	172093547	1.38172e-08	-0.256482	1.29463
XLOC_010868	A930011O12Rik,Mir124a-1,Mir3078	14	64104285	64599407	rs30688838	1	172093547	1.42661e-10	2.43197	0.0864221
XLOC_039349	Smarca1	20	47809367	47892974	rs30688838	1	172093547	1.15464e-12	-0.628053	1.88198
XLOC_019905	PRND,Prnd,Prnp	2	131909773	131956130	rs30688838	1	172093547	4.37662e-09	8.87611	0.000131501
XLOC_011166	Ube2e1	14	18266234	18331859	rs30688838	1	172093547	5.94058e-08	-1.79224	6.07654
XLOC_028073	G3bp2,Gm24931	5	92043063	92202860	rs30688838	1	172093547	5.5169e-08	-2.80259	16.8046
XLOC_010939	Kctd4	14	75894140	76018526	rs30688838	1	172093547	3.91986e-08	-0.359629	1.43631
XLOC_038850	NULL	20	102903085	103312379	rs30688838	1	172093547	3.0537e-07	-0.0864117	1.0909
XLOC_022872	Ube2d3	3	135406411	135571566	rs30688838	1	172093547	4.0595e-13	-3.97231	54.5618
[truncated: 76,097 more rows]

## Sheet: chr1_hs_peak_local
feature_id	gene_symbol	gene_chr	gene_start_bp	gene_end_bp	rsID	snp_chr	snp_bp_mm10	pvalue	snp_weight_T	snp_odds_ratio	snp_to_gene_start	snp_to_gene_end	inter_type
XLOC_001891	Grem2	1	174833740	174922108	rs31607985	1	173435822	2.21437e-07	0.670929	0.508404	-1397918	-1486286	local
XLOC_000841	Dcaf8	1	172148014	172196486	rs31607985	1	173435822	2.10613e-26	-2.56378	13.2631	1287808	1239336	local
XLOC_000839	Copa	1	172066012	172122515	rs31607985	1	173435822	7.68894e-45	-10.4105	36191.2	1369810	1313307	local
XLOC_001858	Ncstn	1	172066012	172122515	rs31607985	1	173435822	2.35269e-32	-2.08928	8.21996	1369810	1313307	local
XLOC_000845	Pigm	1	172376477	172460006	rs31607985	1	173435822	1.9966e-23	-0.229416	1.26025	1059345	975816	local
XLOC_000829	F11r	1	171437451	171465137	rs31607985	1	173435822	2.79291e-10	0.755664	0.466772	1998371	1970685	local
XLOC_000830	Alyref2	1	171500567	171507890	rs31607985	1	173435822	4.94268e-07	0.293765	0.743642	1935255	1927932	local
XLOC_000856	Aim2	1	173129403	173466040	rs31607985	1	173435822	1.03668e-08	-0.228746	1.2594	306419	-30218	local
XLOC_000844	Kcnj10	1	172331713	172374196	rs31607985	1	173435822	4.60875e-24	15.3524	1.89412e-07	1104109	1061626	local
XLOC_001872	Cadm3,Darc	1	173129403	173466040	rs31607985	1	173435822	4.45446e-10	-4.50542	93.9424	306419	-30218	local
XLOC_001892	Rgs7	1	175059045	175497853	rs31607985	1	173435822	9.1562e-06	-1.45181	4.32245	-1623223	-2062031	local
XLOC_001867	Dusp23	1	172630563	172633048	rs31607985	1	173435822	3.03789e-10	-0.226521	1.25658	805259	802774	local
XLOC_001864	4933439K11Rik	1	172521043	172563855	rs31607985	1	173435822	6.41269e-05	0.117217	0.88853	914779	871967	local
XLOC_000843	Igsf8	1	172261640	172329386	rs31607985	1	173435822	3.27941e-08	-3.32485	28.5699	1174182	1106436	local
XLOC_000869	Fmn2	1	174330517	174822737	rs31607985	1	173435822	3.46504e-25	-1.26283	3.57254	-894695	-1386915	local

## Sheet: chr1_hs_DAVID
Category	Term	Count	%	P-Value	Fold Enrichment	Benjamini	FDR
GOTERM_MF_FAT	nucleotide binding	93	22	3.2e-11	2	1.5e-08	4.6e-08
SP_PIR_KEYWORDS	phosphoprotein	188	44.5	4.1e-09	1.4	1.2e-06	5.4e-06
SP_PIR_KEYWORDS	nucleotide-binding	71	16.8	5.3e-09	2.1	7.6e-07	7.1e-06
UP_TISSUE	Bone marrow	62	14.7	1.9e-08	2.1	2.5e-06	2.2e-05
GOTERM_MF_FAT	purine ribonucleotide binding	72	17.1	1.8e-07	1.8	4.1e-05	0.00026
GOTERM_MF_FAT	ribonucleotide binding	72	17.1	1.8e-07	1.8	4.1e-05	0.00026
GOTERM_MF_FAT	purine nucleotide binding	74	17.5	1.9e-07	1.8	2.9e-05	0.00027
UP_TISSUE	Eye	60	14.2	6.5e-07	2	4.3e-05	0.00076
SP_PIR_KEYWORDS	methylation	19	4.5	1e-06	4.1	0.0001	0.0014
SP_PIR_KEYWORDS	viral nucleoprotein	8	1.9	1.1e-06	14.1	7.5e-05	0.0014
UP_TISSUE	Brain	195	46.2	1.4e-06	1.3	6.2e-05	0.0016
GOTERM_BP_FAT	small GTPase mediated signal transduction	19	4.5	7.1e-06	3.5	0.0097	0.012
UP_TISSUE	Diencephalon	22	5.2	1.4e-05	3	0.00046	0.016
PROSITE	Eukaryotic RNA Recognition Motif (RRM) profile.	15	3.6	3e-05	3.9	0.011	0.041
SP_PIR_KEYWORDS	rna-binding	26	6.2	3.7e-05	2.5	0.0021	0.049
SP_PIR_KEYWORDS	gtp-binding	20	4.7	3.7e-05	3	0.0018	0.049
SP_PIR_KEYWORDS	atp-binding	50	11.8	3.7e-05	1.8	0.0015	0.049

## Sheet: chr15_hs_trans
feature_id	gene_symbol	gene_chr	gene_start_bp	gene_end_bp	rsID	snp_chr	snp_bp_mm10	pvalue	snp_weight_T	snp_odds_ratio
XLOC_004647	Kcnj12	11	60932032	61103811	rs13466550	15	98038843	4.15623e-11	0.853094	2.3654
XLOC_026635	Gm8773	5	5573786	5576400	rs13466550	15	98038843	4.11761e-09	0.253154	1.29109
XLOC_006525	Wnt9b	11	103727362	103818113	rs13466550	15	98038843	8.92151e-09	0.234685	1.26725
XLOC_006577	Cacng5	11	107874565	107919874	rs13466550	15	98038843	2.97709e-10	0.772124	2.17979
XLOC_020453	Pfkfb3	2	11471408	11553919	rs13466550	15	98038843	7.51689e-08	-0.449792	0.635126
XLOC_001521	Ptpn4	1	119652377	119837822	rs13466550	15	98038843	2.10868e-14	3.38724	30.5211
XLOC_023824	Lrrc7	3	158010472	158562991	rs13466550	15	98038843	2.82168e-09	0.938295	2.57779
XLOC_020293	Fam210b	2	172345509	172370535	rs13466550	15	98038843	2.64596e-09	0.702661	2.03222
XLOC_027897	Kcnip4	5	48389501	49524904	rs13466550	15	98038843	3.98557e-10	1.98341	7.4014
XLOC_032030	Ctr9	7	111028629	111056514	rs13466550	15	98038843	5.10661e-08	0.522157	1.69378
XLOC_028924	Foxp2	6	14901081	15442792	rs13466550	15	98038843	6.51808e-09	0.692638	2.01177
XLOC_039907	Frmpd4	20	167471168	168577231	rs13466550	15	98038843	2.59001e-07	0.532888	1.71222
XLOC_016207	Ppp2r5d	17	46439379	46890477	rs13466550	15	98038843	1.29072e-12	2.22178	9.41434
XLOC_001353	Epha4	1	77367101	77515202	rs13466550	15	98038843	2.65005e-09	1.52992	4.68331
XLOC_007514	2810011L19Rik	12	105330661	105384315	rs13466550	15	98038843	3.64462e-09	0.66537	1.95716
XLOC_032223	Inpp5a	7	139388749	139582797	rs13466550	15	98038843	1.49013e-13	2.12715	8.55684
XLOC_006218	Ppm1e	11	87226712	87359094	rs13466550	15	98038843	3.64987e-07	1.76696	5.94902
XLOC_026802	Whsc1	5	33820724	33945974	rs13466550	15	98038843	3.572e-07	0.618494	1.86673
XLOC_034688	Inpp4b	8	81342205	82128191	rs13466550	15	98038843	7.632e-11	0.645264	1.91785
XLOC_034656	Tmem38a	8	72492819	72587538	rs13466550	15	98038843	4.7271e-07	1.07729	2.96597
XLOC_006268	Epn3,Mycbpap	11	94489151	94528856	rs13466550	15	98038843	3.0587e-07	0.517443	1.68574
XLOC_031220	Gpr4,Opa3	7	19212486	19256543	rs13466550	15	98038843	4.07132e-07	0.640854	1.90933
XLOC_004852	Inpp5k,Pitpna	11	75588040	75650193	rs13466550	15	98038843	4.75239e-07	5.11522	174.566
XLOC_023212	Shox2	3	66971726	67358578	rs13466550	15	98038843	5.56858e-10	2.53278	12.8854
XLOC_001987	Gm17566,Prox1	1	190117836	190226583	rs13466550	15	98038843	8.84649e-10	0.928621	2.55274
XLOC_008626	Klf6	13	5861478	5870550	rs13466550	15	98038843	5.6828e-10	0.513825	1.6796
XLOC_019967	Slc24a3	2	145167089	145643706	rs13466550	15	98038843	2.08305e-07	3.24908	26.5488
XLOC_021413	Slc23a2	2	132052471	132220250	rs13466550	15	98038843	9.65778e-09	1.21441	3.40618
XLOC_008873	Smim13	13	41247425	41276579	rs13466550	15	98038843	4.31466e-07	1.80361	6.17318
XLOC_003857	Rassf3	10	121409026	121533698	rs13466550	15	98038843	1.9363e-07	1.01052	2.7727
XLOC_009610	Diras2	13	52256026	52561657	rs13466550	15	98038843	2.17493e-09	1.72313	5.69161
XLOC_039106	Eif1ax	20	159371971	159498757	rs13466550	15	98038843	5.93021e-07	1.09232	3.01129
XLOC_022395	Kcnab1	3	65068371	65379281	rs13466550	15	98038843	9.60597e-12	1.75385	5.87079
XLOC_031837	Pak1	7	97723795	98049663	rs13466550	15	98038843	1.30651e-07	2.87708	18.239
XLOC_016758	Fhod3	18	24708391	25467321	rs13466550	15	98038843	2.34114e-08	0.45488	1.5826
XLOC_007467	Calm1	12	100199180	100210070	rs13466550	15	98038843	2.17818e-12	17.7176	58276900
XLOC_008079	Ttc7b	12	100300741	100520822	rs13466550	15	98038843	2.06968e-07	1.68375	5.46983
XLOC_009529	Nrn1	13	36725624	36762876	rs13466550	15	98038843	4.41682e-07	2.9649	19.9293
XLOC_003207	Grm1	10	10685648	11089088	rs13466550	15	98038843	5.20275e-14	2.92599	19.1619
XLOC_031062	Prkcg	7	3303474	3331099	rs13466550	15	98038843	2.71687e-09	3.78899	45.7808
XLOC_030093	Osbpl3	6	50293283	50456421	rs13466550	15	98038843	4.00372e-07	0.558082	1.75632
XLOC_029534	Itpr1	6	108213003	108551265	rs13466550	15	98038843	5.5708e-09	2.28508	10.0354
XLOC_026750	Ube3c	5	29569056	29676491	rs13466550	15	98038843	3.36303e-07	0.470903	1.6084
XLOC_039909	Msl3	20	168651221	168674828	rs13466550	15	98038843	1.15276e-07	0.25642	1.29535
XLOC_000655	Cacna1s	1	136052749	136119822	rs13466550	15	98038843	1.24187e-07	0.168778	1.1857
XLOC_025447	Gabbr2	4	46661328	46992865	rs13466550	15	98038843	2.49941e-08	4.76143	122.151
XLOC_036721	Rora	9	68653785	69388419	rs13466550	15	98038843	7.44374e-17	3.81847	47.1634
XLOC_003188	Cnksr3	10	7112986	7212237	rs13466550	15	98038843	3.97831e-12	0.360074	1.43819
XLOC_019349	Tanc1	2	59611363	59847437	rs13466550	15	98038843	8.15548e-15	1.42873	4.22865
XLOC_011764	Slitrk6	14	110673370	110755277	rs13466550	15	98038843	3.86233e-10	0.932417	2.56254
XLOC_009925	Rgs7bp	13	104945768	105055639	rs13466550	15	98038843	1.59561e-14	4.26823	74.2561
XLOC_031630	Nell1	7	49974595	50868039	rs13466550	15	98038843	1.03822e-09	2.61783	14.0402
XLOC_001901	Akt3	1	176814659	177259154	rs13466550	15	98038843	2.66948e-07	0.969061	2.65908
XLOC_021089	Cry2	2	92403484	92434043	rs13466550	15	98038843	6.53174e-08	0.913138	2.51317
XLOC_022922	Ddah1	3	145758592	145894465	rs13466550	15	98038843	3.66969e-12	2.4666	12.0528
XLOC_018038	2016-03-05	19	37019113	37224450	rs13466550	15	98038843	8.43565e-10	1.10785	3.05888
XLOC_025260	Necab1	4	14929907	15149839	rs13466550	15	98038843	2.8706e-13	5.33405	217.706
XLOC_039305	2016-09-06	20	36910833	37048633	rs13466550	15	98038843	3.46235e-07	0.830878	2.31296
XLOC_033849	Sprn	7	140137469	140155114	rs13466550	15	98038843	1.20551e-11	1.76928	5.96296
XLOC_038963	Armcx3	20	134756251	134786106	rs13466550	15	98038843	3.02484e-08	0.356828	1.43349
XLOC_004846	Rtn4rl1	11	75193782	75348376	rs13466550	15	98038843	7.52266e-11	1.3076	3.74204
XLOC_000789	Ildr2	1	166201378	166321358	rs13466550	15	98038843	3.91554e-20	3.13216	23.594
XLOC_033612	Scube2	7	109796284	109865791	rs13466550	15	98038843	5.73213e-09	0.262035	1.30271
XLOC_019490	Zfp804a	2	82040924	82265424	rs13466550	15	98038843	5.07984e-08	0.550859	1.74356
XLOC_014614	C2cd2	16	97855003	97936668	rs13466550	15	98038843	1.15127e-08	0.15963	1.1748
XLOC_033229	Mef2a	7	67231075	67373253	rs13466550	15	98038843	3.08036e-15	3.12862	23.5099
XLOC_014295	Fbxo45	16	32230014	32247169	rs13466550	15	98038843	1.54021e-08	0.444835	1.56663
XLOC_003858	Tbk1	10	121546322	121586856	rs13466550	15	98038843	2.14702e-07	0.486482	1.63388
XLOC_031634	Slc17a6	7	51489880	51671198	rs13466550	15	98038843	8.31232e-08	5.21998	194.034
XLOC_017862	Syt7	19	10388736	10453445	rs13466550	15	98038843	1.46341e-08	3.40272	31.0016
XLOC_000706	Rgs16	1	153734301	153745661	rs13466550	15	98038843	2.77105e-12	3.37249	30.0701
XLOC_035350	Snx25	8	46033260	46195635	rs13466550	15	98038843	1.20159e-13	0.983388	2.69781
XLOC_021232	Rasgrp1	2	117279954	117343001	rs13466550	15	98038843	4.06015e-14	5.69869	314.551
XLOC_001311	Mreg	1	72159229	72303171	rs13466550	15	98038843	9.03075e-08	0.280231	1.32685
XLOC_008186	Ppp1r13b	12	111828457	111908055	rs13466550	15	98038843	1.01852e-07	0.689925	2.00627
XLOC_011460	Slc7a8	14	54714098	54881789	rs13466550	15	98038843	2.92502e-07	0.810515	2.26591
XLOC_032226	Gpr123	7	139724813	139882962	rs13466550	15	98038843	6.28447e-13	1.77354	5.98867
XLOC_037643	Tln2	9	67209197	67634899	rs13466550	15	98038843	2.01232e-10	1.37004	3.98545
XLOC_017984	Slc1a1	19	28834837	28967800	rs13466550	15	98038843	1.10621e-11	1.09953	3.0333
XLOC_005341	Rab37	11	115051916	115162858	rs13466550	15	98038843	1.87372e-07	1.21644	3.41315
XLOC_021061	Ptprj	2	90354658	90580647	rs13466550	15	98038843	2.41044e-07	0.753776	2.1398
XLOC_006271	Xylt2	11	94629756	94715159	rs13466550	15	98038843	1.09827e-08	1.28784	3.66817
XLOC_027553	Grid2ip	5	143357337	143422509	rs13466550	15	98038843	3.65376e-10	1.85935	6.53036
XLOC_007782	Hdac9	12	34047349	34906990	rs13466550	15	98038843	6.35256e-10	0.903587	2.48906
XLOC_025109	Clstn1	4	149581111	149702571	rs13466550	15	98038843	7.347e-09	7.95226	3057.81
XLOC_024384	Akap2,Gm20459,Palm2	4	57434246	57898608	rs13466550	15	98038843	1.10086e-08	3.55955	36.3182
XLOC_000705	Rgs8	1	153653024	153700707	rs13466550	15	98038843	3.35414e-10	1.99509	7.48911
XLOC_035918	2810455O05Rik,Ccsap	8	123805396	123861434	rs13466550	15	98038843	3.05196e-11	0.37953	1.46671
XLOC_028412	Wbscr17	5	130369403	131308241	rs13466550	15	98038843	6.16884e-11	0.961888	2.6399
XLOC_018158	Mxi1	19	53310356	53376040	rs13466550	15	98038843	4.59326e-08	0.343794	1.41476
XLOC_005249	Wnt3	11	103727362	103818113	rs13466550	15	98038843	1.99473e-09	0.475017	1.61509
XLOC_036926	Rab6b	9	103093331	103187900	rs13466550	15	98038843	1.10084e-10	7.26375	1526.32
XLOC_037533	C230081A13Rik	9	56135882	56418252	rs13466550	15	98038843	3.69511e-09	0.49956	1.65559
XLOC_005632	Sptbn1	11	30099359	30333845	rs13466550	15	98038843	8.99307e-08	5.60946	287.462
XLOC_028108	Prkg2	5	98929031	99038709	rs13466550	15	98038843	1.64785e-08	0.269688	1.31281
XLOC_017520	Socs6	18	88579962	88928178	rs13466550	15	98038843	1.18824e-09	0.341136	1.41097
XLOC_019925	Plcb4	2	135657693	136014916	rs13466550	15	98038843	1.70082e-12	4.52167	95.8984
XLOC_001081	Ogfrl1	1	23366385	23392996	rs13466550	15	98038843	2.68856e-10	2.1401	8.6694
XLOC_002969	Atp2b1	10	98914359	99032771	rs13466550	15	98038843	1.84932e-11	4.10487	62.9699
XLOC_002513	Ptprk	10	28074328	28598177	rs13466550	15	98038843	6.69597e-09	-0.500462	0.603464
XLOC_000761	Kifap3	1	163779554	163921252	rs13466550	15	98038843	5.17984e-07	2.13606	8.63409
XLOC_019362	Slc4a10	2	62046239	62327004	rs13466550	15	98038843	1.96167e-08	1.90187	6.81669
XLOC_006631	Grin2c	11	115248910	115267469	rs13466550	15	98038843	2.52138e-07	0.631438	1.89127
XLOC_032536	Mark4	7	19424981	19459302	rs13466550	15	98038843	1.32272e-07	0.994056	2.72701
XLOC_000680	Kcnt2	1	140245718	140614031	rs13466550	15	98038843	6.48771e-08	0.224769	1.25463
XLOC_005803	Cdc42se2	11	54717419	54787689	rs13466550	15	98038843	3.44459e-10	0.944087	2.5929
XLOC_037183	Amotl1	9	14541766	14662886	rs13466550	15	98038843	1.06213e-09	1.85606	6.50873
XLOC_003018	Osbpl8	10	111164585	111297449	rs13466550	15	98038843	3.02239e-08	0.476898	1.61816
XLOC_004951	Ap2b1	11	83294641	83405035	rs13466550	15	98038843	5.85259e-14	2.65324	14.551
XLOC_024543	Inadl	4	98395013	98719943	rs13466550	15	98038843	3.88801e-13	1.83928	6.39941
XLOC_000467	Gpc1,Mir149	1	92796275	92924561	rs13466550	15	98038843	1.49874e-11	1.33958	3.8648
XLOC_009328	Ryr2	13	11549098	12107888	rs13466550	15	98038843	3.05854e-09	-0.489535	0.610156
XLOC_029529	Cntn4	6	105669775	106700409	rs13466550	15	98038843	9.41843e-10	1.15017	3.19235
XLOC_033624	Mrvi1	7	110867898	110982522	rs13466550	15	98038843	3.60701e-12	0.741347	2.11313
XLOC_019950	Pcsk2	2	143526732	143816577	rs13466550	15	98038843	1.33054e-08	4.13749	65.0774
XLOC_020742	Cacnb4	2	52425011	52676831	rs13466550	15	98038843	4.20519e-08	2.5221	12.7473
XLOC_019779	1700020I14Rik	2	119589427	119607965	rs13466550	15	98038843	3.29989e-11	2.7787	16.5151
XLOC_019195	Ncs1	2	31240798	31461134	rs13466550	15	98038843	5.1415e-08	3.4327	31.9539
XLOC_023660	Synpo2	3	123076518	123236149	rs13466550	15	98038843	9.11495e-15	3.36789	29.931
XLOC_011580	Extl3	14	65049221	65149894	rs13466550	15	98038843	3.71655e-08	1.08182	2.97956
XLOC_022766	Vav3	3	109339262	109685700	rs13466550	15	98038843	3.41442e-07	1.09614	3.02295
XLOC_029847	Far2	6	148006579	148444466	rs13466550	15	98038843	2.59066e-11	0.753808	2.13987
XLOC_000359	Sgpp2	1	78310275	78488873	rs13466550	15	98038843	3.70776e-08	0.689664	2.00574
XLOC_017866	Ddb1	19	10605478	10629914	rs13466550	15	98038843	1.3646e-07	1.12431	3.1101
XLOC_001990	Vash2	1	190925044	190979734	rs13466550	15	98038843	1.16789e-07	0.274558	1.31928
XLOC_019934	Btbd3	2	138004571	138589292	rs13466550	15	98038843	3.02772e-11	1.89169	6.74703
XLOC_009132	Mef2c	13	83504033	83667401	rs13466550	15	98038843	2.25739e-10	0.702255	2.03139
XLOC_001601	Adora1	1	134193447	134235441	rs13466550	15	98038843	7.6252e-10	1.30769	3.74241
XLOC_007309	Prkch	12	73582442	73959385	rs13466550	15	98038843	2.12812e-18	1.03123	2.83125
XLOC_030528	Lrtm2	6	119236500	119352493	rs13466550	15	98038843	2.49277e-12	1.87412	6.62843
XLOC_007571	Ppp2r5c	12	110447132	110583187	rs13466550	15	98038843	2.27849e-10	1.58209	4.93649
XLOC_001532	Dpp10	1	123332141	124160316	rs13466550	15	98038843	3.0967e-10	2.71185	15.4377
XLOC_000074	B3gat2	1	23761752	23922366	rs13466550	15	98038843	1.89716e-07	0.298236	1.35118
XLOC_039863	Cdkl5	20	160768012	160994778	rs13466550	15	98038843	1.47478e-19	2.24991	9.68536
XLOC_014263	Mb21d2	16	28826175	29059448	rs13466550	15	98038843	5.87958e-08	1.01412	2.7828
XLOC_029364	Lrrtm1	6	76881634	77979699	rs13466550	15	98038843	2.41758e-08	2.60431	13.8499
XLOC_004499	Rnf130	11	50024960	50126034	rs13466550	15	98038843	8.22684e-09	1.27642	3.62614
XLOC_022466	Sh3d19	3	85970887	86921162	rs13466550	15	98038843	2.33384e-09	1.15833	3.21873
XLOC_025139	Gpr153	4	152273937	152285469	rs13466550	15	98038843	8.19115e-08	0.894451	2.46621
XLOC_000376	Agfg1,Gm22396	1	82839366	83006987	rs13466550	15	98038843	3.07189e-11	1.22468	3.44165
XLOC_028949	Kcnd2	6	21214528	21730197	rs13466550	15	98038843	9.3804e-10	1.29728	3.70328
XLOC_010883	Stmn4	14	66344219	66361680	rs13466550	15	98038843	4.62564e-07	7.67845	2319.54
XLOC_001790	Rcsd1	1	165648665	165708724	rs13466550	15	98038843	5.25314e-07	0.374401	1.45914
XLOC_030426	Fam19a4	6	96830960	97060446	rs13466550	15	98038843	4.05591e-08	0.271414	1.3151
XLOC_028591	Gpr12	5	146568623	146664941	rs13466550	15	98038843	8.62425e-12	0.675522	1.97731
XLOC_018841	Nmt2	2	3283936	3340998	rs13466550	15	98038843	3.2208e-11	1.18453	3.30499
XLOC_027284	Cit,Gm14508	5	115845277	116024649	rs13466550	15	98038843	4.43486e-08	5.53091	265.554
XLOC_007700	Kcnf1	12	17172100	17227663	rs13466550	15	98038843	3.79022e-10	0.68514	1.9966
XLOC_019849	Adra2b	2	127363207	127367580	rs13466550	15	98038843	7.12224e-13	0.289776	1.3397
XLOC_004919	Cdk5r1	11	80473757	80780035	rs13466550	15	98038843	1.6691e-07	2.54245	13.0118
XLOC_001487	Pign,Rnf152	1	105276634	105663810	rs13466550	15	98038843	2.1673e-07	0.442637	1.56316
XLOC_022336	Lhfp	3	53038579	53261813	rs13466550	15	98038843	5.77279e-09	1.10517	3.05061
XLOC_027974	Gabra4	5	71569689	71699275	rs13466550	15	98038843	7.81904e-13	3.83274	47.8475
XLOC_031852	Gdpd5,Klhl35	7	99380587	99483738	rs13466550	15	98038843	5.16638e-09	0.827782	2.30574
XLOC_008028	Zdhhc22	12	86980367	86992104	rs13466550	15	98038843	1.33048e-10	3.58551	37.2822
XLOC_001078	Rims1	1	22285785	22806952	rs13466550	15	98038843	6.50371e-08	0.9657	2.65008
XLOC_025501	Ptpn3	4	57190757	57307305	rs13466550	15	98038843	2.50817e-20	4.34548	80.2762
XLOC_002976	Kitl	10	100015194	100100422	rs13466550	15	98038843	1.21976e-12	1.76314	5.92612
XLOC_025573	Brinp1	4	68761513	68954397	rs13466550	15	98038843	5.32071e-07	1.14317	3.16988
XLOC_022616	Cdc42se1	3	95181765	95236409	rs13466550	15	98038843	2.01541e-09	0.628885	1.88641
XLOC_036487	Thy1	9	43874573	44048699	rs13466550	15	98038843	9.826e-08	10.3018	32750.3
XLOC_008644	Ero1lb	13	12565775	12650879	rs13466550	15	98038843	2.02137e-09	0.463535	1.59648
XLOC_026311	5830444B04Rik,Gabrd	4	155384937	155470861	rs13466550	15	98038843	3.10661e-10	2.22475	9.44261
XLOC_023794	Nexn	3	152178372	152272210	rs13466550	15	98038843	1.38553e-08	0.523697	1.69642
XLOC_034392	Zmat4	8	23636018	24156585	rs13466550	15	98038843	3.06548e-19	4.32325	78.4955
XLOC_003475	Zfp365	10	67886017	67912662	rs13466550	15	98038843	1.53707e-11	2.26876	9.87144
XLOC_003202	Samd5	10	9614183	9678394	rs13466550	15	98038843	4.98143e-08	0.439462	1.55816
XLOC_023738	Rap1gds1	3	138925893	139075249	rs13466550	15	98038843	2.89519e-13	5.92687	396.006
XLOC_008123	Clmn	12	104763049	104865076	rs13466550	15	98038843	3.5427e-11	1.80865	6.20466
XLOC_007041	Fam49a	12	12261694	12381036	rs13466550	15	98038843	3.21918e-13	1.45589	4.34613
XLOC_002585	Prep	10	45065817	45165435	rs13466550	15	98038843	3.87904e-07	0.400614	1.49826
XLOC_003526	Adarb1	10	77290725	77418270	rs13466550	15	98038843	1.39964e-10	7.3704	1699.76
XLOC_021841	Chrna4	2	180986534	181043546	rs13466550	15	98038843	6.70288e-09	1.84303	6.42372
XLOC_005699	Adra1b	11	43774531	43901210	rs13466550	15	98038843	2.98044e-11	1.28185	3.64605
XLOC_008995	Trpc7	13	56747331	56896054	rs13466550	15	98038843	7.16622e-10	0.210444	1.23662
XLOC_004615	Wnt9a	11	59306906	59333552	rs13466550	15	98038843	5.99222e-10	0.248923	1.28559
XLOC_014260	Fgf12,Mir690	16	28155684	28753438	rs13466550	15	98038843	6.7852e-08	6.19058	516.749
XLOC_010505	Gpr137c	14	45134447	45318788	rs13466550	15	98038843	7.94283e-08	0.955886	2.62396
XLOC_028109	A930011G23Rik,Rasgef1b	5	99207358	99729263	rs13466550	15	98038843	4.0431e-14	1.28069	3.64181
XLOC_011224	Cacna2d3	14	28904865	29724764	rs13466550	15	98038843	5.00842e-09	0.86607	2.39658
XLOC_024747	Rims3	4	120854781	120915293	rs13466550	15	98038843	1.31994e-07	5.09333	170.752
XLOC_003542	Lrrc3	10	77897525	77902536	rs13466550	15	98038843	3.2636e-13	0.385934	1.47622
XLOC_033254	Sv2b	7	75111560	75331419	rs13466550	15	98038843	7.14152e-12	2.13363	8.61299
XLOC_013775	Slc12a8	16	33517327	33670445	rs13466550	15	98038843	9.28166e-09	0.131438	1.14185
XLOC_034821	Ndrg4	8	95676979	95715172	rs13466550	15	98038843	1.01611e-14	34.8544	1889680000000000
XLOC_020867	Sestd1	2	77180057	77280818	rs13466550	15	98038843	5.49006e-07	0.599178	1.83069
XLOC_029455	Mgll	6	88716423	88828529	rs13466550	15	98038843	3.71953e-10	1.7519	5.85925
XLOC_023506	Man1a2	3	100354750	100703201	rs13466550	15	98038843	5.39998e-07	0.651478	1.92991
XLOC_028336	Atp2a2	5	122421692	122507252	rs13466550	15	98038843	2.13255e-10	11.7854	146374
XLOC_029259	Lancl2	6	57698301	57825154	rs13466550	15	98038843	9.20271e-08	0.749771	2.13117
XLOC_029230	2410066E13Rik	6	54681676	54703975	rs13466550	15	98038843	3.19095e-19	2.83239	17.4346
XLOC_000784	Creg1	1	165763719	165775628	rs13466550	15	98038843	6.23467e-10	1.95308	7.17823
XLOC_039869	Reps2	20	162411874	162643701	rs13466550	15	98038843	5.79218e-15	2.54166	13.0014
XLOC_023603	Ntng1	3	109773466	110150866	rs13466550	15	98038843	2.57124e-16	7.55415	2046.09
XLOC_000904	Parp1,mmu-mir-6904	1	180568784	180603156	rs13466550	15	98038843	3.9528e-09	0.655334	1.93744
XLOC_027644	Cldn12	5	5505014	5514979	rs13466550	15	98038843	3.87962e-10	0.738348	2.10675
XLOC_026795	Ywhah	5	33018815	33162872	rs13466550	15	98038843	8.37152e-08	13.6086	921629
XLOC_039783	Acsl4	20	142317992	142390535	rs13466550	15	98038843	2.71325e-11	0.797182	2.23562
XLOC_011228	Prkcd	14	30595352	30626695	rs13466550	15	98038843	2.63487e-08	12.844	426000
XLOC_008911	Id4	13	47960329	48266034	rs13466550	15	98038843	2.59104e-09	1.93181	7.0258
XLOC_001862	Kcnj9	1	172261640	172329386	rs13466550	15	98038843	3.90539e-14	2.63226	14.2462
XLOC_004292	Adcy1	11	7063331	7178936	rs13466550	15	98038843	1.58368e-07	2.44648	11.8106
XLOC_027696	Napepld	5	21645785	21735730	rs13466550	15	98038843	1.29616e-12	0.608165	1.84737
XLOC_001924	6330403A02Rik	1	180431005	180483797	rs13466550	15	98038843	4.6479e-16	4.79448	126.294
XLOC_027797	Fndc4	5	31292242	31296199	rs13466550	15	98038843	1.31724e-09	2.08313	8.18497
XLOC_015498	St6gal2	17	55444321	55514715	rs13466550	15	98038843	2.20784e-12	0.289952	1.33993
XLOC_004661	Ttc19	11	62267154	62514417	rs13466550	15	98038843	1.17861e-09	1.71805	5.66251
XLOC_024410	Rgs3	4	62559846	62704001	rs13466550	15	98038843	6.2981e-12	0.929815	2.55582
XLOC_015640	Ppm1b	17	84954966	85023992	rs13466550	15	98038843	1.08947e-08	0.71968	2.06743
XLOC_023641	Tmem56	3	121201760	121458371	rs13466550	15	98038843	8.113e-08	0.884415	2.44136
XLOC_033610	Nrip3	7	109758054	109782025	rs13466550	15	98038843	1.01725e-15	5.32233	215.147
XLOC_037778	Ankrd34c	9	89695608	90027179	rs13466550	15	98038843	3.27403e-08	0.424323	1.53454
XLOC_014552	Tiam1	16	89786949	90143881	rs13466550	15	98038843	1.10966e-09	1.63473	5.20582
XLOC_016459	Nrxn1	17	90033560	91207039	rs13466550	15	98038843	4.21894e-07	3.5978	37.7475
XLOC_025246	Pdp1	4	11953175	11966452	rs13466550	15	98038843	3.4305e-15	6.22723	536.225
XLOC_028979	Calu	6	29348068	29388468	rs13466550	15	98038843	8.12078e-08	0.718736	2.06546
XLOC_006250	Hlf	11	90336389	90390895	rs13466550	15	98038843	5.25093e-09	2.87599	18.219
XLOC_035313	Dlc1	8	36567566	36953143	rs13466550	15	98038843	1.18222e-08	0.688032	2.00244
XLOC_035659	NULL	8	95659354	95676913	rs13466550	15	98038843	4.84368e-07	0.129902	1.14008
XLOC_036934	Cpne4	9	104547285	105034830	rs13466550	15	98038843	3.1885e-08	2.61036	13.9348
XLOC_033244	Mctp2	7	72076387	72306729	rs13466550	15	98038843	1.12962e-09	0.218382	1.24657
XLOC_002396	Plekhg1	10	3740259	3967536	rs13466550	15	98038843	6.7295e-14	3.28061	27.4072
XLOC_017154	Osbpl1a	18	12755313	12941841	rs13466550	15	98038843	9.26028e-10	2.78348	16.5951
XLOC_027621	B3galtl	5	149678096	149762600	rs13466550	15	98038843	1.11203e-07	0.265983	1.30791
XLOC_014198	Gp1bb,Sept5	16	18620318	18630597	rs13466550	15	98038843	2.56169e-08	6.15752	499.796
XLOC_003026	Kcnc2	10	112238115	112466638	rs13466550	15	98038843	4.10484e-10	3.15158	24.0609
XLOC_004291	Ramp3	11	6650147	6677717	rs13466550	15	98038843	5.59848e-09	3.83145	47.7852
XLOC_036567	Exph5	9	53301530	53381239	rs13466550	15	98038843	1.08027e-07	0.0965131	1.1023
XLOC_005480	Osbp2	11	3691918	3863903	rs13466550	15	98038843	1.97563e-07	1.0626	2.92234
XLOC_025578	Megf9	4	70427064	70535139	rs13466550	15	98038843	9.75941e-11	1.41271	4.16083
XLOC_018184	Atrnl1	19	57609424	58133531	rs13466550	15	98038843	3.83798e-08	0.916536	2.5218
XLOC_023603	Ntng1	3	109773466	110150866	rs13482710	15	91892918	5.59363e-07	5.12113	0.00533744
XLOC_034392	Zmat4	8	23636018	24156585	rs13482710	15	91892918	4.1632e-07	2.83442	0.0552248
XLOC_008626	Klf6	13	5861478	5870550	rs13482710	15	91892918	4.44606e-07	0.439358	0.638294
XLOC_039863	Cdkl5	20	160768012	160994778	rs13482710	15	91892918	4.4889e-07	1.44898	0.227494
XLOC_007467	Calm1	12	100199180	100210070	rs13482710	15	91892918	2.66671e-07	14.0027	6.10753e-07
XLOC_022922	Ddah1	3	145758592	145894465	rs13482710	15	91892918	5.6476e-08	2.0272	0.125998
XLOC_026802	Whsc1	5	33820724	33945974	rs13482710	15	91892918	9.10424e-08	0.63024	0.525183
XLOC_039869	Reps2	20	162411874	162643701	rs13482710	15	91892918	1.59971e-07	1.85821	0.149748
XLOC_037920	P4htm,Wdr6	9	108507736	108650953	rs13482710	15	91892918	3.19086e-07	-4.87437	145.599
XLOC_033229	Mef2a	7	67231075	67373253	rs13482710	15	91892918	1.53052e-07	2.2535	0.0999852
XLOC_025260	Necab1	4	14929907	15149839	rs13482710	15	91892918	2.90425e-08	4.24826	0.0130226
XLOC_023738	Rap1gds1	3	138925893	139075249	rs13482710	15	91892918	6.25942e-08	4.68738	0.00831425
XLOC_013775	Slc12a8	16	33517327	33670445	rs13482710	15	91892918	2.68939e-07	0.124402	0.880628
XLOC_001901	Akt3	1	176814659	177259154	rs13482710	15	91892918	5.07627e-08	1.02242	0.351779
XLOC_008123	Clmn	12	104763049	104865076	rs13482711	15	92058889	3.74189e-07	1.45115	0.230853
XLOC_039869	Reps2	20	162411874	162643701	rs13482711	15	92058889	3.37942e-07	1.83099	0.157285
XLOC_001901	Akt3	1	176814659	177259154	rs13482711	15	92058889	5.79733e-07	0.957913	0.379957
XLOC_008626	Klf6	13	5861478	5870550	rs13482711	15	92058889	4.41047e-07	0.440911	0.640558
XLOC_033229	Mef2a	7	67231075	67373253	rs13482711	15	92058889	7.66369e-08	2.30798	0.0971444
XLOC_023603	Ntng1	3	109773466	110150866	rs13482711	15	92058889	4.98361e-07	5.17893	0.00534374
XLOC_023738	Rap1gds1	3	138925893	139075249	rs13482711	15	92058889	2.57772e-07	4.5263	0.0103318
XLOC_013775	Slc12a8	16	33517327	33670445	rs13482711	15	92058889	4.13047e-07	0.122017	0.88403
XLOC_025260	Necab1	4	14929907	15149839	rs13482711	15	92058889	1.14355e-08	4.36914	0.0121095
XLOC_022922	Ddah1	3	145758592	145894465	rs13482711	15	92058889	1.58936e-07	1.97608	0.135842
XLOC_009132	Mef2c	13	83504033	83667401	rs13482721	15	94640063	2.59343e-07	0.634847	0.525057
XLOC_025246	Pdp1	4	11953175	11966452	rs13482721	15	94640063	1.17489e-09	5.32591	0.00449504
XLOC_017154	Osbpl1a	18	12755313	12941841	rs13482721	15	94640063	1.99078e-07	2.6176	0.0702034
XLOC_039420	Mcf2	20	60055930	60179185	rs13482721	15	94640063	1.05205e-07	0.25647	0.770845
XLOC_023603	Ntng1	3	109773466	110150866	rs13482721	15	94640063	2.49475e-10	6.38718	0.0015311
XLOC_004499	Rnf130	11	50024960	50126034	rs13482721	15	94640063	1.59629e-09	1.3204	0.261859
XLOC_006250	Hlf	11	90336389	90390895	rs13482721	15	94640063	6.40681e-08	2.74923	0.0614248
XLOC_002969	Atp2b1	10	98914359	99032771	rs13482721	15	94640063	4.16595e-07	3.43125	0.0307439
XLOC_039863	Cdkl5	20	160768012	160994778	rs13482721	15	94640063	1.62723e-10	1.81705	0.15819
XLOC_033610	Nrip3	7	109758054	109782025	rs13482721	15	94640063	1.14322e-07	3.99739	0.017308
XLOC_022922	Ddah1	3	145758592	145894465	rs13482721	15	94640063	1.4399e-09	2.27716	0.0991742
XLOC_000784	Creg1	1	165763719	165775628	rs13482721	15	94640063	1.52587e-07	1.75936	0.167728
XLOC_008123	Clmn	12	104763049	104865076	rs13482721	15	94640063	2.71672e-08	1.60946	0.195285
XLOC_001521	Ptpn4	1	119652377	119837822	rs13482721	15	94640063	2.48798e-08	2.71727	0.0634497
XLOC_025559	Whrn	4	63414908	63496037	rs13482721	15	94640063	4.88171e-08	-0.917648	2.53765
XLOC_024543	Inadl	4	98395013	98719943	rs13482721	15	94640063	4.11199e-09	1.59901	0.197367
XLOC_003188	Cnksr3	10	7112986	7212237	rs13482721	15	94640063	2.30938e-07	0.289003	0.745811
XLOC_007041	Fam49a	12	12261694	12381036	rs13482721	15	94640063	5.5538e-07	1.13609	0.315714
XLOC_025578	Megf9	4	70427064	70535139	rs13482721	15	94640063	3.02519e-07	1.18885	0.299256
XLOC_007309	Prkch	12	73582442	73959385	rs13482721	15	94640063	6.38918e-10	0.843865	0.424704
XLOC_004615	Wnt9a	11	59306906	59333552	rs13482721	15	94640063	4.81837e-07	0.218004	0.80153
XLOC_021232	Rasgrp1	2	117279954	117343001	rs13482721	15	94640063	1.23394e-07	4.49656	0.0104292
XLOC_023660	Synpo2	3	123076518	123236149	rs13482721	15	94640063	3.88697e-08	2.66762	0.0667286
XLOC_028591	Gpr12	5	146568623	146664941	rs13482721	15	94640063	6.66134e-08	0.575465	0.557671
XLOC_039869	Reps2	20	162411874	162643701	rs13482721	15	94640063	3.17601e-10	2.22083	0.105008
XLOC_020742	Cacnb4	2	52425011	52676831	rs13482721	15	94640063	1.27254e-07	2.43497	0.0844981
XLOC_003207	Grm1	10	10685648	11089088	rs13482721	15	94640063	3.13188e-07	2.19327	0.107986
XLOC_027133	Cds1	5	101764845	101823974	rs13482721	15	94640063	1.45465e-07	1.05201	0.343836
XLOC_034392	Zmat4	8	23636018	24156585	rs13482721	15	94640063	1.39006e-10	3.54818	0.0273041
XLOC_032226	Gpr123	7	139724813	139882962	rs13482721	15	94640063	1.32278e-07	1.40966	0.23918
XLOC_021841	Chrna4	2	180986534	181043546	rs13482721	15	94640063	1.73128e-07	1.72513	0.173655
XLOC_007571	Ppp2r5c	12	110447132	110583187	rs13482721	15	94640063	2.95178e-07	1.36656	0.249873
XLOC_004846	Rtn4rl1	11	75193782	75348376	rs13482721	15	94640063	2.46039e-08	1.18003	0.301945
XLOC_001987	Gm17566,Prox1	1	190117836	190226583	rs13482721	15	94640063	1.04307e-07	0.850733	0.421755
XLOC_028109	A930011G23Rik,Rasgef1b	5	99207358	99729263	rs13482721	15	94640063	4.82084e-08	1.02029	0.355085
XLOC_000376	Agfg1,Gm22396	1	82839366	83006987	rs13482721	15	94640063	5.22437e-07	0.992051	0.365408
XLOC_021728	Spata2	2	167481132	167520772	rs13482721	15	94640063	1.59012e-08	0.580908	0.554599
XLOC_008626	Klf6	13	5861478	5870550	rs13482721	15	94640063	1.80639e-08	0.491809	0.607082
XLOC_011764	Slitrk6	14	110673370	110755277	rs13482721	15	94640063	2.61215e-07	0.814996	0.437331
XLOC_031837	Pak1	7	97723795	98049663	rs13482721	15	94640063	2.13741e-08	3.0221	0.0465673
XLOC_007467	Calm1	12	100199180	100210070	rs13482721	15	94640063	4.07607e-08	15.2265	1.94672e-07
XLOC_005249	Wnt3	11	103727362	103818113	rs13482721	15	94640063	2.75986e-07	0.432349	0.644841
XLOC_033254	Sv2b	7	75111560	75331419	rs13482721	15	94640063	3.27249e-07	1.75918	0.167758
XLOC_003475	Zfp365	10	67886017	67912662	rs13482721	15	94640063	4.73793e-07	1.83452	0.15541
XLOC_023641	Tmem56	3	121201760	121458371	rs13482721	15	94640063	5.44721e-07	0.857093	0.419042
XLOC_027897	Kcnip4	5	48389501	49524904	rs13482721	15	94640063	3.83326e-07	1.72764	0.173214
XLOC_001901	Akt3	1	176814659	177259154	rs13482721	15	94640063	5.65841e-08	1.02424	0.353666
XLOC_019925	Plcb4	2	135657693	136014916	rs13482721	15	94640063	9.05876e-09	3.95612	0.0180482
XLOC_022998	Impa1	3	10304778	10331642	rs13482721	15	94640063	9.01164e-08	0.967787	0.374517
XLOC_014260	Fgf12,Mir690	16	28155684	28753438	rs13482721	15	94640063	4.42953e-08	6.39594	0.00151755
XLOC_037533	C230081A13Rik	9	56135882	56418252	rs13482721	15	94640063	3.48202e-07	0.449196	0.63391
XLOC_018143	Pdcd11	19	47090765	47138294	rs13482721	15	94640063	5.54425e-07	-0.141079	1.15392
XLOC_019349	Tanc1	2	59611363	59847437	rs13482721	15	94640063	9.01664e-08	1.09639	0.328694
XLOC_022934	Ttll7	3	146851965	146988305	rs13482721	15	94640063	5.31633e-07	3.71222	0.0231169
XLOC_029847	Far2	6	148006579	148444466	rs13482721	15	94640063	1.74407e-07	0.62749	0.528992
XLOC_019849	Adra2b	2	127363207	127367580	rs13482721	15	94640063	1.31231e-07	0.230292	0.791598
XLOC_023738	Rap1gds1	3	138925893	139075249	rs13482721	15	94640063	1.21997e-09	5.253	0.00484026
XLOC_022401	Rsrc1	3	66971726	67358578	rs13482721	15	94640063	4.06855e-08	1.7548	0.168506
XLOC_009925	Rgs7bp	13	104945768	105055639	rs13482721	15	94640063	1.50928e-09	3.6531	0.0245463
XLOC_025260	Necab1	4	14929907	15149839	rs13482721	15	94640063	1.18323e-10	4.95033	0.00658052
XLOC_036926	Rab6b	9	103093331	103187900	rs13482721	15	94640063	9.93441e-08	6.36602	0.00156434
XLOC_001821	Hsd17b7	1	169944420	169969305	rs13482721	15	94640063	1.46871e-08	0.508152	0.597096
XLOC_004661	Ttc19	11	62267154	62514417	rs13482721	15	94640063	1.58531e-08	1.68675	0.180553
XLOC_031634	Slc17a6	7	51489880	51671198	rs13482721	15	94640063	8.47965e-08	5.31513	0.00454448
XLOC_018841	Nmt2	2	3283936	3340998	rs13482721	15	94640063	1.35428e-07	1.00886	0.359229
XLOC_033229	Mef2a	7	67231075	67373253	rs13482721	15	94640063	2.30654e-11	2.83386	0.0563695
XLOC_036567	Exph5	9	53301530	53381239	rs13482721	15	94640063	1.28491e-07	0.0990628	0.904358
XLOC_000789	Ildr2	1	166201378	166321358	rs13482721	15	94640063	9.43892e-11	2.44718	0.083457
XLOC_027974	Gabra4	5	71569689	71699275	rs13482721	15	94640063	4.45806e-07	3.0513	0.0452076
XLOC_022466	Sh3d19	3	85970887	86921162	rs13482721	15	94640063	2.91228e-07	1.02971	0.351707
XLOC_007782	Hdac9	12	34047349	34906990	rs13482721	15	94640063	6.93527e-08	0.830024	0.430712
XLOC_029230	2410066E13Rik	6	54681676	54703975	rs13482721	15	94640063	1.22575e-07	1.98319	0.133647
XLOC_018038	2016-03-05	19	37019113	37224450	rs13482721	15	94640063	4.20206e-07	0.960461	0.377311
XLOC_036721	Rora	9	68653785	69388419	rs13482721	15	94640063	3.53974e-09	3.04904	0.0453116
XLOC_029529	Cntn4	6	105669775	106700409	rs13482721	15	94640063	2.0957e-08	1.10205	0.326812
XLOC_006526	Nsf	11	103821780	103961274	rs13482721	15	94640063	2.12369e-07	5.50457	0.00374967
XLOC_033624	Mrvi1	7	110867898	110982522	rs13482721	15	94640063	5.39724e-09	0.65264	0.515662
XLOC_001924	6330403A02Rik	1	180431005	180483797	rs13482721	15	94640063	8.39691e-09	3.81668	0.0207916
XLOC_002396	Plekhg1	10	3740259	3967536	rs13482721	15	94640063	1.45816e-07	2.57535	0.0732785
XLOC_025501	Ptpn3	4	57190757	57307305	rs13482721	15	94640063	5.63535e-08	3.01447	0.0469296
XLOC_003475	Zfp365	10	67886017	67912662	rs13482724	15	95495326	5.37389e-07	1.82679	0.159863
XLOC_004615	Wnt9a	11	59306906	59333552	rs13482724	15	95495326	4.12617e-08	0.232327	0.792017
XLOC_027644	Cldn12	5	5505014	5514979	rs13482724	15	95495326	3.52418e-07	0.632141	0.530231
XLOC_003858	Tbk1	10	121546322	121586856	rs13482724	15	95495326	2.79374e-07	0.501464	0.604538
XLOC_030528	Lrtm2	6	119236500	119352493	rs13482724	15	95495326	1.09219e-07	1.51493	0.218614
XLOC_019779	1700020I14Rik	2	119589427	119607965	rs13482724	15	95495326	7.95559e-08	2.38215	0.0915544
XLOC_006526	Nsf	11	103821780	103961274	rs13482724	15	95495326	4.46152e-07	5.432	0.00428867
XLOC_023660	Synpo2	3	123076518	123236149	rs13482724	15	95495326	9.78283e-10	2.88259	0.0554051
XLOC_036721	Rora	9	68653785	69388419	rs13482724	15	95495326	3.16937e-11	3.31462	0.0359119
XLOC_039420	Mcf2	20	60055930	60179185	rs13482724	15	95495326	3.02409e-07	0.247422	0.780108
XLOC_034688	Inpp4b	8	81342205	82128191	rs13482724	15	95495326	5.56766e-08	0.569861	0.564432
XLOC_033244	Mctp2	7	72076387	72306729	rs13482724	15	95495326	3.92802e-08	0.207176	0.812264
XLOC_021232	Rasgrp1	2	117279954	117343001	rs13482724	15	95495326	5.31363e-09	4.83514	0.00780694
XLOC_000467	Gpc1,Mir149	1	92796275	92924561	rs13482724	15	95495326	6.76595e-10	1.25243	0.284509
XLOC_019349	Tanc1	2	59611363	59847437	rs13482724	15	95495326	3.63256e-09	1.17937	0.306156
XLOC_033610	Nrip3	7	109758054	109782025	rs13482724	15	95495326	3.53362e-10	4.5487	0.0104071
XLOC_028591	Gpr12	5	146568623	146664941	rs13482724	15	95495326	5.58617e-10	0.641291	0.525384
XLOC_039869	Reps2	20	162411874	162643701	rs13482724	15	95495326	3.00505e-11	2.30189	0.099234
XLOC_031837	Pak1	7	97723795	98049663	rs13482724	15	95495326	5.33647e-09	3.14986	0.0423693
XLOC_023794	Nexn	3	152178372	152272210	rs13482724	15	95495326	5.07209e-07	0.482974	0.615862
XLOC_000789	Ildr2	1	166201378	166321358	rs13482724	15	95495326	1.64651e-11	2.52544	0.0792908
XLOC_019967	Slc24a3	2	145167089	145643706	rs13482724	15	95495326	9.00569e-08	3.38601	0.0334288
XLOC_022395	Kcnab1	3	65068371	65379281	rs13482724	15	95495326	6.80715e-08	1.49297	0.223486
XLOC_008028	Zdhhc22	12	86980367	86992104	rs13482724	15	95495326	4.65961e-08	3.16432	0.0417588
XLOC_008123	Clmn	12	104763049	104865076	rs13482724	15	95495326	1.39563e-07	1.53145	0.21502
XLOC_035350	Snx25	8	46033260	46195635	rs13482724	15	95495326	2.06115e-07	0.764152	0.464435
XLOC_020293	Fam210b	2	172345509	172370535	rs13482724	15	95495326	1.05924e-07	0.656468	0.517442
XLOC_031852	Gdpd5,Klhl35	7	99380587	99483738	rs13482724	15	95495326	5.79797e-07	0.743992	0.473927
XLOC_031634	Slc17a6	7	51489880	51671198	rs13482724	15	95495326	1.32504e-08	5.59789	0.00363092
XLOC_025447	Gabbr2	4	46661328	46992865	rs13482724	15	95495326	1.17443e-07	4.63613	0.00953281
XLOC_037643	Tln2	9	67209197	67634899	rs13482724	15	95495326	1.37504e-07	1.19499	0.301393
XLOC_007782	Hdac9	12	34047349	34906990	rs13482724	15	95495326	5.46439e-07	0.779643	0.45727
XLOC_007571	Ppp2r5c	12	110447132	110583187	rs13482724	15	95495326	2.02721e-08	1.47447	0.227674
XLOC_007041	Fam49a	12	12261694	12381036	rs13482724	15	95495326	8.96769e-09	1.26857	0.279938
XLOC_001821	Hsd17b7	1	169944420	169969305	rs13482724	15	95495326	5.68478e-07	0.457238	0.631977
XLOC_004499	Rnf130	11	50024960	50126034	rs13482724	15	95495326	2.67442e-08	1.26236	0.281688
XLOC_034392	Zmat4	8	23636018	24156585	rs13482724	15	95495326	7.25512e-14	3.96514	0.0186935
XLOC_022998	Impa1	3	10304778	10331642	rs13482724	15	95495326	1.74717e-07	0.950543	0.385195
XLOC_027593	Rasl11a	5	146844830	146847841	rs13482724	15	95495326	5.3788e-07	0.448876	0.637302
XLOC_002969	Atp2b1	10	98914359	99032771	rs13482724	15	95495326	1.05624e-07	3.54988	0.0283592
XLOC_036926	Rab6b	9	103093331	103187900	rs13482724	15	95495326	9.5237e-09	6.73771	0.00115664
XLOC_033254	Sv2b	7	75111560	75331419	rs13482724	15	95495326	2.77501e-08	1.86872	0.153275
XLOC_002976	Kitl	10	100015194	100100422	rs13482724	15	95495326	1.16194e-08	1.52442	0.216542
XLOC_029230	2410066E13Rik	6	54681676	54703975	rs13482724	15	95495326	1.52363e-10	2.29517	0.0999058
XLOC_000706	Rgs16	1	153734301	153745661	rs13482724	15	95495326	2.40333e-08	2.88602	0.0552146
XLOC_019950	Pcsk2	2	143526732	143816577	rs13482724	15	95495326	2.23e-07	3.88124	0.0203359
XLOC_001862	Kcnj9	1	172261640	172329386	rs13482724	15	95495326	9.52967e-09	2.15777	0.114678
XLOC_006430	Jup	11	100368957	100397967	rs13482724	15	95495326	2.79704e-07	0.880856	0.413101
XLOC_033229	Mef2a	7	67231075	67373253	rs13482724	15	95495326	1.02123e-11	2.86126	0.0566037
XLOC_025501	Ptpn3	4	57190757	57307305	rs13482724	15	95495326	5.47184e-10	3.32824	0.0354241
XLOC_003202	Samd5	10	9614183	9678394	rs13482724	15	95495326	4.98273e-07	0.416883	0.658098
XLOC_004951	Ap2b1	11	83294641	83405035	rs13482724	15	95495326	1.53146e-07	2.10204	0.121275
XLOC_039863	Cdkl5	20	160768012	160994778	rs13482724	15	95495326	3.24251e-12	1.93211	0.143827
XLOC_005699	Adra1b	11	43774531	43901210	rs13482724	15	95495326	1.62568e-07	1.07411	0.340269
XLOC_009925	Rgs7bp	13	104945768	105055639	rs13482724	15	95495326	4.88933e-10	3.71157	0.024111
XLOC_035313	Dlc1	8	36567566	36953143	rs13482724	15	95495326	5.39569e-07	0.623996	0.534583
XLOC_030093	Osbpl3	6	50293283	50456421	rs13482724	15	95495326	5.37707e-07	0.580137	0.55864
XLOC_001081	Ogfrl1	1	23366385	23392996	rs13482724	15	95495326	9.67617e-08	1.92679	0.144597
XLOC_036567	Exph5	9	53301530	53381239	rs13482724	15	95495326	1.3755e-09	0.112804	0.892959
XLOC_028108	Prkg2	5	98929031	99038709	rs13482724	15	95495326	4.04396e-07	0.248879	0.778968
XLOC_032223	Inpp5a	7	139388749	139582797	rs13482724	15	95495326	6.89196e-09	1.80186	0.163912
XLOC_000784	Creg1	1	165763719	165775628	rs13482724	15	95495326	1.92859e-08	1.84131	0.157549
XLOC_001901	Akt3	1	176814659	177259154	rs13482724	15	95495326	9.62909e-09	1.06005	0.345103
XLOC_006250	Hlf	11	90336389	90390895	rs13482724	15	95495326	1.74519e-07	2.65085	0.0699129
XLOC_014260	Fgf12,Mir690	16	28155684	28753438	rs13482724	15	95495326	1.69369e-07	6.14786	0.00209072
XLOC_036934	Cpne4	9	104547285	105034830	rs13482724	15	95495326	5.91602e-07	2.4301	0.0872521
XLOC_025559	Whrn	4	63414908	63496037	rs13482724	15	95495326	1.66702e-07	-0.899742	2.46704
XLOC_026802	Whsc1	5	33820724	33945974	rs13482724	15	95495326	6.61762e-08	0.639605	0.526274
XLOC_004846	Rtn4rl1	11	75193782	75348376	rs13482724	15	95495326	2.92199e-09	1.24222	0.28744
XLOC_024410	Rgs3	4	62559846	62704001	rs13482724	15	95495326	1.81811e-08	0.851956	0.425258
XLOC_013775	Slc12a8	16	33517327	33670445	rs13482724	15	95495326	4.98123e-07	0.125542	0.881616
XLOC_023603	Ntng1	3	109773466	110150866	rs13482724	15	95495326	3.62003e-11	6.57509	0.00136169
XLOC_021841	Chrna4	2	180986534	181043546	rs13482724	15	95495326	1.84448e-08	1.8239	0.160327
XLOC_002396	Plekhg1	10	3740259	3967536	rs13482724	15	95495326	9.23791e-09	2.75081	0.0632396
XLOC_001532	Dpp10	1	123332141	124160316	rs13482724	15	95495326	2.13262e-07	2.36858	0.0928095
XLOC_017984	Slc1a1	19	28834837	28967800	rs13482724	15	95495326	3.29958e-07	0.894384	0.40753
XLOC_025246	Pdp1	4	11953175	11966452	rs13482724	15	95495326	4.94096e-11	5.62813	0.00352237
XLOC_001521	Ptpn4	1	119652377	119837822	rs13482724	15	95495326	2.54955e-09	2.85269	0.0570928
XLOC_008911	Id4	13	47960329	48266034	rs13482724	15	95495326	1.65676e-07	1.81763	0.161339
XLOC_025260	Necab1	4	14929907	15149839	rs13482724	15	95495326	3.08362e-13	5.42203	0.00433178
XLOC_001216	Hecw2	1	53806871	54195168	rs13482724	15	95495326	2.09837e-07	0.416981	0.658034
XLOC_007514	2810011L19Rik	12	105330661	105384315	rs13482724	15	95495326	2.80749e-08	0.645259	0.523296
XLOC_033663	Syt17	7	118380552	118455898	rs13482724	15	95495326	3.20755e-07	0.648151	0.521779
XLOC_031630	Nell1	7	49974595	50868039	rs13482724	15	95495326	1.07102e-07	2.39748	0.0901568
XLOC_004661	Ttc19	11	62267154	62514417	rs13482724	15	95495326	2.05882e-09	1.7477	0.173069
XLOC_032226	Gpr123	7	139724813	139882962	rs13482724	15	95495326	9.16252e-10	1.58252	0.204276
XLOC_003207	Grm1	10	10685648	11089088	rs13482724	15	95495326	1.07228e-08	2.39271	0.0905892
XLOC_018841	Nmt2	2	3283936	3340998	rs13482724	15	95495326	1.63953e-09	1.12004	0.324939
XLOC_033849	Sprn	7	140137469	140155114	rs13482724	15	95495326	4.65211e-08	1.53048	0.215228
XLOC_003542	Lrrc3	10	77897525	77902536	rs13482724	15	95495326	3.90003e-08	0.317384	0.72721
XLOC_005249	Wnt3	11	103727362	103818113	rs13482724	15	95495326	1.32222e-07	0.43774	0.644465
XLOC_027696	Napepld	5	21645785	21735730	rs13482724	15	95495326	5.06773e-08	0.507527	0.600871
XLOC_023212	Shox2	3	66971726	67358578	rs13482724	15	95495326	1.42442e-07	2.28412	0.10102
XLOC_018038	2016-03-05	19	37019113	37224450	rs13482724	15	95495326	3.51185e-08	1.06813	0.342317
XLOC_019925	Plcb4	2	135657693	136014916	rs13482724	15	95495326	1.26147e-10	4.29729	0.0133941
XLOC_027897	Kcnip4	5	48389501	49524904	rs13482724	15	95495326	3.15038e-07	1.74902	0.17284
XLOC_029529	Cntn4	6	105669775	106700409	rs13482724	15	95495326	3.16181e-09	1.1475	0.316106
XLOC_039783	Acsl4	20	142317992	142390535	rs13482724	15	95495326	2.31239e-07	0.670537	0.510187
XLOC_037533	C230081A13Rik	9	56135882	56418252	rs13482724	15	95495326	2.17067e-08	0.488464	0.612478
XLOC_016207	Ppp2r5d	17	46439379	46890477	rs13482724	15	95495326	3.42383e-08	1.86652	0.153613
XLOC_025578	Megf9	4	70427064	70535139	rs13482724	15	95495326	1.79488e-07	1.2031	0.298949
XLOC_033624	Mrvi1	7	110867898	110982522	rs13482724	15	95495326	2.82595e-09	0.662503	0.514317
XLOC_022922	Ddah1	3	145758592	145894465	rs13482724	15	95495326	1.14963e-09	2.27898	0.101542
XLOC_000376	Agfg1,Gm22396	1	82839366	83006987	rs13482724	15	95495326	1.24467e-07	1.03627	0.353441
XLOC_004647	Kcnj12	11	60932032	61103811	rs13482724	15	95495326	6.29388e-08	0.737252	0.477144
XLOC_029847	Far2	6	148006579	148444466	rs13482724	15	95495326	2.27899e-10	0.729888	0.480684
XLOC_022401	Rsrc1	3	66971726	67358578	rs13482724	15	95495326	3.82614e-08	1.74834	0.172957
XLOC_011764	Slitrk6	14	110673370	110755277	rs13482724	15	95495326	1.54273e-08	0.877661	0.414428
XLOC_034821	Ndrg4	8	95676979	95715172	rs13482724	15	95495326	4.91384e-09	29.1715	1.92681e-13
XLOC_003188	Cnksr3	10	7112986	7212237	rs13482724	15	95495326	3.88082e-07	0.283677	0.752233
XLOC_009931	Ipo11,Lrrc70	13	106794306	106936948	rs13482724	15	95495326	3.3636e-07	0.277337	0.757034
XLOC_008626	Klf6	13	5861478	5870550	rs13482724	15	95495326	1.14238e-07	0.466405	0.626189
XLOC_007309	Prkch	12	73582442	73959385	rs13482724	15	95495326	2.42503e-12	0.918796	0.397666
XLOC_000705	Rgs8	1	153653024	153700707	rs13482724	15	95495326	6.04947e-08	1.81518	0.161735
XLOC_036810	Sh3bgrl2	9	83547995	83603963	rs13482724	15	95495326	4.63384e-07	0.998515	0.367089
XLOC_017154	Osbpl1a	18	12755313	12941841	rs13482724	15	95495326	1.70437e-07	2.59521	0.0739282
XLOC_027974	Gabra4	5	71569689	71699275	rs13482724	15	95495326	6.02377e-08	3.21049	0.0398682
XLOC_023738	Rap1gds1	3	138925893	139075249	rs13482724	15	95495326	1.0492e-09	5.23799	0.00521061
XLOC_020742	Cacnb4	2	52425011	52676831	rs13482724	15	95495326	1.0783e-08	2.56966	0.0758483
XLOC_001924	6330403A02Rik	1	180431005	180483797	rs13482724	15	95495326	2.47203e-09	3.91224	0.0197128
XLOC_028109	A930011G23Rik,Rasgef1b	5	99207358	99729263	rs13482724	15	95495326	1.66456e-08	1.03923	0.352391
XLOC_029259	Lancl2	6	57698301	57825154	rs13482724	15	95495326	3.55198e-07	0.733828	0.478787
XLOC_007467	Calm1	12	100199180	100210070	rs13482724	15	95495326	1.31434e-08	15.6037	1.58021e-07
XLOC_001987	Gm17566,Prox1	1	190117836	190226583	rs13482724	15	95495326	2.70893e-08	0.874256	0.415846
XLOC_024543	Inadl	4	98395013	98719943	rs13482724	15	95495326	4.23859e-10	1.66921	0.187254
XLOC_019849	Adra2b	2	127363207	127367580	rs13482724	15	95495326	3.18977e-09	0.252356	0.776255
XLOC_036567	Exph5	9	53301530	53381239	rs13482726	15	95949676	1.20264e-07	0.0996115	1.10498
XLOC_029230	2410066E13Rik	6	54681676	54703975	rs13482726	15	95949676	6.86723e-08	2.09307	8.14605
XLOC_007309	Prkch	12	73582442	73959385	rs13482726	15	95949676	1.07983e-09	0.851996	2.34859
XLOC_000467	Gpc1,Mir149	1	92796275	92924561	rs13482726	15	95949676	1.66267e-08	1.2072	3.35275
XLOC_003542	Lrrc3	10	77897525	77902536	rs13482726	15	95949676	3.13177e-07	0.307684	1.36116
XLOC_034392	Zmat4	8	23636018	24156585	rs13482726	15	95949676	7.57561e-10	3.55058	35.0984
XLOC_004499	Rnf130	11	50024960	50126034	rs13482726	15	95949676	5.78625e-07	1.14138	3.13872
XLOC_003207	Grm1	10	10685648	11089088	rs13482726	15	95949676	4.71418e-07	2.23605	9.40108
XLOC_039869	Reps2	20	162411874	162643701	rs13482726	15	95949676	1.58668e-07	1.9675	7.18288
XLOC_023603	Ntng1	3	109773466	110150866	rs13482726	15	95949676	3.49963e-07	5.54165	258.133
XLOC_025501	Ptpn3	4	57190757	57307305	rs13482726	15	95949676	3.23652e-07	2.95556	19.334
XLOC_036721	Rora	9	68653785	69388419	rs13482726	15	95949676	1.84055e-08	3.00806	20.3784
XLOC_039863	Cdkl5	20	160768012	160994778	rs13482726	15	95949676	6.99583e-10	1.81526	6.1665
XLOC_000789	Ildr2	1	166201378	166321358	rs13482726	15	95949676	1.987e-08	2.28052	9.82947
XLOC_025246	Pdp1	4	11953175	11966452	rs13482726	15	95949676	2.40821e-08	5.05642	158.73
XLOC_028591	Gpr12	5	146568623	146664941	rs13482726	15	95949676	1.3049e-07	0.57993	1.78812
XLOC_025260	Necab1	4	14929907	15149839	rs13482726	15	95949676	2.78507e-08	4.55469	96.0055
XLOC_022922	Ddah1	3	145758592	145894465	rs13482726	15	95949676	1.30448e-07	2.06691	7.93528
XLOC_009925	Rgs7bp	13	104945768	105055639	rs13482726	15	95949676	4.89559e-07	3.22246	25.2628
XLOC_033610	Nrip3	7	109758054	109782025	rs13482726	15	95949676	1.64208e-07	4.08007	59.6665
XLOC_034821	Ndrg4	8	95676979	95715172	rs13482726	15	95949676	5.27602e-07	26.6564	399435000000
XLOC_033229	Mef2a	7	67231075	67373253	rs13482726	15	95949676	3.58533e-08	2.51719	12.4605
XLOC_004431	Gabrb2	11	42419505	42633776	rs13482732	15	98130818	3.28032e-07	2.65635	14.291
XLOC_011228	Prkcd	14	30595352	30626695	rs13482732	15	98130818	1.30837e-09	13.8711	1075420
XLOC_035313	Dlc1	8	36567566	36953143	rs13482732	15	98130818	1.84404e-11	0.797868	2.22299
XLOC_008123	Clmn	12	104763049	104865076	rs13482732	15	98130818	6.75801e-13	1.96007	7.11702
XLOC_028413	Auts2	5	131437072	132543415	rs13482732	15	98130818	8.22199e-08	0.944118	2.57354
XLOC_023568	Slc6a17	3	107467394	107518018	rs13482732	15	98130818	4.52787e-09	4.70403	111.034
XLOC_001521	Ptpn4	1	119652377	119837822	rs13482732	15	98130818	1.96722e-19	3.82525	46.0613
XLOC_003526	Adarb1	10	77290725	77418270	rs13482732	15	98130818	3.3555e-13	8.20568	3698.99
XLOC_011224	Cacna2d3	14	28904865	29724764	rs13482732	15	98130818	5.00507e-11	0.963954	2.62517
XLOC_014198	Gp1bb,Sept5	16	18620318	18630597	rs13482732	15	98130818	2.49612e-09	6.65665	784.363
XLOC_002879	Chst11	10	82985176	83195955	rs13482732	15	98130818	3.89334e-08	0.504219	1.65672
XLOC_033244	Mctp2	7	72076387	72306729	rs13482732	15	98130818	2.05629e-10	0.230718	1.25986
XLOC_037533	C230081A13Rik	9	56135882	56418252	rs13482732	15	98130818	3.73191e-12	0.577582	1.783
XLOC_004300	Vwc2	11	11113875	11274559	rs13482732	15	98130818	2.16226e-07	0.643621	1.90487
XLOC_017862	Syt7	19	10388736	10453445	rs13482732	15	98130818	2.88813e-10	3.75493	42.9296
XLOC_018184	Atrnl1	19	57609424	58133531	rs13482732	15	98130818	3.96265e-11	1.06537	2.90574
XLOC_029364	Lrrtm1	6	76881634	77979699	rs13482732	15	98130818	1.85761e-09	2.81294	16.7167
XLOC_019490	Zfp804a	2	82040924	82265424	rs13482732	15	98130818	2.77127e-09	0.597304	1.81855
XLOC_021841	Chrna4	2	180986534	181043546	rs13482732	15	98130818	3.47283e-12	2.15418	8.64375
XLOC_027593	Rasl11a	5	146844830	146847841	rs13482732	15	98130818	3.29102e-07	0.453155	1.57415
XLOC_029455	Mgll	6	88716423	88828529	rs13482732	15	98130818	8.07755e-12	1.90194	6.71461
XLOC_035350	Snx25	8	46033260	46195635	rs13482732	15	98130818	1.79917e-14	1.02566	2.79247
XLOC_025578	Megf9	4	70427064	70535139	rs13482732	15	98130818	3.45117e-14	1.61105	5.01802
XLOC_006250	Hlf	11	90336389	90390895	rs13482732	15	98130818	7.89373e-12	3.27569	26.5687
XLOC_024543	Inadl	4	98395013	98719943	rs13482732	15	98130818	6.7476e-16	1.96463	7.1496
XLOC_001081	Ogfrl1	1	23366385	23392996	rs13482732	15	98130818	2.08264e-12	2.35891	10.6103
XLOC_027797	Fndc4	5	31292242	31296199	rs13482732	15	98130818	2.09943e-10	2.19871	9.03788
XLOC_026635	Gm8773	5	5573786	5576400	rs13482732	15	98130818	6.57266e-09	0.257776	1.29446
XLOC_033849	Sprn	7	140137469	140155114	rs13482732	15	98130818	7.01504e-14	1.91491	6.80237
XLOC_029534	Itpr1	6	108213003	108551265	rs13482732	15	98130818	2.48107e-10	2.482	12.0019
XLOC_000761	Kifap3	1	163779554	163921252	rs13482732	15	98130818	1.16064e-07	2.28519	9.85534
XLOC_037296	Aplp2	9	31149439	31211986	rs13482732	15	98130818	2.02747e-08	5.23662	189.254
XLOC_000610	Lrrn2	1	132879937	133025401	rs13482732	15	98130818	3.88739e-07	1.48691	4.43152
XLOC_039869	Reps2	20	162411874	162643701	rs13482732	15	98130818	1.62369e-19	2.81515	16.7537
XLOC_017984	Slc1a1	19	28834837	28967800	rs13482732	15	98130818	1.01966e-12	1.15774	3.18728
XLOC_021061	Ptprj	2	90354658	90580647	rs13482732	15	98130818	6.21282e-10	0.886197	2.42854
XLOC_023327	RP23-199B2.4,Syt11	3	88744398	88832617	rs13482732	15	98130818	3.07976e-07	7.06402	1179.38
XLOC_037778	Ankrd34c	9	89695608	90027179	rs13482732	15	98130818	2.11829e-10	0.482586	1.62123
XLOC_001924	6330403A02Rik	1	180431005	180483797	rs13482732	15	98130818	7.92428e-17	4.96958	144.853
XLOC_004291	Ramp3	11	6650147	6677717	rs13482732	15	98130818	1.17649e-10	4.19424	66.6477
XLOC_007467	Calm1	12	100199180	100210070	rs13482732	15	98130818	3.92804e-13	18.5274	113834000
XLOC_000137	Npas2	1	39193526	39363453	rs13482732	15	98130818	1.67276e-08	0.327388	1.3879
XLOC_008850	Cdyl	13	35659861	35874186	rs13482732	15	98130818	4.7596e-08	0.12062	1.12836
XLOC_028924	Foxp2	6	14901081	15442792	rs13482732	15	98130818	7.45141e-10	0.737785	2.0932
XLOC_013775	Slc12a8	16	33517327	33670445	rs13482732	15	98130818	8.86496e-09	0.136014	1.14589
XLOC_032030	Ctr9	7	111028629	111056514	rs13482732	15	98130818	3.13507e-08	0.539841	1.71688
XLOC_018841	Nmt2	2	3283936	3340998	rs13482732	15	98130818	6.85175e-14	1.30705	3.70123
XLOC_036934	Cpne4	9	104547285	105034830	rs13482732	15	98130818	5.15164e-10	2.91062	18.4344
XLOC_000108	Hs6st1	1	35906954	36106616	rs13482732	15	98130818	1.53571e-07	0.68874	1.9929
XLOC_000074	B3gat2	1	23761752	23922366	rs13482732	15	98130818	3.20976e-08	0.320734	1.37869
XLOC_008186	Ppp1r13b	12	111828457	111908055	rs13482732	15	98130818	8.06241e-09	0.749445	2.11778
XLOC_021315	Slc30a4	2	122681185	122721456	rs13482732	15	98130818	1.08502e-07	0.363023	1.43831
XLOC_019349	Tanc1	2	59611363	59847437	rs13482732	15	98130818	5.88192e-19	1.56018	4.76885
XLOC_028591	Gpr12	5	146568623	146664941	rs13482732	15	98130818	1.99344e-16	0.767244	2.15586
XLOC_028109	A930011G23Rik,Rasgef1b	5	99207358	99729263	rs13482732	15	98130818	4.08898e-19	1.42164	4.15121
XLOC_005803	Cdc42se2	11	54717419	54787689	rs13482732	15	98130818	2.9645e-09	0.931448	2.5411
XLOC_004499	Rnf130	11	50024960	50126034	rs13482732	15	98130818	9.96465e-10	1.36314	3.91503
XLOC_001790	Rcsd1	1	165648665	165708724	rs13482732	15	98130818	3.15737e-08	0.415245	1.51552
XLOC_003822	Kcnmb4	10	116414207	116476202	rs13482732	15	98130818	2.92846e-08	1.22004	3.39244
XLOC_027974	Gabra4	5	71569689	71699275	rs13482732	15	98130818	7.06944e-14	4.01654	55.7847
XLOC_026310	Prkcz	4	155246708	155361361	rs13482732	15	98130818	2.03581e-08	1.59545	4.94028
XLOC_038044	Zdhhc3	9	123034738	123136129	rs13482732	15	98130818	8.03386e-08	0.555725	1.7444
XLOC_026311	5830444B04Rik,Gabrd	4	155384937	155470861	rs13482732	15	98130818	2.96148e-11	2.36638	10.69
XLOC_035659	NULL	8	95659354	95676913	rs13482732	15	98130818	1.40807e-07	0.138301	1.14852
XLOC_009529	Nrn1	13	36725624	36762876	rs13482732	15	98130818	1.86065e-07	3.12536	22.8561
XLOC_022229	Nceh1	3	27182668	27284608	rs13482732	15	98130818	6.83077e-08	0.798581	2.22458
XLOC_035918	2810455O05Rik,Ccsap	8	123805396	123861434	rs13482732	15	98130818	4.63057e-11	0.386126	1.47197
XLOC_007309	Prkch	12	73582442	73959385	rs13482732	15	98130818	1.83763e-20	1.09099	2.98122
XLOC_017009	Gnal	18	67088239	67245830	rs13482732	15	98130818	1.3044e-07	1.87573	6.54071
XLOC_027389	Tmem132c	5	127241629	127565913	rs13482732	15	98130818	4.01411e-08	0.319165	1.37652
XLOC_005387	Mgat5b	11	116918818	116987136	rs13482732	15	98130818	1.18617e-07	1.56731	4.80301
XLOC_032349	Tnnt1	7	4504569	4516382	rs13482732	15	98130818	4.04438e-08	3.20664	24.7938
XLOC_027644	Cldn12	5	5505014	5514979	rs13482732	15	98130818	8.03873e-11	0.775987	2.17482
XLOC_027545	Fscn1	5	142958997	142973367	rs13482732	15	98130818	5.72014e-09	2.70443	14.9958
XLOC_030013	Atp6v0a4,D630045J12Rik	6	38048482	38254046	rs13482732	15	98130818	3.99872e-07	0.367656	1.445
XLOC_002513	Ptprk	10	28074328	28598177	rs13482732	15	98130818	6.09352e-09	-0.513903	0.597777
XLOC_000784	Creg1	1	165763719	165775628	rs13482732	15	98130818	6.72895e-11	2.06946	7.94081
XLOC_001601	Adora1	1	134193447	134235441	rs13482732	15	98130818	5.52917e-12	1.4449	4.24899
XLOC_000467	Gpc1,Mir149	1	92796275	92924561	rs13482732	15	98130818	2.97806e-18	1.57621	4.84601
XLOC_034551	Spock3	8	62950812	63359248	rs13482732	15	98130818	3.72232e-07	2.47921	11.9684
XLOC_023212	Shox2	3	66971726	67358578	rs13482732	15	98130818	9.1286e-12	2.74979	15.6925
XLOC_016187	Slc29a1	17	45585097	45599606	rs13482732	15	98130818	4.31767e-07	1.66711	5.30777
XLOC_008644	Ero1lb	13	12565775	12650879	rs13482732	15	98130818	2.33977e-08	0.450974	1.57072
XLOC_027897	Kcnip4	5	48389501	49524904	rs13482732	15	98130818	4.83594e-11	2.09598	8.1545
XLOC_022401	Rsrc1	3	66971726	67358578	rs13482732	15	98130818	4.44796e-09	1.82316	6.20537
XLOC_031837	Pak1	7	97723795	98049663	rs13482732	15	98130818	1.93262e-09	3.25714	26.0799
XLOC_006218	Ppm1e	11	87226712	87359094	rs13482732	15	98130818	3.5626e-08	1.91572	6.80788
XLOC_024632	3110021N24Rik	4	108457925	108833614	rs13482732	15	98130818	5.11725e-07	0.267489	1.30711
XLOC_034688	Inpp4b	8	81342205	82128191	rs13482732	15	98130818	2.85798e-13	0.711241	2.03831
XLOC_033624	Mrvi1	7	110867898	110982522	rs13482732	15	98130818	1.82729e-12	0.764663	2.1503
XLOC_030528	Lrtm2	6	119236500	119352493	rs13482732	15	98130818	3.1894e-16	2.10568	8.23409
XLOC_019019	Cacnb2	2	14603440	15086371	rs13482732	15	98130818	7.85187e-08	1.16983	3.2261
XLOC_000376	Agfg1,Gm22396	1	82839366	83006987	rs13482732	15	98130818	5.38211e-15	1.3992	4.05898
XLOC_022395	Kcnab1	3	65068371	65379281	rs13482732	15	98130818	6.80868e-15	1.95073	7.05081
XLOC_005249	Wnt3	11	103727362	103818113	rs13482732	15	98130818	2.88633e-11	0.517989	1.67972
XLOC_003857	Rassf3	10	121409026	121533698	rs13482732	15	98130818	3.04249e-09	1.13462	3.11436
XLOC_034804	Cx3cl1	8	94771818	94795757	rs13482732	15	98130818	4.81628e-08	3.99178	54.4186
XLOC_001901	Akt3	1	176814659	177259154	rs13482732	15	98130818	2.22518e-09	1.0957	2.99533
XLOC_025246	Pdp1	4	11953175	11966452	rs13482732	15	98130818	1.6969e-18	6.76455	873.841
XLOC_000998	Xkr4	1	3121112	3681993	rs13482732	15	98130818	5.78598e-07	0.957402	2.608
XLOC_003939	Gdf11	10	128821731	128891806	rs13482732	15	98130818	4.31895e-08	0.598413	1.82057
XLOC_001246	Fam126b	1	58430993	58586333	rs13482732	15	98130818	2.16179e-07	0.931441	2.54108
XLOC_020742	Cacnb4	2	52425011	52676831	rs13482732	15	98130818	3.55119e-10	2.82453	16.9118
XLOC_005632	Sptbn1	11	30099359	30333845	rs13482732	15	98130818	1.97243e-10	6.54481	701.266
XLOC_027386	Aacs	5	125466048	125519037	rs13482732	15	98130818	4.05339e-07	0.426223	1.53227
XLOC_004846	Rtn4rl1	11	75193782	75348376	rs13482732	15	98130818	1.49806e-14	1.48261	4.4125
XLOC_035411	Psd3	8	67688904	68062503	rs13482732	15	98130818	1.62622e-07	1.68487	5.40299
XLOC_028949	Kcnd2	6	21214528	21730197	rs13482732	15	98130818	9.41788e-11	1.3817	3.98845
XLOC_008911	Id4	13	47960329	48266034	rs13482732	15	98130818	1.0048e-09	2.03069	7.6385
XLOC_019925	Plcb4	2	135657693	136014916	rs13482732	15	98130818	2.75314e-17	5.08326	162.314
XLOC_023506	Man1a2	3	100354750	100703201	rs13482732	15	98130818	1.68785e-08	0.73043	2.07785
XLOC_031062	Prkcg	7	3303474	3331099	rs13482732	15	98130818	1.57606e-10	4.08779	59.9094
XLOC_027553	Grid2ip	5	143357337	143422509	rs13482732	15	98130818	1.34183e-12	2.06997	7.94483
XLOC_006631	Grin2c	11	115248910	115267469	rs13482732	15	98130818	5.48273e-11	0.75624	2.13224
XLOC_030447	Cntn3	6	102163179	102564635	rs13482732	15	98130818	5.1958e-08	0.317554	1.3743
XLOC_028336	Atp2a2	5	122421692	122507252	rs13482732	15	98130818	1.10724e-12	12.9829	441960
XLOC_019195	Ncs1	2	31240798	31461134	rs13482732	15	98130818	3.84791e-09	3.7116	41.1073
XLOC_008995	Trpc7	13	56747331	56896054	rs13482732	15	98130818	2.73563e-09	0.209597	1.2335
XLOC_034993	6430548M08Rik	8	120114151	120177466	rs13482732	15	98130818	2.06309e-09	2.21235	9.16219
XLOC_001078	Rims1	1	22285785	22806952	rs13482732	15	98130818	7.48216e-10	1.08603	2.96646
XLOC_001987	Gm17566,Prox1	1	190117836	190226583	rs13482732	15	98130818	1.0022e-13	1.07329	2.92886
XLOC_019362	Slc4a10	2	62046239	62327004	rs13482732	15	98130818	2.65873e-09	2.01652	7.53085
XLOC_039305	2016-09-06	20	36910833	37048633	rs13482732	15	98130818	1.12839e-07	0.87431	2.39981
XLOC_004615	Wnt9a	11	59306906	59333552	rs13482732	15	98130818	6.30567e-13	0.277798	1.32067
XLOC_025726	Prkaa2	4	105029054	105113822	rs13482732	15	98130818	4.37773e-09	0.272514	1.3137
XLOC_029259	Lancl2	6	57698301	57825154	rs13482732	15	98130818	2.07301e-08	0.800863	2.22966
XLOC_001821	Hsd17b7	1	169944420	169969305	rs13482732	15	98130818	8.66401e-09	0.504105	1.65653
XLOC_005699	Adra1b	11	43774531	43901210	rs13482732	15	98130818	1.37161e-15	1.46957	4.35525
XLOC_033610	Nrip3	7	109758054	109782025	rs13482732	15	98130818	2.9028e-17	5.6004	272.412
XLOC_029230	2410066E13Rik	6	54681676	54703975	rs13482732	15	98130818	9.44017e-22	2.99176	19.9944
XLOC_016758	Fhod3	18	24708391	25467321	rs13482732	15	98130818	9.80073e-09	0.473846	1.6071
XLOC_016459	Nrxn1	17	90033560	91207039	rs13482732	15	98130818	1.90925e-08	3.98257	53.919
XLOC_006570	Pitpnc1	11	107207527	107470822	rs13482732	15	98130818	1.45038e-07	1.9425	6.99291
XLOC_029263	Herc3	6	58831464	58920592	rs13482732	15	98130818	4.43673e-09	1.67141	5.33063
XLOC_005341	Rab37	11	115051916	115162858	rs13482732	15	98130818	3.12709e-09	1.36169	3.90937
XLOC_014415	Alcam	16	52248958	52454170	rs13482732	15	98130818	2.90832e-07	-1.59511	0.202486
XLOC_004994	Trim37	11	87127036	87221635	rs13482732	15	98130818	1.241e-08	2.04763	7.76912
XLOC_023824	Lrrc7	3	158010472	158562991	rs13482732	15	98130818	7.92311e-12	1.05962	2.88906
XLOC_003202	Samd5	10	9614183	9678394	rs13482732	15	98130818	4.56984e-10	0.496495	1.64396
XLOC_032223	Inpp5a	7	139388749	139582797	rs13482732	15	98130818	1.48442e-15	2.27226	9.72855
XLOC_031630	Nell1	7	49974595	50868039	rs13482732	15	98130818	2.51081e-11	2.84998	17.3484
XLOC_020799	Scn1a	2	66270565	66440840	rs13482732	15	98130818	8.55428e-08	1.75842	5.81589
XLOC_019849	Adra2b	2	127363207	127367580	rs13482732	15	98130818	9.01571e-17	0.322446	1.38105
XLOC_010883	Stmn4	14	66344219	66361680	rs13482732	15	98130818	3.90153e-07	7.97056	2923.1
XLOC_026750	Ube3c	5	29569056	29676491	rs13482732	15	98130818	1.49139e-08	0.520874	1.68458
XLOC_015914	Grm4	17	27422386	27514123	rs13482732	15	98130818	5.3042e-09	1.31953	3.74776
XLOC_028108	Prkg2	5	98929031	99038709	rs13482732	15	98130818	1.02291e-11	0.310664	1.36485
XLOC_001862	Kcnj9	1	172261640	172329386	rs13482732	15	98130818	3.5842e-18	2.92094	18.6258
XLOC_029847	Far2	6	148006579	148444466	rs13482732	15	98130818	2.48652e-10	0.740416	2.09873
XLOC_030426	Fam19a4	6	96830960	97060446	rs13482732	15	98130818	7.52801e-10	0.299139	1.3492
XLOC_009328	Ryr2	13	11549098	12107888	rs13482732	15	98130818	4.09336e-08	-0.476717	0.620453
XLOC_014379	Atp6v1a	16	44085401	44139736	rs13482732	15	98130818	1.17938e-08	4.09683	60.4546
XLOC_009925	Rgs7bp	13	104945768	105055639	rs13482732	15	98130818	2.12013e-18	4.70895	111.582
XLOC_039020	Rgag1,Tmem164	20	142681405	143105330	rs13482732	15	98130818	2.55322e-07	0.354275	1.42577
XLOC_036810	Sh3bgrl2	9	83547995	83603963	rs13482732	15	98130818	2.83677e-09	1.13611	3.11901
XLOC_025573	Brinp1	4	68761513	68954397	rs13482732	15	98130818	5.24486e-08	1.23169	3.43222
XLOC_026795	Ywhah	5	33018815	33162872	rs13482732	15	98130818	3.72215e-08	14.1897	1479560
XLOC_006081	Fam101b	11	76019129	76027787	rs13482732	15	98130818	7.27456e-08	0.525177	1.69185
XLOC_023660	Synpo2	3	123076518	123236149	rs13482732	15	98130818	9.45704e-19	3.68619	40.0744
XLOC_003026	Kcnc2	10	112238115	112466638	rs13482732	15	98130818	7.15581e-13	3.53885	34.5782
XLOC_025109	Clstn1	4	149581111	149702571	rs13482732	15	98130818	8.15296e-12	9.06194	8717.89
XLOC_014614	C2cd2	16	97855003	97936668	rs13482732	15	98130818	8.52908e-11	0.178504	1.19569
XLOC_022466	Sh3d19	3	85970887	86921162	rs13482732	15	98130818	2.35228e-12	1.31119	3.71662
XLOC_018038	2016-03-05	19	37019113	37224450	rs13482732	15	98130818	1.64128e-09	1.13699	3.12175
XLOC_001990	Vash2	1	190925044	190979734	rs13482732	15	98130818	1.01101e-12	0.350059	1.41977
XLOC_018169	Tcf7l2	19	55741802	55933665	rs13482732	15	98130818	1.05222e-07	6.27716	536.417
XLOC_014295	Fbxo45	16	32230014	32247169	rs13482732	15	98130818	4.06524e-08	0.445084	1.56148
XLOC_007571	Ppp2r5c	12	110447132	110583187	rs13482732	15	98130818	1.46829e-11	1.68474	5.40229
XLOC_030522	Cacna1c	6	118460163	119112004	rs13482732	15	98130818	1.12572e-09	0.730101	2.07716
XLOC_014919	Synj2	17	5941279	6079764	rs13482732	15	98130818	1.0016e-08	1.08267	2.95649
XLOC_000418	Eif4e2	1	87213895	87241439	rs13482732	15	98130818	2.18091e-07	0.834996	2.30718
XLOC_021089	Cry2	2	92403484	92434043	rs13482732	15	98130818	2.95249e-10	1.04975	2.86064
XLOC_027173	1700028K03Rik,A830010M20Rik,Btbd8	5	107437929	107688015	rs13482732	15	98130818	3.33584e-07	1.06706	2.91066
XLOC_031852	Gdpd5,Klhl35	7	99380587	99483738	rs13482732	15	98130818	2.56604e-11	0.925362	2.52567
XLOC_010505	Gpr137c	14	45134447	45318788	rs13482732	15	98130818	2.40242e-09	1.06005	2.89029
XLOC_039863	Cdkl5	20	160768012	160994778	rs13482732	15	98130818	1.1694e-25	2.45953	11.7349
XLOC_000789	Ildr2	1	166201378	166321358	rs13482732	15	98130818	8.20473e-25	3.41032	30.4027
XLOC_027621	B3galtl	5	149678096	149762600	rs13482732	15	98130818	4.05471e-10	0.308579	1.36201
XLOC_019950	Pcsk2	2	143526732	143816577	rs13482732	15	98130818	1.4045e-09	4.44011	85.2505
XLOC_001353	Epha4	1	77367101	77515202	rs13482732	15	98130818	2.94577e-12	1.72713	5.63652
XLOC_020867	Sestd1	2	77180057	77280818	rs13482732	15	98130818	7.6821e-08	0.649287	1.91571
XLOC_009610	Diras2	13	52256026	52561657	rs13482732	15	98130818	4.05398e-11	1.8955	6.67147
XLOC_003677	Syn3	10	86020049	86633461	rs13482732	15	98130818	4.65318e-07	1.56998	4.81589
XLOC_003542	Lrrc3	10	77897525	77902536	rs13482732	15	98130818	4.67281e-17	0.43048	1.53881
XLOC_017154	Osbpl1a	18	12755313	12941841	rs13482732	15	98130818	7.05942e-11	2.94766	19.1308
XLOC_033229	Mef2a	7	67231075	67373253	rs13482732	15	98130818	1.03694e-19	3.48399	32.73
XLOC_019967	Slc24a3	2	145167089	145643706	rs13482732	15	98130818	8.66706e-09	3.57875	35.9874
XLOC_018440	Rorb	19	18930604	19111196	rs13482732	15	98130818	5.97209e-07	0.326008	1.38598
XLOC_033612	Scube2	7	109796284	109865791	rs13482732	15	98130818	3.25688e-10	0.282166	1.32646
XLOC_025499	Epb4.1l4b,Frrs1l	4	56953587	57149575	rs13482732	15	98130818	4.26695e-07	1.67068	5.32677
XLOC_038963	Armcx3	20	134756251	134786106	rs13482732	15	98130818	3.2529e-08	0.366504	1.44333
XLOC_003018	Osbpl8	10	111164585	111297449	rs13482732	15	98130818	1.73817e-08	0.486568	1.6277
XLOC_037380	Gramd1b	9	40268686	40533620	rs13482732	15	98130818	2.44329e-09	1.74798	5.75537
XLOC_029132	Zyx	6	42349606	42524869	rs13482732	15	98130818	3.71657e-08	1.01262	2.75625
XLOC_017520	Socs6	18	88579962	88928178	rs13482732	15	98130818	3.7577e-11	0.371339	1.45034
XLOC_025447	Gabbr2	4	46661328	46992865	rs13482732	15	98130818	3.13648e-12	5.73585	311.978
XLOC_009608	Shc3	13	51423052	51571771	rs13482732	15	98130818	1.20662e-08	3.17332	23.9804
XLOC_000706	Rgs16	1	153734301	153745661	rs13482732	15	98130818	1.88784e-15	3.72064	41.4808
XLOC_027252	Ube3b,mmu-mir-7027	5	114276255	114463762	rs13482732	15	98130818	1.39843e-07	0.493241	1.63861
XLOC_009343	Hecw1	13	14226260	14524991	rs13482732	15	98130818	1.44542e-08	0.452662	1.57337
XLOC_039783	Acsl4	20	142317992	142390535	rs13482732	15	98130818	1.2408e-11	0.827403	2.28971
XLOC_003858	Tbk1	10	121546322	121586856	rs13482732	15	98130818	1.55202e-07	0.504248	1.65677
XLOC_037183	Amotl1	9	14541766	14662886	rs13482732	15	98130818	8.30146e-12	2.02882	7.62421
XLOC_005712	Cyfip2	11	46193744	46312859	rs13482732	15	98130818	3.23837e-07	3.72527	41.6737
XLOC_036926	Rab6b	9	103093331	103187900	rs13482732	15	98130818	1.66904e-14	8.32616	4173.19
XLOC_000974	Lpgat1	1	191717267	191784390	rs13482732	15	98130818	1.30783e-07	1.32104	3.75344
XLOC_037536	Lingo1	9	56606692	56798558	rs13482732	15	98130818	1.92117e-07	1.98938	7.32895
XLOC_018694	Hspa12a	19	58714994	59076133	rs13482732	15	98130818	1.40806e-07	2.48775	12.0712
XLOC_007346	Plekhd1	12	80686369	80724351	rs13482732	15	98130818	4.74222e-07	0.412634	1.51156
XLOC_002912	Igf1	10	87826376	87937047	rs13482732	15	98130818	7.14151e-09	0.221766	1.24862
XLOC_039909	Msl3	20	168651221	168674828	rs13482732	15	98130818	1.06529e-07	0.258269	1.2951
XLOC_033813	Dhx32	7	133686242	133881611	rs13482732	15	98130818	5.87699e-07	0.480729	1.61821
XLOC_006271	Xylt2	11	94629756	94715159	rs13482732	15	98130818	1.9653e-10	1.41754	4.1342
XLOC_018158	Mxi1	19	53310356	53376040	rs13482732	15	98130818	4.33058e-08	0.352839	1.42372
XLOC_032226	Gpr123	7	139724813	139882962	rs13482732	15	98130818	1.32626e-17	1.99908	7.40048
XLOC_001311	Mreg	1	72159229	72303171	rs13482732	15	98130818	8.29648e-09	0.30071	1.35132
XLOC_025943	Ncdn	4	126743602	126969517	rs13482732	15	98130818	1.58649e-09	18.9754	178278000
XLOC_003188	Cnksr3	10	7112986	7212237	rs13482732	15	98130818	1.42907e-14	0.391941	1.48057
XLOC_016207	Ppp2r5d	17	46439379	46890477	rs13482732	15	98130818	7.91766e-17	2.52343	12.5102
XLOC_008873	Smim13	13	41247425	41276579	rs13482732	15	98130818	5.17103e-08	1.95015	7.04666
XLOC_007782	Hdac9	12	34047349	34906990	rs13482732	15	98130818	6.45058e-10	0.925502	2.52602
XLOC_015640	Ppm1b	17	84954966	85023992	rs13482732	15	98130818	1.26381e-08	0.738274	2.09423
XLOC_000680	Kcnt2	1	140245718	140614031	rs13482732	15	98130818	8.61912e-10	0.25424	1.28989
XLOC_017180	Klhl14	18	21550214	21656286	rs13482732	15	98130818	3.1356e-07	0.0730595	1.07589
XLOC_029529	Cntn4	6	105669775	106700409	rs13482732	15	98130818	9.23068e-12	1.24975	3.49485
XLOC_023641	Tmem56	3	121201760	121458371	rs13482732	15	98130818	6.24844e-09	0.961662	2.61915
XLOC_023518	Vangl1	3	102153457	102206919	rs13482732	15	98130818	2.21436e-09	0.704607	2.02481
XLOC_001210	1700019D03Rik	1	52845012	52987591	rs13482732	15	98130818	2.42865e-07	0.322754	1.38148
XLOC_026802	Whsc1	5	33820724	33945974	rs13482732	15	98130818	2.20285e-08	0.659391	1.93519
XLOC_022766	Vav3	3	109339262	109685700	rs13482732	15	98130818	6.7402e-08	1.16894	3.22324
XLOC_014260	Fgf12,Mir690	16	28155684	28753438	rs13482732	15	98130818	7.76451e-10	7.04006	1151.42
XLOC_031633	Ano5	7	51489880	51671198	rs13482732	15	98130818	4.63773e-07	0.514277	1.67349
XLOC_025501	Ptpn3	4	57190757	57307305	rs13482732	15	98130818	1.40519e-25	4.72017	112.843
XLOC_011764	Slitrk6	14	110673370	110755277	rs13482732	15	98130818	1.42415e-11	1.00849	2.74487
XLOC_008028	Zdhhc22	12	86980367	86992104	rs13482732	15	98130818	5.05083e-17	4.38486	80.6625
XLOC_002585	Prep	10	45065817	45165435	rs13482732	15	98130818	6.34108e-08	0.423082	1.52746
XLOC_023603	Ntng1	3	109773466	110150866	rs13482732	15	98130818	6.74367e-21	8.28603	4008.86
XLOC_008626	Klf6	13	5861478	5870550	rs13482732	15	98130818	9.83164e-10	0.520838	1.68452
XLOC_006268	Epn3,Mycbpap	11	94489151	94528856	rs13482732	15	98130818	4.11401e-08	0.554669	1.74256
XLOC_019779	1700020I14Rik	2	119589427	119607965	rs13482732	15	98130818	2.06094e-13	3.04251	21.0367
XLOC_007041	Fam49a	12	12261694	12381036	rs13482732	15	98130818	7.73963e-16	1.57361	4.83343
XLOC_007700	Kcnf1	12	17172100	17227663	rs13482732	15	98130818	1.64979e-11	0.740542	2.09899
XLOC_033663	Syt17	7	118380552	118455898	rs13482732	15	98130818	1.63624e-07	0.651056	1.91911
XLOC_000705	Rgs8	1	153653024	153700707	rs13482732	15	98130818	1.47258e-12	2.2149	9.18554
XLOC_025630	Slc24a2	4	86983008	87413130	rs13482732	15	98130818	1.30537e-07	3.12196	22.7785
XLOC_006991	Kif3c	12	3364788	3506852	rs13482732	15	98130818	3.27961e-08	1.28192	3.60926
XLOC_022853	Lef1	3	131108472	131224514	rs13482732	15	98130818	4.53573e-09	1.04747	2.85413
XLOC_004852	Inpp5k,Pitpna	11	75588040	75650193	rs13482732	15	98130818	4.19208e-07	5.24604	191.047
XLOC_019934	Btbd3	2	138004571	138589292	rs13482732	15	98130818	9.68406e-15	2.10255	8.20831
XLOC_021327	Secisbp2l	2	125735115	125782870	rs13482732	15	98130818	4.56522e-07	1.26952	3.56472
XLOC_026288	Gm16334,Kcnab2	4	152390653	152563221	rs13482732	15	98130818	9.08312e-08	4.16788	64.9113
XLOC_022922	Ddah1	3	145758592	145894465	rs13482732	15	98130818	2.72561e-15	2.74179	15.5673
XLOC_025260	Necab1	4	14929907	15149839	rs13482732	15	98130818	1.22674e-17	5.98676	401.077
XLOC_002976	Kitl	10	100015194	100100422	rs13482732	15	98130818	1.46585e-15	1.94362	7.00074
XLOC_018351	Dagla	19	10245264	10304928	rs13482732	15	98130818	1.37961e-08	1.0662	2.90815
XLOC_000359	Sgpp2	1	78310275	78488873	rs13482732	15	98130818	6.46706e-10	0.768085	2.15768
XLOC_024566	Raver2	4	101068982	101265282	rs13482732	15	98130818	1.91424e-09	0.370113	1.44856
XLOC_032874	Ap2a1	7	44896078	44929496	rs13482732	15	98130818	7.00068e-08	2.64001	14.059
XLOC_006525	Wnt9b	11	103727362	103818113	rs13482732	15	98130818	8.4492e-11	0.25964	1.29688
XLOC_028340	Camkk2	5	122730014	122779412	rs13482732	15	98130818	3.42741e-07	0.724855	2.06628
XLOC_036487	Thy1	9	43874573	44048699	rs13482732	15	98130818	1.2641e-07	10.4257	34151.3
XLOC_039420	Mcf2	20	60055930	60179185	rs13482732	15	98130818	1.30321e-08	0.267605	1.30726
XLOC_036721	Rora	9	68653785	69388419	rs13482732	15	98130818	2.25869e-21	4.18275	65.8854
XLOC_022934	Ttll7	3	146851965	146988305	rs13482732	15	98130818	1.63476e-07	3.7722	43.6786
XLOC_014263	Mb21d2	16	28826175	29059448	rs13482732	15	98130818	6.43438e-10	1.13242	3.1075
XLOC_025559	Whrn	4	63414908	63496037	rs13482732	15	98130818	6.10636e-08	-0.928033	0.394878
XLOC_037598	Coro2b	9	62270728	62537053	rs13482732	15	98130818	8.68697e-08	1.7279	5.64084
XLOC_005920	Shisa6	11	65831215	66536880	rs13482732	15	98130818	1.26276e-07	1.86416	6.46539
XLOC_027284	Cit,Gm14508	5	115845277	116024649	rs13482732	15	98130818	1.19985e-10	6.3678	587.374
XLOC_007897	Trim9	12	70239263	70392738	rs13482732	15	98130818	3.2167e-07	1.48161	4.40807
XLOC_034821	Ndrg4	8	95676979	95715172	rs13482732	15	98130818	5.39992e-16	36.5623	7914210000000000
XLOC_002922	Anks1b	10	89873508	90973300	rs13482732	15	98130818	7.03382e-08	5.70992	303.983
XLOC_034392	Zmat4	8	23636018	24156585	rs13482732	15	98130818	4.16078e-25	4.67291	107.628
XLOC_022336	Lhfp	3	53038579	53261813	rs13482732	15	98130818	3.59618e-08	1.09453	2.99181
XLOC_023738	Rap1gds1	3	138925893	139075249	rs13482732	15	98130818	7.17105e-19	6.79449	900.436
XLOC_009558	Gfod1	13	43195036	43395595	rs13482732	15	98130818	5.41963e-09	0.537329	1.71257
XLOC_005480	Osbp2	11	3691918	3863903	rs13482732	15	98130818	3.1629e-09	1.20108	3.32863
XLOC_028412	Wbscr17	5	130369403	131308241	rs13482732	15	98130818	1.13554e-13	1.06584	2.9071
XLOC_027696	Napepld	5	21645785	21735730	rs13482732	15	98130818	1.06886e-13	0.638828	1.89575
XLOC_019143	Olfm1	2	28192991	28230740	rs13482732	15	98130818	3.17876e-07	5.92171	375.786
XLOC_024747	Rims3	4	120854781	120915293	rs13482732	15	98130818	1.98731e-10	5.99149	402.981
XLOC_035864	Dbndd1	8	123469903	123515463	rs13482732	15	98130818	5.07644e-07	1.09016	2.97876
XLOC_002969	Atp2b1	10	98914359	99032771	rs13482732	15	98130818	8.68754e-15	4.52312	92.6386
XLOC_032536	Mark4	7	19424981	19459302	rs13482732	15	98130818	6.7936e-09	1.09803	3.00233
XLOC_020453	Pfkfb3	2	11471408	11553919	rs13482732	15	98130818	1.69733e-07	-0.451208	0.636504
XLOC_039106	Eif1ax	20	159371971	159498757	rs13482732	15	98130818	4.54448e-07	1.13054	3.10165
XLOC_023271	Fhdc1	3	84441847	84481155	rs13482732	15	98130818	2.33399e-09	0.386597	1.47267
XLOC_003207	Grm1	10	10685648	11089088	rs13482732	15	98130818	5.78457e-20	3.34475	28.4709
XLOC_037643	Tln2	9	67209197	67634899	rs13482732	15	98130818	1.22949e-14	1.57975	4.86321
XLOC_030093	Osbpl3	6	50293283	50456421	rs13482732	15	98130818	5.11241e-08	0.607915	1.83798
XLOC_001487	Pign,Rnf152	1	105276634	105663810	rs13482732	15	98130818	2.05903e-08	0.48077	1.61828
XLOC_006577	Cacng5	11	107874565	107919874	rs13482732	15	98130818	1.74671e-12	0.852881	2.34887
XLOC_005707	Lsm11	11	45928226	45944970	rs13482732	15	98130818	1.34094e-07	0.222239	1.24921
XLOC_022616	Cdc42se1	3	95181765	95236409	rs13482732	15	98130818	6.61985e-08	0.592841	1.81045
XLOC_011460	Slc7a8	14	54714098	54881789	rs13482732	15	98130818	7.14969e-09	0.899595	2.46134
XLOC_004292	Adcy1	11	7063331	7178936	rs13482732	15	98130818	9.38129e-10	2.78449	16.2473
XLOC_003792	Syt1	10	108497565	109245261	rs13482732	15	98130818	4.28638e-08	14.3189	1683840
XLOC_006526	Nsf	11	103821780	103961274	rs13482732	15	98130818	2.21631e-08	5.86873	356.372
XLOC_031634	Slc17a6	7	51489880	51671198	rs13482732	15	98130818	1.16056e-09	5.89959	367.557
XLOC_020868	Zfp385b	2	77410623	77819639	rs13482732	15	98130818	4.1961e-08	0.812981	2.25688
XLOC_013656	Rtn4r	16	18127444	18152627	rs13482732	15	98130818	7.25536e-08	0.789191	2.20376
XLOC_026872	Slit2	5	47981430	48307849	rs13482732	15	98130818	2.53942e-07	-0.479874	0.618495
XLOC_024384	Akap2,Gm20459,Palm2	4	57434246	57898608	rs13482732	15	98130818	7.2259e-12	4.13474	62.7931
XLOC_007514	2810011L19Rik	12	105330661	105384315	rs13482732	15	98130818	2.06526e-11	0.740394	2.09868
XLOC_011580	Extl3	14	65049221	65149894	rs13482732	15	98130818	3.18995e-10	1.20813	3.3522
XLOC_023794	Nexn	3	152178372	152272210	rs13482732	15	98130818	8.06483e-11	0.587731	1.80121
XLOC_001532	Dpp10	1	123332141	124160316	rs13482732	15	98130818	1.62326e-10	2.80941	16.6578
XLOC_009132	Mef2c	13	83504033	83667401	rs13482732	15	98130818	1.35218e-11	0.760746	2.14188
XLOC_020293	Fam210b	2	172345509	172370535	rs13482732	15	98130818	4.06987e-10	0.741853	2.10175
XLOC_017472	Ctif	18	75431017	75697696	rs13482732	15	98130818	1.41831e-07	1.03485	2.81827
XLOC_004733	Vamp2	11	69088484	69092459	rs13482732	15	98130818	1.92169e-07	10.9537	57945.3
XLOC_004647	Kcnj12	11	60932032	61103811	rs13482732	15	98130818	7.32989e-15	0.962405	2.6211
XLOC_036632	Hcn4	9	58582239	58868762	rs13482732	15	98130818	3.35893e-09	0.547491	1.73008
XLOC_008079	Ttc7b	12	100300741	100520822	rs13482732	15	98130818	1.84012e-08	1.82675	6.22769
XLOC_000904	Parp1,mmu-mir-6904	1	180568784	180603156	rs13482732	15	98130818	1.17049e-09	0.683239	1.98195
XLOC_021413	Slc23a2	2	132052471	132220250	rs13482732	15	98130818	8.35803e-12	1.39391	4.03751
XLOC_039907	Frmpd4	20	167471168	168577231	rs13482732	15	98130818	1.60723e-09	0.612113	1.84572
XLOC_033254	Sv2b	7	75111560	75331419	rs13482732	15	98130818	5.66732e-14	2.30931	10.0962
XLOC_003354	Foxo3	10	42181571	42276798	rs13482732	15	98130818	2.72753e-08	0.357532	1.43043
XLOC_015498	St6gal2	17	55444321	55514715	rs13482732	15	98130818	5.19708e-15	0.319664	1.37721
XLOC_004661	Ttc19	11	62267154	62514417	rs13482732	15	98130818	1.00238e-11	1.87617	6.54361
XLOC_019336	Gm14033,Kcnj3	2	55411789	55608231	rs13482732	15	98130818	2.58859e-07	1.07271	2.92717
XLOC_018160	Dusp5	19	53528746	53542680	rs13482732	15	98130818	6.00357e-08	0.125445	1.13383
XLOC_025139	Gpr153	4	152273937	152285469	rs13482732	15	98130818	6.19878e-09	0.970681	2.64291
XLOC_030628	Tspan9	6	127961321	128143602	rs13482732	15	98130818	8.34136e-08	0.989891	2.69423
XLOC_023352	4632404H12Rik,Adar,Chrnb2	3	89714569	89784144	rs13482732	15	98130818	2.94208e-07	1.13434	3.11347
XLOC_004919	Cdk5r1	11	80473757	80780035	rs13482732	15	98130818	1.36553e-10	3.02182	20.6053
XLOC_004951	Ap2b1	11	83294641	83405035	rs13482732	15	98130818	1.23821e-14	2.73953	15.5322
XLOC_021232	Rasgrp1	2	117279954	117343001	rs13482732	15	98130818	1.52792e-20	6.31675	558.104
XLOC_006430	Jup	11	100368957	100397967	rs13482732	15	98130818	3.67153e-07	0.882556	2.4197
XLOC_003475	Zfp365	10	67886017	67912662	rs13482732	15	98130818	4.28708e-14	2.50546	12.2872
XLOC_014552	Tiam1	16	89786949	90143881	rs13482732	15	98130818	6.94512e-14	1.92709	6.88582
XLOC_036567	Exph5	9	53301530	53381239	rs13482732	15	98130818	1.69037e-09	0.109084	1.11541
XLOC_020760	Acvr1c	2	58267452	58357944	rs13482732	15	98130818	1.85737e-08	0.242132	1.27434
XLOC_024410	Rgs3	4	62559846	62704001	rs13482732	15	98130818	9.39374e-12	0.959169	2.61262
XLOC_031220	Gpr4,Opa3	7	19212486	19256543	rs13482732	15	98130818	4.79812e-08	0.692539	2.00049
XLOC_002396	Plekhg1	10	3740259	3967536	rs13482732	15	98130818	1.1892e-16	3.53314	34.381
XLOC_001353	Epha4	1	77367101	77515202	rs13482735	15	98956189	8.14196e-09	1.49747	4.52206
XLOC_024410	Rgs3	4	62559846	62704001	rs13482735	15	98956189	1.15408e-09	0.874546	2.41394
XLOC_006525	Wnt9b	11	103727362	103818113	rs13482735	15	98956189	2.89475e-07	0.21912	1.24708
XLOC_005632	Sptbn1	11	30099359	30333845	rs13482735	15	98956189	3.63071e-07	5.45434	243.767
XLOC_018038	2016-03-05	19	37019113	37224450	rs13482735	15	98956189	1.54467e-07	1.00832	2.76228
XLOC_029529	Cntn4	6	105669775	106700409	rs13482735	15	98956189	3.83491e-07	1.00747	2.75992
XLOC_025260	Necab1	4	14929907	15149839	rs13482735	15	98956189	9.39311e-11	4.9751	150.399
XLOC_030426	Fam19a4	6	96830960	97060446	rs13482735	15	98956189	4.88288e-07	0.255195	1.29324
XLOC_026750	Ube3c	5	29569056	29676491	rs13482735	15	98956189	3.6461e-07	0.470966	1.60734
XLOC_030528	Lrtm2	6	119236500	119352493	rs13482735	15	98956189	2.91463e-09	1.68999	5.49021
XLOC_039863	Cdkl5	20	160768012	160994778	rs13482735	15	98956189	3.85954e-16	2.10763	8.36292
XLOC_025578	Megf9	4	70427064	70535139	rs13482735	15	98956189	3.76786e-09	1.32362	3.79537
XLOC_021061	Ptprj	2	90354658	90580647	rs13482735	15	98956189	1.50235e-07	0.784832	2.20528
XLOC_019925	Plcb4	2	135657693	136014916	rs13482735	15	98956189	1.2113e-10	4.22333	70.51
XLOC_009925	Rgs7bp	13	104945768	105055639	rs13482735	15	98956189	1.73723e-12	4.05681	59.6175
XLOC_017520	Socs6	18	88579962	88928178	rs13482735	15	98956189	2.36253e-08	0.325019	1.38751
XLOC_021232	Rasgrp1	2	117279954	117343001	rs13482735	15	98956189	5.44128e-11	5.19738	188.157
XLOC_001532	Dpp10	1	123332141	124160316	rs13482735	15	98956189	1.65712e-09	2.62238	14.0485
XLOC_004615	Wnt9a	11	59306906	59333552	rs13482735	15	98956189	1.775e-07	0.222631	1.2515
XLOC_024384	Akap2,Gm20459,Palm2	4	57434246	57898608	rs13482735	15	98956189	2.60038e-07	3.3253	28.5262
XLOC_004919	Cdk5r1	11	80473757	80780035	rs13482735	15	98956189	2.97624e-07	2.53403	12.8518
XLOC_001987	Gm17566,Prox1	1	190117836	190226583	rs13482735	15	98956189	1.144e-08	0.889234	2.44993
XLOC_034688	Inpp4b	8	81342205	82128191	rs13482735	15	98956189	1.53084e-10	0.631097	1.8888
XLOC_026802	Whsc1	5	33820724	33945974	rs13482735	15	98956189	3.95486e-09	0.690902	2.00613
XLOC_019934	Btbd3	2	138004571	138589292	rs13482735	15	98956189	1.73239e-09	1.78831	6.06198
XLOC_014552	Tiam1	16	89786949	90143881	rs13482735	15	98956189	1.50445e-09	1.65348	5.29189
XLOC_003526	Adarb1	10	77290725	77418270	rs13482735	15	98956189	6.52995e-08	6.56974	750.074
XLOC_000376	Agfg1,Gm22396	1	82839366	83006987	rs13482735	15	98956189	4.17515e-11	1.21725	3.4096
XLOC_002396	Plekhg1	10	3740259	3967536	rs13482735	15	98956189	1.32326e-10	2.95171	19.5773
XLOC_021841	Chrna4	2	180986534	181043546	rs13482735	15	98956189	2.76475e-08	1.83073	6.32674
XLOC_001081	Ogfrl1	1	23366385	23392996	rs13482735	15	98956189	3.13607e-08	1.95829	7.19452
XLOC_001990	Vash2	1	190925044	190979734	rs13482735	15	98956189	4.34245e-08	0.28818	1.33695
XLOC_029455	Mgll	6	88716423	88828529	rs13482735	15	98956189	2.45475e-09	1.73872	5.76648
XLOC_028924	Foxp2	6	14901081	15442792	rs13482735	15	98956189	9.685e-09	0.695242	2.01492
XLOC_035350	Snx25	8	46033260	46195635	rs13482735	15	98956189	1.09003e-11	0.950801	2.60674
XLOC_008626	Klf6	13	5861478	5870550	rs13482735	15	98956189	1.55148e-07	0.461671	1.59236
XLOC_033612	Scube2	7	109796284	109865791	rs13482735	15	98956189	1.80489e-07	0.244068	1.27882
XLOC_008123	Clmn	12	104763049	104865076	rs13482735	15	98956189	6.9216e-09	1.66806	5.37021
XLOC_031062	Prkcg	7	3303474	3331099	rs13482735	15	98956189	1.84636e-07	3.48624	33.5488
XLOC_034392	Zmat4	8	23636018	24156585	rs13482735	15	98956189	6.15425e-15	3.99346	55.9306
XLOC_022466	Sh3d19	3	85970887	86921162	rs13482735	15	98956189	9.62426e-08	1.07632	2.95821
XLOC_019849	Adra2b	2	127363207	127367580	rs13482735	15	98956189	2.77227e-10	0.269967	1.31264
XLOC_033849	Sprn	7	140137469	140155114	rs13482735	15	98956189	1.12563e-09	1.66096	5.33192
XLOC_003207	Grm1	10	10685648	11089088	rs13482735	15	98956189	1.03779e-13	2.90717	18.718
XLOC_032223	Inpp5a	7	139388749	139582797	rs13482735	15	98956189	4.25327e-10	1.94137	7.07291
XLOC_023603	Ntng1	3	109773466	110150866	rs13482735	15	98956189	2.76292e-12	6.85834	1003.23
XLOC_003475	Zfp365	10	67886017	67912662	rs13482735	15	98956189	6.15185e-08	1.94718	7.11446
XLOC_003354	Foxo3	10	42181571	42276798	rs13482735	15	98956189	4.31244e-07	0.333848	1.39991
XLOC_031630	Nell1	7	49974595	50868039	rs13482735	15	98956189	3.23331e-07	2.31978	10.3562
XLOC_000680	Kcnt2	1	140245718	140614031	rs13482735	15	98956189	8.61536e-09	0.235269	1.26754
XLOC_027553	Grid2ip	5	143357337	143422509	rs13482735	15	98956189	2.52881e-07	1.62491	5.14168
XLOC_039869	Reps2	20	162411874	162643701	rs13482735	15	98956189	4.7905e-12	2.34383	10.6103
XLOC_034821	Ndrg4	8	95676979	95715172	rs13482735	15	98956189	1.33543e-09	30.0758	14522500000000
XLOC_031852	Gdpd5,Klhl35	7	99380587	99483738	rs13482735	15	98956189	1.70005e-07	0.772749	2.1786
XLOC_004661	Ttc19	11	62267154	62514417	rs13482735	15	98956189	7.51681e-08	1.61209	5.07568
XLOC_019779	1700020I14Rik	2	119589427	119607965	rs13482735	15	98956189	5.16511e-10	2.72784	15.6236
XLOC_027974	Gabra4	5	71569689	71699275	rs13482735	15	98956189	6.6717e-09	3.31909	28.3484
XLOC_022395	Kcnab1	3	65068371	65379281	rs13482735	15	98956189	1.28522e-11	1.77637	5.98951
XLOC_000904	Parp1,mmu-mir-6904	1	180568784	180603156	rs13482735	15	98956189	3.26492e-07	0.601543	1.83338
XLOC_028108	Prkg2	5	98929031	99038709	rs13482735	15	98956189	2.47295e-07	0.249201	1.28546
XLOC_011764	Slitrk6	14	110673370	110755277	rs13482735	15	98956189	3.59838e-08	0.85979	2.37831
XLOC_035313	Dlc1	8	36567566	36953143	rs13482735	15	98956189	1.81612e-08	0.693415	2.01121
XLOC_039907	Frmpd4	20	167471168	168577231	rs13482735	15	98956189	4.11832e-07	0.526219	1.69937
XLOC_028412	Wbscr17	5	130369403	131308241	rs13482735	15	98956189	3.49575e-08	0.857925	2.37384
XLOC_000705	Rgs8	1	153653024	153700707	rs13482735	15	98956189	4.54766e-09	1.92582	6.96296
XLOC_005699	Adra1b	11	43774531	43901210	rs13482735	15	98956189	8.2013e-09	1.16141	3.22305
XLOC_001601	Adora1	1	134193447	134235441	rs13482735	15	98956189	1.49734e-07	1.1807	3.28632
XLOC_018184	Atrnl1	19	57609424	58133531	rs13482735	15	98956189	1.85937e-07	0.885998	2.44196
XLOC_004951	Ap2b1	11	83294641	83405035	rs13482735	15	98956189	2.123e-11	2.55363	13.1081
XLOC_028949	Kcnd2	6	21214528	21730197	rs13482735	15	98956189	1.95766e-07	1.16606	3.23818
XLOC_021413	Slc23a2	2	132052471	132220250	rs13482735	15	98956189	1.1579e-07	1.14272	3.16292
XLOC_036721	Rora	9	68653785	69388419	rs13482735	15	98956189	5.9281e-14	3.6108	38.0356
XLOC_006577	Cacng5	11	107874565	107919874	rs13482735	15	98956189	6.48547e-08	0.705236	2.03531
XLOC_027897	Kcnip4	5	48389501	49524904	rs13482735	15	98956189	1.59768e-07	1.72401	5.68166
XLOC_036934	Cpne4	9	104547285	105034830	rs13482735	15	98956189	4.33969e-07	2.50594	12.4931
XLOC_003822	Kcnmb4	10	116414207	116476202	rs13482735	15	98956189	5.18852e-07	1.12499	3.10689
XLOC_022616	Cdc42se1	3	95181765	95236409	rs13482735	15	98956189	1.2889e-07	0.583623	1.80057
XLOC_011224	Cacna2d3	14	28904865	29724764	rs13482735	15	98956189	1.84026e-08	0.855905	2.36902
XLOC_025559	Whrn	4	63414908	63496037	rs13482735	15	98956189	1.29287e-07	-0.898315	0.404456
XLOC_029259	Lancl2	6	57698301	57825154	rs13482735	15	98956189	4.85043e-08	0.763968	2.1594
XLOC_003188	Cnksr3	10	7112986	7212237	rs13482735	15	98956189	2.71173e-12	0.357572	1.43378
XLOC_035918	2810455O05Rik,Ccsap	8	123805396	123861434	rs13482735	15	98956189	3.53056e-08	0.328981	1.39307
XLOC_023738	Rap1gds1	3	138925893	139075249	rs13482735	15	98956189	2.26679e-11	5.56434	272.342
XLOC_006250	Hlf	11	90336389	90390895	rs13482735	15	98956189	1.59194e-08	2.82081	17.1579
XLOC_033229	Mef2a	7	67231075	67373253	rs13482735	15	98956189	4.6406e-15	3.1478	23.8543
XLOC_028336	Atp2a2	5	122421692	122507252	rs13482735	15	98956189	5.80396e-08	10.4586	37754.8
XLOC_025246	Pdp1	4	11953175	11966452	rs13482735	15	98956189	4.8121e-12	5.70086	312.506
XLOC_004647	Kcnj12	11	60932032	61103811	rs13482735	15	98956189	6.41163e-08	0.743847	2.11606
XLOC_036926	Rab6b	9	103093331	103187900	rs13482735	15	98956189	1.19165e-08	6.68615	843.425
XLOC_037533	C230081A13Rik	9	56135882	56418252	rs13482735	15	98956189	2.93327e-07	0.450794	1.575
XLOC_020867	Sestd1	2	77180057	77280818	rs13482735	15	98956189	6.91573e-08	0.634661	1.89559
XLOC_023660	Synpo2	3	123076518	123236149	rs13482735	15	98956189	2.36816e-11	3.05134	21.6449
XLOC_001924	6330403A02Rik	1	180431005	180483797	rs13482735	15	98956189	6.87147e-11	4.19326	68.4052
XLOC_029534	Itpr1	6	108213003	108551265	rs13482735	15	98956189	2.11828e-08	2.27467	9.896
XLOC_023824	Lrrc7	3	158010472	158562991	rs13482735	15	98956189	2.66829e-09	0.944801	2.59103
XLOC_022401	Rsrc1	3	66971726	67358578	rs13482735	15	98956189	2.77563e-08	1.73216	5.72849
XLOC_033610	Nrip3	7	109758054	109782025	rs13482735	15	98956189	1.64734e-10	4.63297	106.542
XLOC_028591	Gpr12	5	146568623	146664941	rs13482735	15	98956189	8.85249e-10	0.636515	1.89914
XLOC_027644	Cldn12	5	5505014	5514979	rs13482735	15	98956189	2.36914e-07	0.64849	1.9222
XLOC_001521	Ptpn4	1	119652377	119837822	rs13482735	15	98956189	8.68551e-13	3.24402	26.2829
XLOC_000359	Sgpp2	1	78310275	78488873	rs13482735	15	98956189	4.2698e-07	0.656805	1.93837
XLOC_017984	Slc1a1	19	28834837	28967800	rs13482735	15	98956189	3.87268e-08	0.952023	2.60995
XLOC_037643	Tln2	9	67209197	67634899	rs13482735	15	98956189	2.91976e-09	1.30999	3.74361
XLOC_024543	Inadl	4	98395013	98719943	rs13482735	15	98956189	3.16914e-09	1.62269	5.13019
XLOC_002976	Kitl	10	100015194	100100422	rs13482735	15	98956189	9.70303e-10	1.59112	4.9696
XLOC_039783	Acsl4	20	142317992	142390535	rs13482735	15	98956189	2.00973e-07	0.666202	1.95681
XLOC_015498	St6gal2	17	55444321	55514715	rs13482735	15	98956189	1.49195e-10	0.277663	1.32286
XLOC_019950	Pcsk2	2	143526732	143816577	rs13482735	15	98956189	5.33525e-07	3.78333	45.2579
XLOC_001862	Kcnj9	1	172261640	172329386	rs13482735	15	98956189	5.4407e-10	2.32367	10.3969
XLOC_007309	Prkch	12	73582442	73959385	rs13482735	15	98956189	7.0789e-12	0.90537	2.49009
XLOC_008028	Zdhhc22	12	86980367	86992104	rs13482735	15	98956189	1.0201e-10	3.68726	41.0817
XLOC_009132	Mef2c	13	83504033	83667401	rs13482735	15	98956189	7.98912e-09	0.673221	1.9707
XLOC_023794	Nexn	3	152178372	152272210	rs13482735	15	98956189	3.73828e-07	0.487289	1.634
XLOC_007571	Ppp2r5c	12	110447132	110583187	rs13482735	15	98956189	2.70869e-09	1.52526	4.65047
XLOC_000467	Gpc1,Mir149	1	92796275	92924561	rs13482735	15	98956189	7.5314e-09	1.21724	3.40955
XLOC_033254	Sv2b	7	75111560	75331419	rs13482735	15	98956189	7.0457e-10	1.99789	7.48742
XLOC_036567	Exph5	9	53301530	53381239	rs13482735	15	98956189	1.41458e-08	0.103398	1.10981
XLOC_000074	B3gat2	1	23761752	23922366	rs13482735	15	98956189	1.46106e-07	0.304006	1.35844
XLOC_019349	Tanc1	2	59611363	59847437	rs13482735	15	98956189	8.1652e-11	1.2815	3.63764
XLOC_029230	2410066E13Rik	6	54681676	54703975	rs13482735	15	98956189	9.32343e-13	2.5027	12.4524
XLOC_007467	Calm1	12	100199180	100210070	rs13482735	15	98956189	3.24053e-10	16.3429	14194400
XLOC_004846	Rtn4rl1	11	75193782	75348376	rs13482735	15	98956189	5.94756e-09	1.22236	3.42719
XLOC_039909	Msl3	20	168651221	168674828	rs13482735	15	98956189	5.14934e-08	0.265009	1.3061
XLOC_000784	Creg1	1	165763719	165775628	rs13482735	15	98956189	3.07534e-08	1.80717	6.17831
XLOC_025501	Ptpn3	4	57190757	57307305	rs13482735	15	98956189	1.17767e-13	3.85426	48.6109
XLOC_033624	Mrvi1	7	110867898	110982522	rs13482735	15	98956189	5.51104e-08	0.627279	1.88155
XLOC_003026	Kcnc2	10	112238115	112466638	rs13482735	15	98956189	8.96046e-08	2.84093	17.5094
XLOC_020868	Zfp385b	2	77410623	77819639	rs13482735	15	98956189	2.17359e-07	0.770228	2.17307
XLOC_005803	Cdc42se2	11	54717419	54787689	rs13482735	15	98956189	4.48899e-09	0.912856	2.50895
XLOC_016207	Ppp2r5d	17	46439379	46890477	rs13482735	15	98956189	2.21581e-10	2.07138	8.06298
XLOC_029847	Far2	6	148006579	148444466	rs13482735	15	98956189	1.88733e-09	0.70713	2.0392
XLOC_025447	Gabbr2	4	46661328	46992865	rs13482735	15	98956189	4.09661e-07	4.51215	94.3285
XLOC_020293	Fam210b	2	172345509	172370535	rs13482735	15	98956189	3.01122e-07	0.643843	1.91321
XLOC_027696	Napepld	5	21645785	21735730	rs13482735	15	98956189	3.28964e-09	0.544839	1.73156
XLOC_022922	Ddah1	3	145758592	145894465	rs13482735	15	98956189	2.0519e-10	2.31365	10.2924
XLOC_023212	Shox2	3	66971726	67358578	rs13482735	15	98956189	2.943e-07	2.22467	9.40978
XLOC_019362	Slc4a10	2	62046239	62327004	rs13482735	15	98956189	1.35109e-08	1.92769	6.97606
XLOC_029263	Herc3	6	58831464	58920592	rs13482735	15	98956189	5.44628e-07	1.47355	4.41437
XLOC_032226	Gpr123	7	139724813	139882962	rs13482735	15	98956189	7.9031e-10	1.59474	4.98775
XLOC_002969	Atp2b1	10	98914359	99032771	rs13482735	15	98956189	9.82444e-11	3.96613	54.4116
XLOC_000706	Rgs16	1	153734301	153745661	rs13482735	15	98956189	2.3339e-09	3.02706	21.1216
XLOC_000789	Ildr2	1	166201378	166321358	rs13482735	15	98956189	8.11909e-15	2.87674	18.1528
XLOC_007700	Kcnf1	12	17172100	17227663	rs13482735	15	98956189	3.05643e-07	0.603084	1.83623
XLOC_025109	Clstn1	4	149581111	149702571	rs13482735	15	98956189	3.17014e-08	7.81755	2637.44
XLOC_018841	Nmt2	2	3283936	3340998	rs13482735	15	98956189	2.87666e-08	1.0641	2.92199
XLOC_003542	Lrrc3	10	77897525	77902536	rs13482735	15	98956189	1.36281e-11	0.372942	1.45616
XLOC_028109	A930011G23Rik,Rasgef1b	5	99207358	99729263	rs13482735	15	98956189	1.08435e-10	1.15023	3.18694
XLOC_002912	Igf1	10	87826376	87937047	rs13482735	15	98956189	1.18904e-07	0.207732	1.23285
XLOC_004291	Ramp3	11	6650147	6677717	rs13482735	15	98956189	4.98562e-08	3.69381	41.3538
XLOC_006268	Epn3,Mycbpap	11	94489151	94528856	rs13482735	15	98956189	4.31331e-07	0.512567	1.67615
XLOC_007041	Fam49a	12	12261694	12381036	rs13482735	15	98956189	3.54152e-10	1.32721	3.80913
XLOC_014260	Fgf12,Mir690	16	28155684	28753438	rs13482735	15	98956189	3.92592e-07	5.96492	407.773
XLOC_028949	Kcnd2	6	21214528	21730197	rs16804842	15	97876860	1.12342e-10	1.38968	4.01583
XLOC_001901	Akt3	1	176814659	177259154	rs16804842	15	97876860	7.2235e-10	1.11465	3.04986
XLOC_000784	Creg1	1	165763719	165775628	rs16804842	15	97876860	1.23408e-11	2.13892	8.49754
XLOC_028412	Wbscr17	5	130369403	131308241	rs16804842	15	97876860	9.44829e-14	1.07925	2.94374
XLOC_006218	Ppm1e	11	87226712	87359094	rs16804842	15	97876860	5.6749e-08	1.9077	6.74276
XLOC_030093	Osbpl3	6	50293283	50456421	rs16804842	15	97876860	2.01735e-07	0.592059	1.80814
XLOC_024410	Rgs3	4	62559846	62704001	rs16804842	15	97876860	5.02742e-12	0.975039	2.65231
XLOC_001990	Vash2	1	190925044	190979734	rs16804842	15	97876860	1.32768e-12	0.352031	1.42215
XLOC_036487	Thy1	9	43874573	44048699	rs16804842	15	97876860	8.60786e-08	10.6406	41975.7
XLOC_008079	Ttc7b	12	100300741	100520822	rs16804842	15	97876860	5.29996e-08	1.79778	6.04059
XLOC_029847	Far2	6	148006579	148444466	rs16804842	15	97876860	2.56313e-12	0.796605	2.21871
XLOC_014552	Tiam1	16	89786949	90143881	rs16804842	15	97876860	4.93526e-13	1.90184	6.70333
XLOC_023794	Nexn	3	152178372	152272210	rs16804842	15	97876860	2.27884e-10	0.583369	1.79249
XLOC_009608	Shc3	13	51423052	51571771	rs16804842	15	97876860	2.32641e-08	3.15615	23.5099
XLOC_003857	Rassf3	10	121409026	121533698	rs16804842	15	97876860	2.13204e-09	1.15501	3.17553
XLOC_020799	Scn1a	2	66270565	66440840	rs16804842	15	97876860	1.6182e-07	1.74496	5.72969
XLOC_022336	Lhfp	3	53038579	53261813	rs16804842	15	97876860	3.43452e-07	1.03974	2.82967
XLOC_007897	Trim9	12	70239263	70392738	rs16804842	15	97876860	1.47279e-07	1.52843	4.61375
XLOC_001862	Kcnj9	1	172261640	172329386	rs16804842	15	97876860	3.04991e-18	2.94942	19.1176
XLOC_017472	Ctif	18	75431017	75697696	rs16804842	15	97876860	1.35708e-07	1.04584	2.847
XLOC_033244	Mctp2	7	72076387	72306729	rs16804842	15	97876860	1.79637e-10	0.233127	1.26266
XLOC_004291	Ramp3	11	6650147	6677717	rs16804842	15	97876860	2.4606e-10	4.19077	66.1852
XLOC_004852	Inpp5k,Pitpna	11	75588040	75650193	rs16804842	15	97876860	4.3566e-07	5.28604	197.98
XLOC_027545	Fscn1	5	142958997	142973367	rs16804842	15	97876860	2.95368e-09	2.75599	15.7541
XLOC_004292	Adcy1	11	7063331	7178936	rs16804842	15	97876860	6.31942e-09	2.71492	15.12
XLOC_020760	Acvr1c	2	58267452	58357944	rs16804842	15	97876860	7.15762e-09	0.249445	1.28344
XLOC_019349	Tanc1	2	59611363	59847437	rs16804842	15	97876860	2.3176e-18	1.56518	4.78655
XLOC_000998	Xkr4	1	3121112	3681993	rs16804842	15	97876860	3.35618e-07	0.98235	2.67178
XLOC_034804	Cx3cl1	8	94771818	94795757	rs16804842	15	97876860	4.02234e-08	4.04718	57.3289
XLOC_025501	Ptpn3	4	57190757	57307305	rs16804842	15	97876860	2.87108e-24	4.70163	110.335
XLOC_000904	Parp1,mmu-mir-6904	1	180568784	180603156	rs16804842	15	97876860	2.75399e-09	0.681094	1.97658
XLOC_009925	Rgs7bp	13	104945768	105055639	rs16804842	15	97876860	2.3899e-18	4.73995	114.648
XLOC_025260	Necab1	4	14929907	15149839	rs16804842	15	97876860	4.07359e-18	6.09362	444.111
XLOC_037598	Coro2b	9	62270728	62537053	rs16804842	15	97876860	9.62308e-08	1.73753	5.68729
XLOC_005043	Lrrc59	11	94629756	94715159	rs16804842	15	97876860	3.11848e-08	0.851961	2.34504
XLOC_023212	Shox2	3	66971726	67358578	rs16804842	15	97876860	3.4253e-11	2.72425	15.2617
XLOC_001790	Rcsd1	1	165648665	165708724	rs16804842	15	97876860	3.90509e-08	0.416927	1.51755
XLOC_025109	Clstn1	4	149581111	149702571	rs16804842	15	97876860	1.78718e-11	9.05981	8633.92
XLOC_014198	Gp1bb,Sept5	16	18620318	18630597	rs16804842	15	97876860	2.86918e-09	6.70464	818.39
XLOC_011228	Prkcd	14	30595352	30626695	rs16804842	15	97876860	9.0999e-09	13.5375	761439
XLOC_011580	Extl3	14	65049221	65149894	rs16804842	15	97876860	1.13343e-09	1.19429	3.3028
XLOC_014295	Fbxo45	16	32230014	32247169	rs16804842	15	97876860	7.72564e-08	0.442122	1.55628
XLOC_028924	Foxp2	6	14901081	15442792	rs16804842	15	97876860	6.28527e-10	0.746054	2.1093
XLOC_000376	Agfg1,Gm22396	1	82839366	83006987	rs16804842	15	97876860	4.43194e-15	1.41362	4.11316
XLOC_003542	Lrrc3	10	77897525	77902536	rs16804842	15	97876860	4.29634e-16	0.427157	1.53316
XLOC_039909	Msl3	20	168651221	168674828	rs16804842	15	97876860	1.22748e-08	0.272689	1.31364
XLOC_031062	Prkcg	7	3303474	3331099	rs16804842	15	97876860	1.58423e-10	4.12682	62.0838
XLOC_033229	Mef2a	7	67231075	67373253	rs16804842	15	97876860	7.86172e-20	3.52994	34.1706
XLOC_028340	Camkk2	5	122730014	122779412	rs16804842	15	97876860	3.43568e-07	0.731851	2.07954
XLOC_003526	Adarb1	10	77290725	77418270	rs16804842	15	97876860	3.3493e-12	8.04068	3114.79
XLOC_008626	Klf6	13	5861478	5870550	rs16804842	15	97876860	4.1215e-10	0.533331	1.70497
XLOC_033663	Syt17	7	118380552	118455898	rs16804842	15	97876860	4.53468e-08	0.679965	1.97435
XLOC_019779	1700020I14Rik	2	119589427	119607965	rs16804842	15	97876860	1.58197e-13	3.07859	21.7548
XLOC_032226	Gpr123	7	139724813	139882962	rs16804842	15	97876860	8.72656e-18	2.01379	7.49773
XLOC_031634	Slc17a6	7	51489880	51671198	rs16804842	15	97876860	3.77422e-10	6.07803	437.236
XLOC_026310	Prkcz	4	155246708	155361361	rs16804842	15	97876860	4.98318e-08	1.58088	4.86231
XLOC_031630	Nell1	7	49974595	50868039	rs16804842	15	97876860	5.37845e-12	2.93538	18.8509
XLOC_015640	Ppm1b	17	84954966	85023992	rs16804842	15	97876860	2.70276e-09	0.77002	2.16048
XLOC_004733	Vamp2	11	69088484	69092459	rs16804842	15	97876860	8.98201e-08	11.2567	77752
XLOC_028336	Atp2a2	5	122421692	122507252	rs16804842	15	97876860	2.63947e-12	12.9297	414543
XLOC_004951	Ap2b1	11	83294641	83405035	rs16804842	15	97876860	7.69676e-15	2.77363	16.0346
XLOC_006250	Hlf	11	90336389	90390895	rs16804842	15	97876860	1.06163e-11	3.29195	26.9311
XLOC_001892	Rgs7	1	175059045	175497853	rs16804842	15	97876860	4.8506e-07	1.7488	5.75178
XLOC_002912	Igf1	10	87826376	87937047	rs16804842	15	97876860	4.87354e-09	0.224803	1.25219
XLOC_000680	Kcnt2	1	140245718	140614031	rs16804842	15	97876860	7.5688e-11	0.268062	1.30757
XLOC_031852	Gdpd5,Klhl35	7	99380587	99483738	rs16804842	15	97876860	5.391e-10	0.897716	2.45488
XLOC_004994	Trim37	11	87127036	87221635	rs16804842	15	97876860	3.01739e-07	1.92837	6.88366
XLOC_027389	Tmem132c	5	127241629	127565913	rs16804842	15	97876860	1.01134e-07	0.314732	1.37007
XLOC_023660	Synpo2	3	123076518	123236149	rs16804842	15	97876860	9.15709e-18	3.66047	38.937
XLOC_030447	Cntn3	6	102163179	102564635	rs16804842	15	97876860	8.7998e-08	0.315926	1.3717
XLOC_019950	Pcsk2	2	143526732	143816577	rs16804842	15	97876860	4.92393e-10	4.56491	96.2309
XLOC_005249	Wnt3	11	103727362	103818113	rs16804842	15	97876860	1.87039e-10	0.508042	1.66237
XLOC_017009	Gnal	18	67088239	67245830	rs16804842	15	97876860	1.19976e-07	1.89669	6.66892
XLOC_027173	1700028K03Rik,A830010M20Rik,Btbd8	5	107437929	107688015	rs16804842	15	97876860	4.85943e-07	1.0625	2.89485
XLOC_008873	Smim13	13	41247425	41276579	rs16804842	15	97876860	1.36715e-07	1.92013	6.8271
XLOC_026311	5830444B04Rik,Gabrd	4	155384937	155470861	rs16804842	15	97876860	3.68093e-10	2.30498	10.0333
XLOC_038044	Zdhhc3	9	123034738	123136129	rs16804842	15	97876860	7.23487e-08	0.559099	1.74949
XLOC_038963	Armcx3	20	134756251	134786106	rs16804842	15	97876860	2.37014e-08	0.372991	1.45229
XLOC_005707	Lsm11	11	45928226	45944970	rs16804842	15	97876860	1.02711e-07	0.226078	1.25379
XLOC_017154	Osbpl1a	18	12755313	12941841	rs16804842	15	97876860	7.96923e-10	2.89288	18.0663
XLOC_009132	Mef2c	13	83504033	83667401	rs16804842	15	97876860	5.10841e-11	0.755417	2.12915
XLOC_020293	Fam210b	2	172345509	172370535	rs16804842	15	97876860	2.2234e-10	0.75707	2.13267
XLOC_002513	Ptprk	10	28074328	28598177	rs16804842	15	97876860	4.79047e-09	-0.522278	0.593043
XLOC_009610	Diras2	13	52256026	52561657	rs16804842	15	97876860	2.16908e-11	1.93337	6.91818
XLOC_000706	Rgs16	1	153734301	153745661	rs16804842	15	97876860	3.39246e-16	3.80985	45.2131
XLOC_039907	Frmpd4	20	167471168	168577231	rs16804842	15	97876860	9.16099e-10	0.622509	1.86407
XLOC_037778	Ankrd34c	9	89695608	90027179	rs16804842	15	97876860	3.15662e-10	0.4841	1.62303
XLOC_018038	2016-03-05	19	37019113	37224450	rs16804842	15	97876860	5.5569e-09	1.12681	3.0872
XLOC_029534	Itpr1	6	108213003	108551265	rs16804842	15	97876860	4.1161e-10	2.48442	12.0061
XLOC_027284	Cit,Gm14508	5	115845277	116024649	rs16804842	15	97876860	2.52064e-10	6.35167	574.919
XLOC_005890	Ulk2	11	61774477	61855259	rs16804842	15	97876860	2.84264e-07	0.564416	1.75882
XLOC_018351	Dagla	19	10245264	10304928	rs16804842	15	97876860	4.16204e-08	1.04816	2.85359
XLOC_037533	C230081A13Rik	9	56135882	56418252	rs16804842	15	97876860	1.67704e-11	0.570145	1.76893
XLOC_037183	Amotl1	9	14541766	14662886	rs16804842	15	97876860	2.612e-10	1.95266	7.05292
XLOC_000108	Hs6st1	1	35906954	36106616	rs16804842	15	97876860	1.71811e-07	0.693931	2.00213
XLOC_020868	Zfp385b	2	77410623	77819639	rs16804842	15	97876860	2.43776e-08	0.824433	2.28134
XLOC_031220	Gpr4,Opa3	7	19212486	19256543	rs16804842	15	97876860	5.34695e-08	0.695928	2.00613
XLOC_002976	Kitl	10	100015194	100100422	rs16804842	15	97876860	5.13564e-15	1.93352	6.91915
XLOC_034551	Spock3	8	62950812	63359248	rs16804842	15	97876860	2.50159e-07	2.52909	12.5548
XLOC_003822	Kcnmb4	10	116414207	116476202	rs16804842	15	97876860	2.16105e-09	1.23844	3.45194
XLOC_007782	Hdac9	12	34047349	34906990	rs16804842	15	97876860	4.59173e-10	0.940471	2.56216
XLOC_009328	Ryr2	13	11549098	12107888	rs16804842	15	97876860	1.74925e-08	-0.489877	0.612581
XLOC_025559	Whrn	4	63414908	63496037	rs16804842	15	97876860	5.23456e-09	-0.98571	0.373026
XLOC_024543	Inadl	4	98395013	98719943	rs16804842	15	97876860	1.53684e-14	1.94831	7.02235
XLOC_007700	Kcnf1	12	17172100	17227663	rs16804842	15	97876860	6.25916e-12	0.758827	2.13642
XLOC_026795	Ywhah	5	33018815	33162872	rs16804842	15	97876860	8.51683e-09	14.7481	2556220
XLOC_023603	Ntng1	3	109773466	110150866	rs16804842	15	97876860	8.96998e-21	8.3436	4217.33
XLOC_033254	Sv2b	7	75111560	75331419	rs16804842	15	97876860	1.07214e-13	2.31569	10.1413
XLOC_036721	Rora	9	68653785	69388419	rs16804842	15	97876860	8.1093e-21	4.1956	66.506
XLOC_023518	Vangl1	3	102153457	102206919	rs16804842	15	97876860	9.99837e-09	0.688274	1.99083
XLOC_024384	Akap2,Gm20459,Palm2	4	57434246	57898608	rs16804842	15	97876860	7.03542e-11	4.04105	56.9786
XLOC_021089	Cry2	2	92403484	92434043	rs16804842	15	97876860	1.41141e-10	1.07201	2.92251
XLOC_018184	Atrnl1	19	57609424	58133531	rs16804842	15	97876860	8.0579e-11	1.06245	2.8947
XLOC_035411	Psd3	8	67688904	68062503	rs16804842	15	97876860	8.74725e-08	1.70481	5.50409
XLOC_033612	Scube2	7	109796284	109865791	rs16804842	15	97876860	2.15803e-10	0.287187	1.33283
XLOC_003026	Kcnc2	10	112238115	112466638	rs16804842	15	97876860	3.81162e-13	3.59574	36.4955
XLOC_021061	Ptprj	2	90354658	90580647	rs16804842	15	97876860	4.97279e-10	0.898452	2.45669
XLOC_032030	Ctr9	7	111028629	111056514	rs16804842	15	97876860	2.92031e-08	0.542987	1.72152
XLOC_022395	Kcnab1	3	65068371	65379281	rs16804842	15	97876860	7.94515e-15	1.9679	7.16133
XLOC_003939	Gdf11	10	128821731	128891806	rs16804842	15	97876860	1.41052e-07	0.58596	1.79714
XLOC_027696	Napepld	5	21645785	21735730	rs16804842	15	97876860	2.53786e-14	0.654059	1.92384
XLOC_036926	Rab6b	9	103093331	103187900	rs16804842	15	97876860	1.67731e-14	8.40471	4483.2
XLOC_036567	Exph5	9	53301530	53381239	rs16804842	15	97876860	1.00038e-09	0.111343	1.11783
XLOC_035659	NULL	8	95659354	95676913	rs16804842	15	97876860	8.6689e-08	0.141539	1.15211
XLOC_001246	Fam126b	1	58430993	58586333	rs16804842	15	97876860	1.69755e-07	0.947093	2.57919
XLOC_004647	Kcnj12	11	60932032	61103811	rs16804842	15	97876860	3.70078e-14	0.954271	2.59777
XLOC_005920	Shisa6	11	65831215	66536880	rs16804842	15	97876860	1.34427e-07	1.87627	6.53401
XLOC_006271	Xylt2	11	94629756	94715159	rs16804842	15	97876860	3.12327e-10	1.42135	4.14507
XLOC_000137	Npas2	1	39193526	39363453	rs16804842	15	97876860	1.54751e-08	0.331303	1.39297
XLOC_034688	Inpp4b	8	81342205	82128191	rs16804842	15	97876860	2.30004e-12	0.699016	2.01234
XLOC_003207	Grm1	10	10685648	11089088	rs16804842	15	97876860	4.84074e-21	3.4182	30.5565
XLOC_006991	Kif3c	12	3364788	3506852	rs16804842	15	97876860	8.57353e-09	1.32962	3.78162
XLOC_022853	Lef1	3	131108472	131224514	rs16804842	15	97876860	1.11462e-08	1.03931	2.82846
XLOC_029455	Mgll	6	88716423	88828529	rs16804842	15	97876860	2.18347e-11	1.89186	6.63673
XLOC_023352	4632404H12Rik,Adar,Chrnb2	3	89714569	89784144	rs16804842	15	97876860	1.66966e-07	1.16177	3.19709
XLOC_016207	Ppp2r5d	17	46439379	46890477	rs16804842	15	97876860	9.16799e-18	2.58667	13.2994
XLOC_024566	Raver2	4	101068982	101265282	rs16804842	15	97876860	2.45467e-09	0.371295	1.44983
XLOC_002969	Atp2b1	10	98914359	99032771	rs16804842	15	97876860	6.7322e-14	4.50222	90.3805
XLOC_028413	Auts2	5	131437072	132543415	rs16804842	15	97876860	4.44731e-07	0.907542	2.47913
XLOC_018158	Mxi1	19	53310356	53376040	rs16804842	15	97876860	2.13303e-08	0.361758	1.43606
XLOC_022401	Rsrc1	3	66971726	67358578	rs16804842	15	97876860	6.80801e-10	1.90257	6.70822
XLOC_030628	Tspan9	6	127961321	128143602	rs16804842	15	97876860	9.18932e-08	0.988393	2.68798
XLOC_006081	Fam101b	11	76019129	76027787	rs16804842	15	97876860	2.6845e-08	0.542273	1.72029
XLOC_002922	Anks1b	10	89873508	90973300	rs16804842	15	97876860	5.01478e-09	6.08196	438.961
XLOC_004919	Cdk5r1	11	80473757	80780035	rs16804842	15	97876860	1.23996e-10	3.05744	21.2992
XLOC_006268	Epn3,Mycbpap	11	94489151	94528856	rs16804842	15	97876860	1.30154e-08	0.574678	1.77697
XLOC_029259	Lancl2	6	57698301	57825154	rs16804842	15	97876860	4.77038e-09	0.834428	2.30427
XLOC_001601	Adora1	1	134193447	134235441	rs16804842	15	97876860	4.89377e-11	1.41244	4.10829
XLOC_003858	Tbk1	10	121546322	121586856	rs16804842	15	97876860	1.56868e-07	0.508449	1.66305
XLOC_030426	Fam19a4	6	96830960	97060446	rs16804842	15	97876860	6.42402e-09	0.290882	1.33776
XLOC_022616	Cdc42se1	3	95181765	95236409	rs16804842	15	97876860	4.97271e-08	0.601021	1.82442
XLOC_005803	Cdc42se2	11	54717419	54787689	rs16804842	15	97876860	2.92702e-10	0.981919	2.67063
XLOC_017180	Klhl14	18	21550214	21656286	rs16804842	15	97876860	3.57883e-07	0.0731413	1.07591
XLOC_025726	Prkaa2	4	105029054	105113822	rs16804842	15	97876860	4.67102e-09	0.274528	1.31605
XLOC_011460	Slc7a8	14	54714098	54881789	rs16804842	15	97876860	6.56652e-08	0.865371	2.37671
XLOC_022934	Ttll7	3	146851965	146988305	rs16804842	15	97876860	3.22119e-07	3.7548	42.7904
XLOC_025573	Brinp1	4	68761513	68954397	rs16804842	15	97876860	1.67273e-07	1.18832	3.28314
XLOC_036934	Cpne4	9	104547285	105034830	rs16804842	15	97876860	4.11355e-10	2.95036	19.1355
XLOC_034392	Zmat4	8	23636018	24156585	rs16804842	15	97876860	2.66957e-25	4.71819	112.178
XLOC_006061	Pafah1b1	11	74673795	74738247	rs16804842	15	97876860	5.6313e-07	2.51495	12.3785
XLOC_001532	Dpp10	1	123332141	124160316	rs16804842	15	97876860	5.6856e-11	2.88501	17.9245
XLOC_000761	Kifap3	1	163779554	163921252	rs16804842	15	97876860	4.19728e-08	2.36808	10.6871
XLOC_027974	Gabra4	5	71569689	71699275	rs16804842	15	97876860	3.03024e-13	3.99121	54.2072
XLOC_002879	Chst11	10	82985176	83195955	rs16804842	15	97876860	3.9285e-09	0.534181	1.70642
XLOC_004846	Rtn4rl1	11	75193782	75348376	rs16804842	15	97876860	5.04712e-14	1.48362	4.41151
XLOC_000418	Eif4e2	1	87213895	87241439	rs16804842	15	97876860	1.33477e-08	0.892639	2.44244
XLOC_004661	Ttc19	11	62267154	62514417	rs16804842	15	97876860	3.19958e-12	1.91684	6.80469
XLOC_026802	Whsc1	5	33820724	33945974	rs16804842	15	97876860	7.23331e-09	0.681593	1.97757
XLOC_000789	Ildr2	1	166201378	166321358	rs16804842	15	97876860	5.4303e-24	3.41594	30.4873
XLOC_022922	Ddah1	3	145758592	145894465	rs16804842	15	97876860	1.97263e-15	2.76904	15.961
XLOC_008850	Cdyl	13	35659861	35874186	rs16804842	15	97876860	1.69548e-07	0.117678	1.12494
XLOC_028109	A930011G23Rik,Rasgef1b	5	99207358	99729263	rs16804842	15	97876860	1.03491e-18	1.42355	4.15422
XLOC_022466	Sh3d19	3	85970887	86921162	rs16804842	15	97876860	1.49331e-12	1.32869	3.7781
XLOC_003202	Samd5	10	9614183	9678394	rs16804842	15	97876860	3.77773e-09	0.482549	1.62051
XLOC_019490	Zfp804a	2	82040924	82265424	rs16804842	15	97876860	4.68395e-09	0.595143	1.81372
XLOC_017520	Socs6	18	88579962	88928178	rs16804842	15	97876860	1.83665e-10	0.365065	1.44082
XLOC_027386	Aacs	5	125466048	125519037	rs16804842	15	97876860	4.77185e-07	0.428678	1.53549
XLOC_021413	Slc23a2	2	132052471	132220250	rs16804842	15	97876860	2.7034e-11	1.37334	3.95068
XLOC_008028	Zdhhc22	12	86980367	86992104	rs16804842	15	97876860	8.15865e-18	4.49089	89.3624
XLOC_004615	Wnt9a	11	59306906	59333552	rs16804842	15	97876860	5.71593e-12	0.274104	1.3155
XLOC_000467	Gpc1,Mir149	1	92796275	92924561	rs16804842	15	97876860	2.94615e-17	1.57288	4.82359
XLOC_017866	Ddb1	19	10605478	10629914	rs16804842	15	97876860	3.41876e-07	1.15943	3.18961
XLOC_029529	Cntn4	6	105669775	106700409	rs16804842	15	97876860	3.27544e-11	1.24206	3.46449
XLOC_036810	Sh3bgrl2	9	83547995	83603963	rs16804842	15	97876860	2.79625e-09	1.14697	3.1501
XLOC_020742	Cacnb4	2	52425011	52676831	rs16804842	15	97876860	2.88753e-10	2.83612	17.069
XLOC_030522	Cacna1c	6	118460163	119112004	rs16804842	15	97876860	4.6152e-09	0.716602	2.04805
XLOC_000705	Rgs8	1	153653024	153700707	rs16804842	15	97876860	2.39747e-12	2.22063	9.22136
XLOC_001924	6330403A02Rik	1	180431005	180483797	rs16804842	15	97876860	1.53843e-16	4.99161	147.469
XLOC_018440	Rorb	19	18930604	19111196	rs16804842	15	97876860	4.61548e-07	0.331311	1.39298
XLOC_023824	Lrrc7	3	158010472	158562991	rs16804842	15	97876860	2.34248e-11	1.05206	2.86477
XLOC_031633	Ano5	7	51489880	51671198	rs16804842	15	97876860	2.50802e-07	0.528574	1.69687
XLOC_023327	RP23-199B2.4,Syt11	3	88744398	88832617	rs16804842	15	97876860	2.05072e-07	7.2106	1357.64
XLOC_033849	Sprn	7	140137469	140155114	rs16804842	15	97876860	1.13816e-13	1.92307	6.8472
XLOC_037296	Aplp2	9	31149439	31211986	rs16804842	15	97876860	2.44213e-08	5.25267	191.481
XLOC_003188	Cnksr3	10	7112986	7212237	rs16804842	15	97876860	3.48569e-15	0.399818	1.49179
XLOC_026750	Ube3c	5	29569056	29676491	rs16804842	15	97876860	2.58811e-09	0.545836	1.72643
XLOC_011224	Cacna2d3	14	28904865	29724764	rs16804842	15	97876860	2.16051e-11	0.985681	2.6807
XLOC_037536	Lingo1	9	56606692	56798558	rs16804842	15	97876860	4.20551e-07	1.96473	7.13865
XLOC_014379	Atp6v1a	16	44085401	44139736	rs16804842	15	97876860	1.74341e-08	4.07275	58.8143
XLOC_014919	Synj2	17	5941279	6079764	rs16804842	15	97876860	2.19304e-08	1.07546	2.93261
XLOC_028591	Gpr12	5	146568623	146664941	rs16804842	15	97876860	2.19406e-16	0.770728	2.16201
XLOC_018841	Nmt2	2	3283936	3340998	rs16804842	15	97876860	2.20629e-13	1.30424	3.68682
XLOC_032536	Mark4	7	19424981	19459302	rs16804842	15	97876860	1.07879e-08	1.09728	2.99732
XLOC_003247	Pde7b	10	20396813	20725282	rs16804842	15	97876860	2.35434e-07	1.07338	2.92652
XLOC_018169	Tcf7l2	19	55741802	55933665	rs16804842	15	97876860	1.55097e-07	6.27665	533.348
XLOC_027897	Kcnip4	5	48389501	49524904	rs16804842	15	97876860	1.0815e-10	2.09017	8.09312
XLOC_025139	Gpr153	4	152273937	152285469	rs16804842	15	97876860	5.61912e-08	0.933113	2.54337
XLOC_032223	Inpp5a	7	139388749	139582797	rs16804842	15	97876860	4.5753e-15	2.27215	9.70909
XLOC_006570	Pitpnc1	11	107207527	107470822	rs16804842	15	97876860	2.55888e-07	1.92805	6.88146
XLOC_026635	Gm8773	5	5573786	5576400	rs16804842	15	97876860	2.89749e-09	0.264985	1.30355
XLOC_004499	Rnf130	11	50024960	50126034	rs16804842	15	97876860	2.00721e-09	1.36082	3.90152
XLOC_005632	Sptbn1	11	30099359	30333845	rs16804842	15	97876860	7.45446e-10	6.4361	625.587
XLOC_003018	Osbpl8	10	111164585	111297449	rs16804842	15	97876860	1.09202e-08	0.493832	1.63891
XLOC_007467	Calm1	12	100199180	100210070	rs16804842	15	97876860	4.1141e-13	18.7392	138556000
XLOC_010505	Gpr137c	14	45134447	45318788	rs16804842	15	97876860	4.57172e-09	1.05603	2.87615
XLOC_034821	Ndrg4	8	95676979	95715172	rs16804842	15	97876860	4.44385e-15	36.2536	5637190000000000
XLOC_019195	Ncs1	2	31240798	31461134	rs16804842	15	97876860	6.54941e-09	3.70783	40.826
XLOC_039783	Acsl4	20	142317992	142390535	rs16804842	15	97876860	6.59894e-12	0.843453	2.32517
XLOC_023738	Rap1gds1	3	138925893	139075249	rs16804842	15	97876860	2.53276e-17	6.64945	774.427
XLOC_015914	Grm4	17	27422386	27514123	rs16804842	15	97876860	4.43035e-08	1.26864	3.55784
XLOC_027644	Cldn12	5	5505014	5514979	rs16804842	15	97876860	4.50027e-12	0.817011	2.26447
XLOC_005480	Osbp2	11	3691918	3863903	rs16804842	15	97876860	5.1692e-09	1.19816	3.3156
XLOC_037380	Gramd1b	9	40268686	40533620	rs16804842	15	97876860	6.96633e-09	1.71956	5.58592
XLOC_017984	Slc1a1	19	28834837	28967800	rs16804842	15	97876860	3.63443e-12	1.15105	3.16299
XLOC_033610	Nrip3	7	109758054	109782025	rs16804842	15	97876860	2.03778e-17	5.66701	289.829
XLOC_003792	Syt1	10	108497565	109245261	rs16804842	15	97876860	1.43351e-08	14.8068	2710900
XLOC_001311	Mreg	1	72159229	72303171	rs16804842	15	97876860	1.76453e-08	0.298245	1.34765
XLOC_001821	Hsd17b7	1	169944420	169969305	rs16804842	15	97876860	4.04373e-09	0.520471	1.68317
XLOC_034993	6430548M08Rik	8	120114151	120177466	rs16804842	15	97876860	2.19184e-09	2.23014	9.30949
XLOC_023568	Slc6a17	3	107467394	107518018	rs16804842	15	97876860	1.01674e-08	4.66227	106.075
XLOC_016849	Rnf14	18	38296623	38324541	rs16804842	15	97876860	2.77124e-07	1.99667	7.37045
XLOC_011280	Nrg3	14	38362684	39473088	rs16804842	15	97876860	4.15073e-07	0.472154	1.60375
XLOC_000974	Lpgat1	1	191717267	191784390	rs16804842	15	97876860	6.86978e-08	1.35121	3.86419
XLOC_006525	Wnt9b	11	103727362	103818113	rs16804842	15	97876860	4.71176e-10	0.254817	1.29036
XLOC_018694	Hspa12a	19	58714994	59076133	rs16804842	15	97876860	6.57745e-08	2.56073	12.9587
XLOC_006631	Grin2c	11	115248910	115267469	rs16804842	15	97876860	1.56652e-09	0.730784	2.07732
XLOC_001987	Gm17566,Prox1	1	190117836	190226583	rs16804842	15	97876860	2.03845e-13	1.0754	2.93244
XLOC_005699	Adra1b	11	43774531	43901210	rs16804842	15	97876860	9.26854e-15	1.45326	4.27955
XLOC_029230	2410066E13Rik	6	54681676	54703975	rs16804842	15	97876860	1.75207e-21	3.00995	20.311
XLOC_020867	Sestd1	2	77180057	77280818	rs16804842	15	97876860	7.14427e-08	0.656305	1.92817
XLOC_029364	Lrrtm1	6	76881634	77979699	rs16804842	15	97876860	4.47214e-09	2.79186	16.3296
XLOC_019967	Slc24a3	2	145167089	145643706	rs16804842	15	97876860	3.66891e-09	3.67201	39.3889
XLOC_019362	Slc4a10	2	62046239	62327004	rs16804842	15	97876860	3.78305e-10	2.16341	8.70834
XLOC_028108	Prkg2	5	98929031	99038709	rs16804842	15	97876860	3.58676e-12	0.31675	1.37283
XLOC_021232	Rasgrp1	2	117279954	117343001	rs16804842	15	97876860	6.96533e-19	6.25409	521.445
XLOC_009558	Gfod1	13	43195036	43395595	rs16804842	15	97876860	2.31693e-08	0.52516	1.69109
XLOC_001078	Rims1	1	22285785	22806952	rs16804842	15	97876860	2.14866e-09	1.07601	2.93423
XLOC_011764	Slitrk6	14	110673370	110755277	rs16804842	15	97876860	2.83892e-11	1.0086	2.74287
XLOC_006526	Nsf	11	103821780	103961274	rs16804842	15	97876860	3.95019e-08	5.83621	343.284
XLOC_025447	Gabbr2	4	46661328	46992865	rs16804842	15	97876860	1.07854e-11	5.68821	296.041
XLOC_039869	Reps2	20	162411874	162643701	rs16804842	15	97876860	4.60759e-19	2.82484	16.8774
XLOC_001210	1700019D03Rik	1	52845012	52987591	rs16804842	15	97876860	1.99597e-07	0.327582	1.38779
XLOC_022229	Nceh1	3	27182668	27284608	rs16804842	15	97876860	3.61137e-08	0.820451	2.27227
XLOC_029263	Herc3	6	58831464	58920592	rs16804842	15	97876860	6.48883e-09	1.67866	5.36201
XLOC_020453	Pfkfb3	2	11471408	11553919	rs16804842	15	97876860	3.77102e-07	-0.445359	0.640479
XLOC_016187	Slc29a1	17	45585097	45599606	rs16804842	15	97876860	5.23037e-07	1.67477	5.34118
XLOC_005341	Rab37	11	115051916	115162858	rs16804842	15	97876860	4.95213e-08	1.29762	3.66248
XLOC_000074	B3gat2	1	23761752	23922366	rs16804842	15	97876860	1.79206e-08	0.328439	1.38898
XLOC_000610	Lrrn2	1	132879937	133025401	rs16804842	15	97876860	3.36518e-07	1.50577	4.51037
XLOC_014260	Fgf12,Mir690	16	28155684	28753438	rs16804842	15	97876860	2.49748e-10	7.27003	1440.8
XLOC_009343	Hecw1	13	14226260	14524991	rs16804842	15	97876860	1.87727e-08	0.453468	1.57405
XLOC_027621	B3galtl	5	149678096	149762600	rs16804842	15	97876860	1.35953e-10	0.31692	1.37307
XLOC_027797	Fndc4	5	31292242	31296199	rs16804842	15	97876860	5.46441e-10	2.18287	8.87951
XLOC_015498	St6gal2	17	55444321	55514715	rs16804842	15	97876860	2.11076e-14	0.317901	1.37442
XLOC_036632	Hcn4	9	58582239	58868762	rs16804842	15	97876860	1.34745e-08	0.536413	1.71023
XLOC_006577	Cacng5	11	107874565	107919874	rs16804842	15	97876860	6.1745e-13	0.871314	2.39089
XLOC_002396	Plekhg1	10	3740259	3967536	rs16804842	15	97876860	1.14099e-15	3.5009	33.1921
XLOC_025630	Slc24a2	4	86983008	87413130	rs16804842	15	97876860	3.02967e-07	3.07584	21.6949
XLOC_035313	Dlc1	8	36567566	36953143	rs16804842	15	97876860	1.87251e-11	0.804983	2.23738
XLOC_039020	Rgag1,Tmem164	20	142681405	143105330	rs16804842	15	97876860	1.24232e-07	0.364896	1.44058
XLOC_037643	Tln2	9	67209197	67634899	rs16804842	15	97876860	1.37947e-14	1.59229	4.91816
XLOC_014263	Mb21d2	16	28826175	29059448	rs16804842	15	97876860	7.71206e-10	1.13343	3.10773
XLOC_035918	2810455O05Rik,Ccsap	8	123805396	123861434	rs16804842	15	97876860	1.48763e-10	0.381993	1.46543
XLOC_019849	Adra2b	2	127363207	127367580	rs16804842	15	97876860	2.23381e-16	0.323678	1.38238
XLOC_022766	Vav3	3	109339262	109685700	rs16804842	15	97876860	1.71416e-07	1.15295	3.169
XLOC_027553	Grid2ip	5	143357337	143422509	rs16804842	15	97876860	7.31672e-12	2.04465	7.73279
XLOC_003475	Zfp365	10	67886017	67912662	rs16804842	15	97876860	3.30838e-13	2.47068	11.8423
XLOC_016758	Fhod3	18	24708391	25467321	rs16804842	15	97876860	2.04297e-08	0.470706	1.60143
XLOC_013656	Rtn4r	16	18127444	18152627	rs16804842	15	97876860	2.08884e-07	0.763423	2.14627
XLOC_023506	Man1a2	3	100354750	100703201	rs16804842	15	97876860	1.41439e-08	0.739946	2.09645
XLOC_013775	Slc12a8	16	33517327	33670445	rs16804842	15	97876860	3.52882e-08	0.133036	1.14235
XLOC_004431	Gabrb2	11	42419505	42633776	rs16804842	15	97876860	2.70628e-07	2.6915	14.7698
XLOC_033813	Dhx32	7	133686242	133881611	rs16804842	15	97876860	2.97759e-07	0.495355	1.64141
XLOC_026288	Gm16334,Kcnab2	4	152390653	152563221	rs16804842	15	97876860	2.51114e-07	4.10212	60.5684
XLOC_021315	Slc30a4	2	122681185	122721456	rs16804842	15	97876860	3.88767e-08	0.375133	1.4554
XLOC_016459	Nrxn1	17	90033560	91207039	rs16804842	15	97876860	1.64603e-08	4.03657	56.7237
XLOC_001081	Ogfrl1	1	23366385	23392996	rs16804842	15	97876860	4.91939e-12	2.35493	10.5473
XLOC_029132	Zyx	6	42349606	42524869	rs16804842	15	97876860	1.41008e-07	0.989149	2.69002
XLOC_001487	Pign,Rnf152	1	105276634	105663810	rs16804842	15	97876860	3.09046e-08	0.480095	1.61654
XLOC_007514	2810011L19Rik	12	105330661	105384315	rs16804842	15	97876860	3.5741e-11	0.741644	2.10001
XLOC_023641	Tmem56	3	121201760	121458371	rs16804842	15	97876860	7.75356e-09	0.967322	2.63191
XLOC_007346	Plekhd1	12	80686369	80724351	rs16804842	15	97876860	3.67414e-07	0.419046	1.52077
XLOC_008644	Ero1lb	13	12565775	12650879	rs16804842	15	97876860	3.22151e-08	0.451511	1.57097
XLOC_021219	Zfp770	2	114193317	114201469	rs16804842	15	97876860	1.7111e-07	0.208634	1.2321
XLOC_007571	Ppp2r5c	12	110447132	110583187	rs16804842	15	97876860	2.67777e-11	1.68249	5.38259
XLOC_007309	Prkch	12	73582442	73959385	rs16804842	15	97876860	2.19467e-19	1.09015	2.97603
XLOC_030528	Lrtm2	6	119236500	119352493	rs16804842	15	97876860	1.55427e-16	2.13825	8.49192
XLOC_023271	Fhdc1	3	84441847	84481155	rs16804842	15	97876860	1.52117e-08	0.374349	1.45426
XLOC_019925	Plcb4	2	135657693	136014916	rs16804842	15	97876860	2.74303e-16	5.04589	155.699
XLOC_019019	Cacnb2	2	14603440	15086371	rs16804842	15	97876860	3.93151e-08	1.19837	3.3163
XLOC_007041	Fam49a	12	12261694	12381036	rs16804842	15	97876860	3.62951e-15	1.56994	4.80938
XLOC_019934	Btbd3	2	138004571	138589292	rs16804842	15	97876860	9.81293e-14	2.0793	8.00554
XLOC_014614	C2cd2	16	97855003	97936668	rs16804842	15	97876860	9.47652e-10	0.173315	1.18932
XLOC_032349	Tnnt1	7	4504569	4516382	rs16804842	15	97876860	2.73906e-08	3.25628	25.9868
XLOC_031837	Pak1	7	97723795	98049663	rs16804842	15	97876860	3.31029e-10	3.39734	29.9255
XLOC_027593	Rasl11a	5	146844830	146847841	rs16804842	15	97876860	4.90864e-07	0.453266	1.57373
XLOC_008123	Clmn	12	104763049	104865076	rs16804842	15	97876860	7.7262e-12	1.91779	6.81119
XLOC_025943	Ncdn	4	126743602	126969517	rs16804842	15	97876860	1.9571e-09	19.1179	202373000
XLOC_001521	Ptpn4	1	119652377	119837822	rs16804842	15	97876860	4.73636e-19	3.8317	46.2123
XLOC_018160	Dusp5	19	53528746	53542680	rs16804842	15	97876860	4.22785e-08	0.127016	1.13549
XLOC_008995	Trpc7	13	56747331	56896054	rs16804842	15	97876860	1.13072e-09	0.215075	1.24006
XLOC_039863	Cdkl5	20	160768012	160994778	rs16804842	15	97876860	2.52527e-25	2.47187	11.8564
XLOC_027252	Ube3b,mmu-mir-7027	5	114276255	114463762	rs16804842	15	97876860	5.33191e-07	0.479819	1.61609
XLOC_032874	Ap2a1	7	44896078	44929496	rs16804842	15	97876860	8.48542e-08	2.62808	13.8618
XLOC_003677	Syn3	10	86020049	86633461	rs16804842	15	97876860	4.56723e-07	1.58407	4.87787
XLOC_000359	Sgpp2	1	78310275	78488873	rs16804842	15	97876860	1.04291e-09	0.768247	2.15665
XLOC_001353	Epha4	1	77367101	77515202	rs16804842	15	97876860	6.35767e-12	1.72642	5.62439
XLOC_021841	Chrna4	2	180986534	181043546	rs16804842	15	97876860	3.38602e-12	2.1747	8.8073
XLOC_035350	Snx25	8	46033260	46195635	rs16804842	15	97876860	8.16247e-14	1.02134	2.77806
XLOC_005712	Cyfip2	11	46193744	46312859	rs16804842	15	97876860	1.24756e-07	3.85811	47.4494
XLOC_033624	Mrvi1	7	110867898	110982522	rs16804842	15	97876860	2.16818e-12	0.770131	2.16072
XLOC_003354	Foxo3	10	42181571	42276798	rs16804842	15	97876860	4.87077e-08	0.355951	1.42774
XLOC_039420	Mcf2	20	60055930	60179185	rs16804842	15	97876860	8.7229e-09	0.272335	1.31317
XLOC_017862	Syt7	19	10388736	10453445	rs16804842	15	97876860	2.53235e-09	3.64587	38.3725
XLOC_008186	Ppp1r13b	12	111828457	111908055	rs16804842	15	97876860	5.13288e-09	0.761596	2.14235
XLOC_025246	Pdp1	4	11953175	11966452	rs16804842	15	97876860	8.69138e-18	6.74432	851.529
XLOC_005387	Mgat5b	11	116918818	116987136	rs16804842	15	97876860	4.61179e-07	1.52395	4.59314
XLOC_039305	2016-09-06	20	36910833	37048633	rs16804842	15	97876860	3.34103e-08	0.909374	2.48368
XLOC_008911	Id4	13	47960329	48266034	rs16804842	15	97876860	4.63793e-10	2.0831	8.03605
XLOC_025578	Megf9	4	70427064	70535139	rs16804842	15	97876860	6.41516e-14	1.61321	5.02218
XLOC_024747	Rims3	4	120854781	120915293	rs16804842	15	97876860	4.70006e-10	5.962	389.318
XLOC_006271	Xylt2	11	94629756	94715159	rs16805403	15	97856150	3.50808e-07	1.2866	4.08972
XLOC_033849	Sprn	7	140137469	140155114	rs16805403	15	97856150	5.39519e-07	1.55055	5.4599
XLOC_000467	Gpc1,Mir149	1	92796275	92924561	rs16805403	15	97856150	2.75025e-10	1.42718	4.77014
XLOC_030528	Lrtm2	6	119236500	119352493	rs16805403	15	97856150	4.30781e-08	1.71518	6.53817
XLOC_000789	Ildr2	1	166201378	166321358	rs16805403	15	97856150	6.19239e-11	2.76384	20.6074
XLOC_016207	Ppp2r5d	17	46439379	46890477	rs16805403	15	97856150	4.93844e-08	2.00795	9.00837
XLOC_003207	Grm1	10	10685648	11089088	rs16805403	15	97856150	1.65832e-10	2.89892	23.8915
XLOC_023327	RP23-199B2.4,Syt11	3	88744398	88832617	rs16805403	15	97856150	7.39286e-08	8.13278	7355.24
XLOC_019349	Tanc1	2	59611363	59847437	rs16805403	15	97856150	6.37461e-10	1.36157	4.43953
XLOC_011764	Slitrk6	14	110673370	110755277	rs16805403	15	97856150	2.44676e-07	0.889705	2.64847
XLOC_009925	Rgs7bp	13	104945768	105055639	rs16805403	15	97856150	1.13198e-08	3.80272	64.2604
XLOC_035350	Snx25	8	46033260	46195635	rs16805403	15	97856150	1.9294e-09	0.938933	2.79512
XLOC_036632	Hcn4	9	58582239	58868762	rs16805403	15	97856150	4.59755e-08	0.562931	1.85198
XLOC_022849	Col25a1	3	130180890	130599886	rs16805403	15	97856150	2.87665e-08	1.99308	8.86293
XLOC_034392	Zmat4	8	23636018	24156585	rs16805403	15	97856150	2.17339e-10	3.8743	69.498
XLOC_032349	Tnnt1	7	4504569	4516382	rs16805403	15	97856150	2.74408e-07	3.23891	34.6648
XLOC_027897	Kcnip4	5	48389501	49524904	rs16805403	15	97856150	4.89952e-07	1.93251	8.29431
XLOC_027696	Napepld	5	21645785	21735730	rs16805403	15	97856150	3.12054e-08	0.570905	1.86822
XLOC_035918	2810455O05Rik,Ccsap	8	123805396	123861434	rs16805403	15	97856150	1.26001e-07	0.33627	1.44502
XLOC_006577	Cacng5	11	107874565	107919874	rs16805403	15	97856150	9.31098e-09	0.800455	2.40195
XLOC_003526	Adarb1	10	77290725	77418270	rs16805403	15	97856150	1.81511e-07	6.90735	1923.04
XLOC_014552	Tiam1	16	89786949	90143881	rs16805403	15	97856150	1.52184e-07	1.59735	5.74688
XLOC_027553	Grid2ip	5	143357337	143422509	rs16805403	15	97856150	9.47072e-09	1.92096	8.19011
XLOC_003188	Cnksr3	10	7112986	7212237	rs16805403	15	97856150	3.00959e-07	0.315404	1.41239
XLOC_002396	Plekhg1	10	3740259	3967536	rs16805403	15	97856150	1.11393e-07	2.81986	21.9107
XLOC_001081	Ogfrl1	1	23366385	23392996	rs16805403	15	97856150	1.71086e-07	2.0639	9.57745
XLOC_025501	Ptpn3	4	57190757	57307305	rs16805403	15	97856150	1.65471e-10	3.73875	59.9138
XLOC_021841	Chrna4	2	180986534	181043546	rs16805403	15	97856150	6.19747e-08	1.94093	8.37115
XLOC_020131	Src	2	157418443	157527512	rs16805403	15	97856150	2.18247e-07	1.16152	3.56637
XLOC_006631	Grin2c	11	115248910	115267469	rs16805403	15	97856150	4.05035e-08	0.718589	2.19605
XLOC_023603	Ntng1	3	109773466	110150866	rs16805403	15	97856150	3.53884e-09	6.72088	1567.95
XLOC_019849	Adra2b	2	127363207	127367580	rs16805403	15	97856150	7.51591e-11	0.298834	1.387
XLOC_008028	Zdhhc22	12	86980367	86992104	rs16805403	15	97856150	5.3322e-10	3.89	70.7029
XLOC_025260	Necab1	4	14929907	15149839	rs16805403	15	97856150	3.22844e-08	4.86876	206.431
XLOC_019362	Slc4a10	2	62046239	62327004	rs16805403	15	97856150	3.0455e-07	2.05726	9.50805
XLOC_033896	Dusp8	7	142079317	142096061	rs16805403	15	97856150	3.09973e-07	1.53485	5.36684
XLOC_007041	Fam49a	12	12261694	12381036	rs16805403	15	97856150	4.57589e-09	1.37729	4.51658
XLOC_034821	Ndrg4	8	95676979	95715172	rs16805403	15	97856150	1.15175e-08	31.5869	1041030000000000
XLOC_004846	Rtn4rl1	11	75193782	75348376	rs16805403	15	97856150	1.27108e-07	1.24931	3.92611
XLOC_036721	Rora	9	68653785	69388419	rs16805403	15	97856150	7.41686e-11	3.60542	51.777
XLOC_028109	A930011G23Rik,Rasgef1b	5	99207358	99729263	rs16805403	15	97856150	5.78201e-09	1.18534	3.6606
XLOC_019967	Slc24a3	2	145167089	145643706	rs16805403	15	97856150	3.59629e-07	3.62823	53.0861
XLOC_009235	Pde4d	13	108449947	109960912	rs16805403	15	97856150	4.67907e-07	1.14372	3.49752
XLOC_001987	Gm17566,Prox1	1	190117836	190226583	rs16805403	15	97856150	4.7727e-07	0.890401	2.65049
XLOC_027386	Aacs	5	125466048	125519037	rs16805403	15	97856150	2.31691e-09	0.518159	1.7634
XLOC_004661	Ttc19	11	62267154	62514417	rs16805403	15	97856150	1.60545e-09	1.94217	8.3825
XLOC_025246	Pdp1	4	11953175	11966452	rs16805403	15	97856150	1.56812e-07	5.1641	285.225
XLOC_039869	Reps2	20	162411874	162643701	rs16805403	15	97856150	5.6941e-09	2.29287	12.3058
XLOC_033610	Nrip3	7	109758054	109782025	rs16805403	15	97856150	7.19339e-09	4.68523	168.857
XLOC_025447	Gabbr2	4	46661328	46992865	rs16805403	15	97856150	2.2798e-07	5.00643	240.009
XLOC_007309	Prkch	12	73582442	73959385	rs16805403	15	97856150	5.18531e-10	0.934335	2.78109
XLOC_031630	Nell1	7	49974595	50868039	rs16805403	15	97856150	7.23526e-08	2.71528	19.5405
XLOC_039863	Cdkl5	20	160768012	160994778	rs16805403	15	97856150	1.4219e-12	2.14658	10.4847
XLOC_032226	Gpr123	7	139724813	139882962	rs16805403	15	97856150	3.00884e-08	1.62808	5.94354
XLOC_027545	Fscn1	5	142958997	142973367	rs16805403	15	97856150	3.74033e-09	3.07047	28.8275
XLOC_038963	Armcx3	20	134756251	134786106	rs16805403	15	97856150	6.07378e-08	0.38895	1.5308
XLOC_029529	Cntn4	6	105669775	106700409	rs16805403	15	97856150	3.53114e-07	1.1188	3.40342
XLOC_019779	1700020I14Rik	2	119589427	119607965	rs16805403	15	97856150	3.14807e-07	2.49546	15.3612
XLOC_017984	Slc1a1	19	28834837	28967800	rs16805403	15	97856150	5.33593e-08	1.01631	3.0422
XLOC_002969	Atp2b1	10	98914359	99032771	rs16805403	15	97856150	3.06115e-07	3.73857	59.9021
XLOC_022395	Kcnab1	3	65068371	65379281	rs16805403	15	97856150	4.58394e-09	1.73672	6.69414
XLOC_008123	Clmn	12	104763049	104865076	rs16805403	15	97856150	2.62958e-07	1.66393	6.18141
XLOC_023660	Synpo2	3	123076518	123236149	rs16805403	15	97856150	9.24458e-08	2.84492	22.5202
XLOC_035313	Dlc1	8	36567566	36953143	rs16805403	15	97856150	4.37555e-07	0.691338	2.1315
XLOC_019925	Plcb4	2	135657693	136014916	rs16805403	15	97856150	4.00824e-09	4.48155	135.108
XLOC_019195	Ncs1	2	31240798	31461134	rs16805403	15	97856150	6.83776e-08	3.8422	67.098
XLOC_021061	Ptprj	2	90354658	90580647	rs16805403	15	97856150	3.85878e-07	0.834576	2.49336
XLOC_024747	Rims3	4	120854781	120915293	rs16805403	15	97856150	5.85926e-07	5.45294	391.3
XLOC_001990	Vash2	1	190925044	190979734	rs16805403	15	97856150	5.51112e-10	0.341365	1.4531
XLOC_018841	Nmt2	2	3283936	3340998	rs16805403	15	97856150	7.83635e-08	1.13568	3.46689
XLOC_024543	Inadl	4	98395013	98719943	rs16805403	15	97856150	2.55048e-10	1.83902	7.48739
XLOC_025109	Clstn1	4	149581111	149702571	rs16805403	15	97856150	3.23242e-10	9.37514	28658.9
XLOC_028412	Wbscr17	5	130369403	131308241	rs16805403	15	97856150	6.7943e-08	0.91038	2.7091
XLOC_001521	Ptpn4	1	119652377	119837822	rs16805403	15	97856150	2.10223e-10	3.3039	37.2207
XLOC_021232	Rasgrp1	2	117279954	117343001	rs16805403	15	97856150	1.19187e-08	5.10918	268.583
XLOC_000074	B3gat2	1	23761752	23922366	rs16805403	15	97856150	4.0658e-07	0.326545	1.42972
XLOC_005699	Adra1b	11	43774531	43901210	rs16805403	15	97856150	2.38287e-08	1.25038	3.93074
XLOC_011224	Cacna2d3	14	28904865	29724764	rs16805403	15	97856150	3.11523e-07	0.864392	2.57609
XLOC_001862	Kcnj9	1	172261640	172329386	rs16805403	15	97856150	2.2847e-08	2.31919	12.6655
XLOC_003542	Lrrc3	10	77897525	77902536	rs16805403	15	97856150	4.88955e-09	0.367402	1.49512
XLOC_034993	6430548M08Rik	8	120114151	120177466	rs16805403	15	97856150	2.62106e-08	2.29749	12.3681
XLOC_004951	Ap2b1	11	83294641	83405035	rs16805403	15	97856150	2.55627e-10	2.65132	18.219
XLOC_034688	Inpp4b	8	81342205	82128191	rs16805403	15	97856150	1.29711e-07	0.633656	2.00107
XLOC_028108	Prkg2	5	98929031	99038709	rs16805403	15	97856150	7.77394e-08	0.284949	1.36607
XLOC_000761	Kifap3	1	163779554	163921252	rs16805403	15	97856150	3.18834e-07	2.46732	14.8953
XLOC_004499	Rnf130	11	50024960	50126034	rs16805403	15	97856150	1.65766e-07	1.36062	4.43493
XLOC_021089	Cry2	2	92403484	92434043	rs16805403	15	97856150	3.3395e-07	0.968641	2.88752
XLOC_032223	Inpp5a	7	139388749	139582797	rs16805403	15	97856150	1.47271e-10	2.13279	10.3276
XLOC_033229	Mef2a	7	67231075	67373253	rs16805403	15	97856150	1.75224e-10	3.02844	27.5312
XLOC_037643	Tln2	9	67209197	67634899	rs16805403	15	97856150	7.33018e-09	1.43148	4.79261
XLOC_036926	Rab6b	9	103093331	103187900	rs16805403	15	97856150	4.26104e-09	7.63141	4248.43
XLOC_023738	Rap1gds1	3	138925893	139075249	rs16805403	15	97856150	4.50562e-08	5.38726	364.155
XLOC_008973	Grk6	13	55445107	55461451	rs16805403	15	97856150	1.19295e-07	0.379051	1.51431
XLOC_017472	Ctif	18	75431017	75697696	rs16805403	15	97856150	4.28511e-07	1.10618	3.35672
XLOC_019934	Btbd3	2	138004571	138589292	rs16805403	15	97856150	4.63989e-07	1.7117	6.5133
XLOC_029263	Herc3	6	58831464	58920592	rs16805403	15	97856150	2.07742e-07	1.71976	6.57097
XLOC_029230	2410066E13Rik	6	54681676	54703975	rs16805403	15	97856150	1.91603e-09	2.42484	14.2184
XLOC_000137	Npas2	1	39193526	39363453	rs3023427	15	97711920	1.91281e-07	0.355906	1.52517
XLOC_025501	Ptpn3	4	57190757	57307305	rs30669980	15	97512220	3.18359e-11	3.70998	64.3024
XLOC_000706	Rgs16	1	153734301	153745661	rs30669980	15	97512220	1.60303e-07	2.9126	26.2777
XLOC_017984	Slc1a1	19	28834837	28967800	rs30669980	15	97512220	2.29901e-08	1.00875	3.10213
XLOC_000467	Gpc1,Mir149	1	92796275	92924561	rs30669980	15	97512220	4.96192e-08	1.23299	3.98981
XLOC_039869	Reps2	20	162411874	162643701	rs30669980	15	97512220	5.90223e-09	2.24011	12.3544
XLOC_023660	Synpo2	3	123076518	123236149	rs30669980	15	97512220	8.1897e-09	2.93264	26.8753
XLOC_022616	Cdc42se1	3	95181765	95236409	rs30669980	15	97512220	2.44382e-07	0.601225	1.96351
XLOC_001521	Ptpn4	1	119652377	119837822	rs30669980	15	97512220	1.50471e-07	2.7359	21.551
XLOC_009925	Rgs7bp	13	104945768	105055639	rs30669980	15	97512220	1.05325e-09	3.88203	77.9974
XLOC_025260	Necab1	4	14929907	15149839	rs30669980	15	97512220	3.41463e-09	4.94937	258.403
XLOC_038452	Atp6ap2	20	12587722	12629012	rs30669980	15	97512220	2.99583e-07	3.47916	49.628
XLOC_009328	Ryr2	13	11549098	12107888	rs30669980	15	97512220	3.79748e-10	-0.547278	0.541077
XLOC_032226	Gpr123	7	139724813	139882962	rs30669980	15	97512220	1.29803e-08	1.59401	5.98293
XLOC_007041	Fam49a	12	12261694	12381036	rs30669980	15	97512220	4.53294e-08	1.27902	4.20134
XLOC_008028	Zdhhc22	12	86980367	86992104	rs30669980	15	97512220	5.22652e-07	3.13838	33.8555
XLOC_031852	Gdpd5,Klhl35	7	99380587	99483738	rs30669980	15	97512220	1.23383e-07	0.844504	2.57992
XLOC_016207	Ppp2r5d	17	46439379	46890477	rs30669980	15	97512220	3.20171e-09	2.07671	10.2844
XLOC_000705	Rgs8	1	153653024	153700707	rs30669980	15	97512220	6.2058e-08	1.91747	8.60135
XLOC_039783	Acsl4	20	142317992	142390535	rs30669980	15	97512220	1.27995e-07	0.718157	2.23886
XLOC_027644	Cldn12	5	5505014	5514979	rs30669980	15	97512220	6.13939e-09	0.730928	2.27117
XLOC_019925	Plcb4	2	135657693	136014916	rs30669980	15	97512220	3.68004e-08	4.1473	105.045
XLOC_031630	Nell1	7	49974595	50868039	rs30669980	15	97512220	1.76195e-08	2.66817	19.9734
XLOC_033610	Nrip3	7	109758054	109782025	rs30669980	15	97512220	2.71861e-11	5.03955	285.925
XLOC_004852	Inpp5k,Pitpna	11	75588040	75650193	rs30669980	15	97512220	1.2897e-07	5.66494	576.852
XLOC_033849	Sprn	7	140137469	140155114	rs30669980	15	97512220	1.99726e-09	1.75014	7.12872
XLOC_003542	Lrrc3	10	77897525	77902536	rs30669980	15	97512220	7.32076e-08	0.33146	1.45061
XLOC_006577	Cacng5	11	107874565	107919874	rs30669980	15	97512220	2.13072e-09	0.793444	2.43624
XLOC_025559	Whrn	4	63414908	63496037	rs30669980	15	97512220	1.01487e-07	-0.963901	0.339
XLOC_002396	Plekhg1	10	3740259	3967536	rs30669980	15	97512220	1.22258e-08	2.91461	26.3369
XLOC_001862	Kcnj9	1	172261640	172329386	rs30669980	15	97512220	4.39324e-09	2.31493	13.4365
XLOC_029529	Cntn4	6	105669775	106700409	rs30669980	15	97512220	2.56846e-07	1.09322	3.41058
XLOC_009110	Glrx	13	75839724	75854241	rs30669980	15	97512220	9.90404e-08	1.96398	9.06224
XLOC_007309	Prkch	12	73582442	73959385	rs30669980	15	97512220	6.32338e-11	0.937565	2.86394
XLOC_004951	Ap2b1	11	83294641	83405035	rs30669980	15	97512220	4.84891e-12	2.62325	18.9914
XLOC_001924	6330403A02Rik	1	180431005	180483797	rs30669980	15	97512220	6.61687e-09	4.0667	95.9595
XLOC_027696	Napepld	5	21645785	21735730	rs30669980	15	97512220	1.51631e-10	0.611997	1.9874
XLOC_019934	Btbd3	2	138004571	138589292	rs30669980	15	97512220	9.46347e-08	1.77271	7.31156
XLOC_029810	Cmas	6	142756668	142778165	rs30669980	15	97512220	9.04822e-09	2.15533	11.2331
XLOC_003207	Grm1	10	10685648	11089088	rs30669980	15	97512220	7.39112e-08	2.42383	15.1832
XLOC_023794	Nexn	3	152178372	152272210	rs30669980	15	97512220	4.97196e-07	0.511169	1.77477
XLOC_004846	Rtn4rl1	11	75193782	75348376	rs30669980	15	97512220	6.01723e-08	1.24287	4.0343
XLOC_010883	Stmn4	14	66344219	66361680	rs30669980	15	97512220	2.81228e-07	9.01029	24636.1
XLOC_027897	Kcnip4	5	48389501	49524904	rs30669980	15	97512220	5.55436e-07	1.85985	8.06271
XLOC_027386	Aacs	5	125466048	125519037	rs30669980	15	97512220	1.36163e-07	0.467328	1.68956
XLOC_002976	Kitl	10	100015194	100100422	rs30669980	15	97512220	7.2449e-08	1.54145	5.64018
XLOC_030528	Lrtm2	6	119236500	119352493	rs30669980	15	97512220	7.23978e-08	1.63019	6.23082
XLOC_003188	Cnksr3	10	7112986	7212237	rs30669980	15	97512220	5.02063e-08	0.321772	1.43493
XLOC_023603	Ntng1	3	109773466	110150866	rs30669980	15	97512220	3.34881e-10	6.78118	2018.88
XLOC_007782	Hdac9	12	34047349	34906990	rs30669980	15	97512220	4.44331e-08	0.889271	2.71285
XLOC_002969	Atp2b1	10	98914359	99032771	rs30669980	15	97512220	5.17827e-08	3.85021	75.2616
XLOC_008644	Ero1lb	13	12565775	12650879	rs30669980	15	97512220	1.05522e-08	0.481885	1.71739
XLOC_023212	Shox2	3	66971726	67358578	rs30669980	15	97512220	1.02018e-07	2.42892	15.2701
XLOC_000784	Creg1	1	165763719	165775628	rs30669980	15	97512220	9.27411e-08	1.8444	7.9241
XLOC_038963	Armcx3	20	134756251	134786106	rs30669980	15	97512220	3.79122e-07	0.35743	1.49351
XLOC_005803	Cdc42se2	11	54717419	54787689	rs30669980	15	97512220	3.26918e-07	0.862335	2.63207
XLOC_004499	Rnf130	11	50024960	50126034	rs30669980	15	97512220	3.74669e-07	1.28332	4.22165
XLOC_031062	Prkcg	7	3303474	3331099	rs30669980	15	97512220	1.45753e-07	3.69071	62.9262
XLOC_016726	Gm22389	18	16021556	16036631	rs30669980	15	97512220	2.41037e-07	0.480621	1.71495
XLOC_025246	Pdp1	4	11953175	11966452	rs30669980	15	97512220	3.96192e-09	5.50937	484.439
XLOC_015498	St6gal2	17	55444321	55514715	rs30669980	15	97512220	3.09311e-07	0.240267	1.3095
XLOC_033254	Sv2b	7	75111560	75331419	rs30669980	15	97512220	2.92601e-08	1.99365	9.36904
XLOC_000761	Kifap3	1	163779554	163921252	rs30669980	15	97512220	7.32163e-08	2.41898	15.1007
XLOC_028591	Gpr12	5	146568623	146664941	rs30669980	15	97512220	1.9565e-07	0.595471	1.95088
XLOC_033244	Mctp2	7	72076387	72306729	rs30669980	15	97512220	1.72553e-08	0.219411	1.2792
XLOC_034392	Zmat4	8	23636018	24156585	rs30669980	15	97512220	6.91728e-12	3.96666	85.7693
XLOC_021232	Rasgrp1	2	117279954	117343001	rs30669980	15	97512220	6.77094e-10	5.34167	401.333
XLOC_018038	2016-03-05	19	37019113	37224450	rs30669980	15	97512220	1.69651e-07	1.07768	3.35162
XLOC_005341	Rab37	11	115051916	115162858	rs30669980	15	97512220	3.91074e-07	1.30512	4.32623
XLOC_039863	Cdkl5	20	160768012	160994778	rs30669980	15	97512220	2.31618e-11	1.99896	9.42506
XLOC_007571	Ppp2r5c	12	110447132	110583187	rs30669980	15	97512220	1.8874e-08	1.54226	5.64535
XLOC_023580	Ampd2	3	108074048	108088009	rs30669980	15	97512220	3.89516e-07	-1.93286	0.114271
XLOC_001081	Ogfrl1	1	23366385	23392996	rs30669980	15	97512220	3.7285e-08	2.08209	10.3467
XLOC_006525	Wnt9b	11	103727362	103818113	rs30669980	15	97512220	3.06746e-07	0.228046	1.29166
XLOC_018841	Nmt2	2	3283936	3340998	rs30669980	15	97512220	6.71275e-08	1.08597	3.38295
XLOC_034821	Ndrg4	8	95676979	95715172	rs30669980	15	97512220	2.67482e-11	34.1668	4.49507e+16
XLOC_035350	Snx25	8	46033260	46195635	rs30669980	15	97512220	1.4969e-09	0.91162	2.78176
XLOC_028109	A930011G23Rik,Rasgef1b	5	99207358	99729263	rs30669980	15	97512220	1.02159e-09	1.19071	3.80492
XLOC_022395	Kcnab1	3	65068371	65379281	rs30669980	15	97512220	2.07107e-10	1.79369	7.48573
XLOC_025109	Clstn1	4	149581111	149702571	rs30669980	15	97512220	3.73114e-09	8.57503	15115.7
XLOC_029230	2410066E13Rik	6	54681676	54703975	rs30669980	15	97512220	1.28479e-12	2.63251	19.19
XLOC_035918	2810455O05Rik,Ccsap	8	123805396	123861434	rs30669980	15	97512220	3.63596e-09	0.362847	1.50262
XLOC_019849	Adra2b	2	127363207	127367580	rs30669980	15	97512220	8.2512e-11	0.288087	1.38169
XLOC_005699	Adra1b	11	43774531	43901210	rs30669980	15	97512220	6.60189e-09	1.25496	4.0894
XLOC_036926	Rab6b	9	103093331	103187900	rs30669980	15	97512220	9.86243e-08	6.76025	1972.03
XLOC_027797	Fndc4	5	31292242	31296199	rs30669980	15	97512220	2.98073e-07	1.97969	9.22341
XLOC_000789	Ildr2	1	166201378	166321358	rs30669980	15	97512220	9.92085e-12	2.72251	21.2293
XLOC_033229	Mef2a	7	67231075	67373253	rs30669980	15	97512220	3.17612e-09	2.75848	22.104
XLOC_020453	Pfkfb3	2	11471408	11553919	rs30669980	15	97512220	4.51233e-07	-0.463851	0.594185
XLOC_004530	Mir3061,Ppp2ca	11	51949881	52286179	rs30669980	15	97512220	5.85589e-07	1.16327	3.68952
XLOC_015640	Ppm1b	17	84954966	85023992	rs30669980	15	97512220	6.5394e-08	0.746743	2.31185
XLOC_019349	Tanc1	2	59611363	59847437	rs30669980	15	97512220	4.69971e-09	1.26176	4.12074
XLOC_004647	Kcnj12	11	60932032	61103811	rs30669980	15	97512220	2.82768e-07	0.76128	2.34987
XLOC_008995	Trpc7	13	56747331	56896054	rs30669980	15	97512220	5.93814e-08	0.200353	1.25214
XLOC_021841	Chrna4	2	180986534	181043546	rs30669980	15	97512220	1.43532e-07	1.82694	7.77037
XLOC_023738	Rap1gds1	3	138925893	139075249	rs30669980	15	97512220	3.82107e-07	4.96739	263.684
XLOC_032223	Inpp5a	7	139388749	139582797	rs30669980	15	97512220	3.29083e-11	2.08807	10.4164
XLOC_022659	Rnf115	3	96711489	96905380	rs30669980	15	97512220	2.87179e-07	0.652954	2.08088
XLOC_019967	Slc24a3	2	145167089	145643706	rs30669980	15	97512220	4.70339e-07	3.45309	48.197
XLOC_035659	NULL	8	95659354	95676913	rs30669980	15	97512220	3.5704e-07	0.137476	1.16682
XLOC_029207	Snx10	6	51523900	51593001	rs30669980	15	97512220	1.58022e-07	1.92201	8.64523
XLOC_029847	Far2	6	148006579	148444466	rs30669980	15	97512220	2.59948e-10	0.760276	2.34722
XLOC_013680	Ap2m1	16	20535477	20544909	rs30669980	15	97512220	4.14041e-07	4.19337	110.618
XLOC_000904	Parp1,mmu-mir-6904	1	180568784	180603156	rs30669980	15	97512220	4.57056e-07	0.618168	2.00121
XLOC_028949	Kcnd2	6	21214528	21730197	rs30669980	15	97512220	1.49964e-08	1.32277	4.41278
XLOC_002513	Ptprk	10	28074328	28598177	rs30669980	15	97512220	4.99871e-08	-0.510262	0.564028
XLOC_027545	Fscn1	5	142958997	142973367	rs30669980	15	97512220	1.53077e-08	2.87526	25.1994
XLOC_024543	Inadl	4	98395013	98719943	rs30669980	15	97512220	2.02103e-12	1.95397	8.96101
XLOC_036721	Rora	9	68653785	69388419	rs30669980	15	97512220	6.50843e-12	3.63019	58.7947
XLOC_019779	1700020I14Rik	2	119589427	119607965	rs30669980	15	97512220	3.99192e-08	2.5725	17.94
XLOC_026311	5830444B04Rik,Gabrd	4	155384937	155470861	rs30669980	15	97512220	2.05198e-07	2.08064	10.3299
XLOC_027974	Gabra4	5	71569689	71699275	rs30669980	15	97512220	1.05718e-08	3.53014	52.55
XLOC_004661	Ttc19	11	62267154	62514417	rs30669980	15	97512220	1.63043e-08	1.75462	7.16462
XLOC_001924	6330403A02Rik	1	180431005	180483797	rs30677488	15	95934843	1.99963e-08	3.76103	44.1976
XLOC_029847	Far2	6	148006579	148444466	rs30677488	15	95934843	8.841e-08	0.654114	1.93271
XLOC_029230	2410066E13Rik	6	54681676	54703975	rs30677488	15	95934843	4.04232e-09	2.21047	9.26933
XLOC_034392	Zmat4	8	23636018	24156585	rs30677488	15	95934843	2.20369e-11	3.70897	41.9392
XLOC_008028	Zdhhc22	12	86980367	86992104	rs30677488	15	95934843	2.54527e-07	3.11002	22.9399
XLOC_003542	Lrrc3	10	77897525	77902536	rs30677488	15	95934843	9.37739e-08	0.313194	1.37094
XLOC_028591	Gpr12	5	146568623	146664941	rs30677488	15	95934843	5.06043e-09	0.619676	1.86681
XLOC_030093	Osbpl3	6	50293283	50456421	rs30677488	15	95934843	4.31717e-08	0.608509	1.84592
XLOC_032226	Gpr123	7	139724813	139882962	rs30677488	15	95934843	8.10203e-08	1.45419	4.32699
XLOC_034688	Inpp4b	8	81342205	82128191	rs30677488	15	95934843	5.50388e-07	0.531834	1.70872
XLOC_025246	Pdp1	4	11953175	11966452	rs30677488	15	95934843	1.50316e-09	5.31835	212.18
XLOC_000789	Ildr2	1	166201378	166321358	rs30677488	15	95934843	1.54479e-09	2.38309	11.0299
XLOC_023660	Synpo2	3	123076518	123236149	rs30677488	15	95934843	4.70847e-08	2.67743	14.8367
XLOC_020293	Fam210b	2	172345509	172370535	rs30677488	15	95934843	3.00422e-07	0.645095	1.91523
XLOC_023603	Ntng1	3	109773466	110150866	rs30677488	15	95934843	1.34892e-08	5.96364	406.452
XLOC_001862	Kcnj9	1	172261640	172329386	rs30677488	15	95934843	1.29863e-07	2.06875	8.03619
XLOC_027696	Napepld	5	21645785	21735730	rs30677488	15	95934843	3.94619e-07	0.491938	1.64141
XLOC_011764	Slitrk6	14	110673370	110755277	rs30677488	15	95934843	2.67336e-07	0.822296	2.28951
XLOC_025260	Necab1	4	14929907	15149839	rs30677488	15	95934843	4.81677e-10	4.90177	139.461
XLOC_019349	Tanc1	2	59611363	59847437	rs30677488	15	95934843	8.82901e-08	1.10784	3.05256
XLOC_039869	Reps2	20	162411874	162643701	rs30677488	15	95934843	1.70877e-08	2.05776	7.94773
XLOC_025501	Ptpn3	4	57190757	57307305	rs30677488	15	95934843	1.28718e-08	3.17886	24.5869
XLOC_033610	Nrip3	7	109758054	109782025	rs30677488	15	95934843	1.62925e-09	4.50285	93.3115
XLOC_009925	Rgs7bp	13	104945768	105055639	rs30677488	15	95934843	2.43644e-08	3.46037	32.6485
XLOC_000467	Gpc1,Mir149	1	92796275	92924561	rs30677488	15	95934843	1.66662e-09	1.24735	3.51314
XLOC_033229	Mef2a	7	67231075	67373253	rs30677488	15	95934843	9.6349e-10	2.68519	14.9531
XLOC_022922	Ddah1	3	145758592	145894465	rs30677488	15	95934843	2.52504e-08	2.13962	8.63089
XLOC_008123	Clmn	12	104763049	104865076	rs30677488	15	95934843	3.71168e-07	1.4928	4.49863
XLOC_034821	Ndrg4	8	95676979	95715172	rs30677488	15	95934843	8.3325e-08	27.8089	1465570000000
XLOC_024410	Rgs3	4	62559846	62704001	rs30677488	15	95934843	1.38773e-07	0.791309	2.21915
XLOC_036721	Rora	9	68653785	69388419	rs30677488	15	95934843	1.09155e-09	3.15971	24.1173
XLOC_039863	Cdkl5	20	160768012	160994778	rs30677488	15	95934843	3.08323e-11	1.89035	6.71431
XLOC_036567	Exph5	9	53301530	53381239	rs30677488	15	95934843	1.03403e-08	0.103468	1.10985
XLOC_007467	Calm1	12	100199180	100210070	rs30677488	15	95934843	2.20297e-07	14.3832	1960830
XLOC_021232	Rasgrp1	2	117279954	117343001	rs30677488	15	95934843	3.09737e-07	4.42249	86.0555
XLOC_019925	Plcb4	2	135657693	136014916	rs30677488	15	95934843	8.65815e-08	3.75981	44.143
XLOC_028109	A930011G23Rik,Rasgef1b	5	99207358	99729263	rs30677488	15	95934843	5.26567e-07	0.954558	2.61581
XLOC_022395	Kcnab1	3	65068371	65379281	rs30677488	15	95934843	5.9054e-07	1.43901	4.26132
XLOC_033254	Sv2b	7	75111560	75331419	rs30677488	15	95934843	7.39384e-08	1.84222	6.39656
XLOC_019849	Adra2b	2	127363207	127367580	rs30677488	15	95934843	1.18844e-07	0.237582	1.27039
XLOC_004499	Rnf130	11	50024960	50126034	rs30677488	15	95934843	1.04656e-07	1.15874	3.21315
XLOC_032223	Inpp5a	7	139388749	139582797	rs30677488	15	95934843	4.64093e-07	1.65505	5.29736
XLOC_003207	Grm1	10	10685648	11089088	rs30677488	15	95934843	5.08938e-08	2.34312	10.5945
XLOC_021841	Chrna4	2	180986534	181043546	rs30677488	15	95934843	3.40982e-07	1.72709	5.69608
XLOC_002396	Plekhg1	10	3740259	3967536	rs30677488	15	95934843	2.05866e-07	2.56741	13.2802
XLOC_001521	Ptpn4	1	119652377	119837822	rs30677488	15	95934843	5.68521e-08	2.67193	14.7548
XLOC_007041	Fam49a	12	12261694	12381036	rs30677488	15	95934843	2.71671e-07	1.17038	3.25105
XLOC_031634	Slc17a6	7	51489880	51671198	rs30677488	15	95934843	4.17226e-07	5.05253	162.334
XLOC_007309	Prkch	12	73582442	73959385	rs30677488	15	95934843	7.98535e-11	0.88055	2.42789
XLOC_001990	Vash2	1	190925044	190979734	rs30677488	15	95934843	5.85624e-07	0.264321	1.30508
XLOC_033229	Mef2a	7	67231075	67373253	rs30823016	15	97514433	3.17612e-09	2.75848	22.104
XLOC_038452	Atp6ap2	20	12587722	12629012	rs30823016	15	97514433	2.99583e-07	3.47916	49.628
XLOC_031062	Prkcg	7	3303474	3331099	rs30823016	15	97514433	1.45753e-07	3.69071	62.9262
XLOC_024543	Inadl	4	98395013	98719943	rs30823016	15	97514433	2.02103e-12	1.95397	8.96101
XLOC_039783	Acsl4	20	142317992	142390535	rs30823016	15	97514433	1.27995e-07	0.718157	2.23886
XLOC_007041	Fam49a	12	12261694	12381036	rs30823016	15	97514433	4.53294e-08	1.27902	4.20134
XLOC_028109	A930011G23Rik,Rasgef1b	5	99207358	99729263	rs30823016	15	97514433	1.02159e-09	1.19071	3.80492
XLOC_006577	Cacng5	11	107874565	107919874	rs30823016	15	97514433	2.13072e-09	0.793444	2.43624
XLOC_019849	Adra2b	2	127363207	127367580	rs30823016	15	97514433	8.2512e-11	0.288087	1.38169
XLOC_038963	Armcx3	20	134756251	134786106	rs30823016	15	97514433	3.79122e-07	0.35743	1.49351
XLOC_000467	Gpc1,Mir149	1	92796275	92924561	rs30823016	15	97514433	4.96192e-08	1.23299	3.98981
XLOC_029230	2410066E13Rik	6	54681676	54703975	rs30823016	15	97514433	1.28479e-12	2.63251	19.19
XLOC_023794	Nexn	3	152178372	152272210	rs30823016	15	97514433	4.97196e-07	0.511169	1.77477
XLOC_002396	Plekhg1	10	3740259	3967536	rs30823016	15	97514433	1.22258e-08	2.91461	26.3369
XLOC_003542	Lrrc3	10	77897525	77902536	rs30823016	15	97514433	7.32076e-08	0.33146	1.45061
XLOC_002513	Ptprk	10	28074328	28598177	rs30823016	15	97514433	4.99871e-08	-0.510262	0.564028
XLOC_027974	Gabra4	5	71569689	71699275	rs30823016	15	97514433	1.05718e-08	3.53014	52.55
XLOC_000784	Creg1	1	165763719	165775628	rs30823016	15	97514433	9.27411e-08	1.8444	7.9241
XLOC_008995	Trpc7	13	56747331	56896054	rs30823016	15	97514433	5.93814e-08	0.200353	1.25214
XLOC_010883	Stmn4	14	66344219	66361680	rs30823016	15	97514433	2.81228e-07	9.01029	24636.1
XLOC_017984	Slc1a1	19	28834837	28967800	rs30823016	15	97514433	2.29901e-08	1.00875	3.10213
XLOC_030528	Lrtm2	6	119236500	119352493	rs30823016	15	97514433	7.23978e-08	1.63019	6.23082
XLOC_039863	Cdkl5	20	160768012	160994778	rs30823016	15	97514433	2.31618e-11	1.99896	9.42506
XLOC_028591	Gpr12	5	146568623	146664941	rs30823016	15	97514433	1.9565e-07	0.595471	1.95088
XLOC_000706	Rgs16	1	153734301	153745661	rs30823016	15	97514433	1.60303e-07	2.9126	26.2777
XLOC_016207	Ppp2r5d	17	46439379	46890477	rs30823016	15	97514433	3.20171e-09	2.07671	10.2844
XLOC_023738	Rap1gds1	3	138925893	139075249	rs30823016	15	97514433	3.82107e-07	4.96739	263.684
XLOC_004852	Inpp5k,Pitpna	11	75588040	75650193	rs30823016	15	97514433	1.2897e-07	5.66494	576.852
XLOC_033244	Mctp2	7	72076387	72306729	rs30823016	15	97514433	1.72553e-08	0.219411	1.2792
XLOC_015498	St6gal2	17	55444321	55514715	rs30823016	15	97514433	3.09311e-07	0.240267	1.3095
XLOC_004499	Rnf130	11	50024960	50126034	rs30823016	15	97514433	3.74669e-07	1.28332	4.22165
XLOC_035659	NULL	8	95659354	95676913	rs30823016	15	97514433	3.5704e-07	0.137476	1.16682
XLOC_031630	Nell1	7	49974595	50868039	rs30823016	15	97514433	1.76195e-08	2.66817	19.9734
XLOC_009328	Ryr2	13	11549098	12107888	rs30823016	15	97514433	3.79748e-10	-0.547278	0.541077
XLOC_023212	Shox2	3	66971726	67358578	rs30823016	15	97514433	1.02018e-07	2.42892	15.2701
XLOC_005341	Rab37	11	115051916	115162858	rs30823016	15	97514433	3.91074e-07	1.30512	4.32623
XLOC_033610	Nrip3	7	109758054	109782025	rs30823016	15	97514433	2.71861e-11	5.03955	285.925
XLOC_023660	Synpo2	3	123076518	123236149	rs30823016	15	97514433	8.1897e-09	2.93264	26.8753
XLOC_005803	Cdc42se2	11	54717419	54787689	rs30823016	15	97514433	3.26918e-07	0.862335	2.63207
XLOC_009925	Rgs7bp	13	104945768	105055639	rs30823016	15	97514433	1.05325e-09	3.88203	77.9974
XLOC_029207	Snx10	6	51523900	51593001	rs30823016	15	97514433	1.58022e-07	1.92201	8.64523
XLOC_018038	2016-03-05	19	37019113	37224450	rs30823016	15	97514433	1.69651e-07	1.07768	3.35162
XLOC_005699	Adra1b	11	43774531	43901210	rs30823016	15	97514433	6.60189e-09	1.25496	4.0894
XLOC_004661	Ttc19	11	62267154	62514417	rs30823016	15	97514433	1.63043e-08	1.75462	7.16462
XLOC_019934	Btbd3	2	138004571	138589292	rs30823016	15	97514433	9.46347e-08	1.77271	7.31156
XLOC_022395	Kcnab1	3	65068371	65379281	rs30823016	15	97514433	2.07107e-10	1.79369	7.48573
XLOC_036721	Rora	9	68653785	69388419	rs30823016	15	97514433	6.50843e-12	3.63019	58.7947
XLOC_029847	Far2	6	148006579	148444466	rs30823016	15	97514433	2.59948e-10	0.760276	2.34722
XLOC_029810	Cmas	6	142756668	142778165	rs30823016	15	97514433	9.04822e-09	2.15533	11.2331
XLOC_000705	Rgs8	1	153653024	153700707	rs30823016	15	97514433	6.2058e-08	1.91747	8.60135
XLOC_021232	Rasgrp1	2	117279954	117343001	rs30823016	15	97514433	6.77094e-10	5.34167	401.333
XLOC_022616	Cdc42se1	3	95181765	95236409	rs30823016	15	97514433	2.44382e-07	0.601225	1.96351
XLOC_007782	Hdac9	12	34047349	34906990	rs30823016	15	97514433	4.44331e-08	0.889271	2.71285
XLOC_004647	Kcnj12	11	60932032	61103811	rs30823016	15	97514433	2.82768e-07	0.76128	2.34987
XLOC_001862	Kcnj9	1	172261640	172329386	rs30823016	15	97514433	4.39324e-09	2.31493	13.4365
XLOC_016726	Gm22389	18	16021556	16036631	rs30823016	15	97514433	2.41037e-07	0.480621	1.71495
XLOC_021841	Chrna4	2	180986534	181043546	rs30823016	15	97514433	1.43532e-07	1.82694	7.77037
XLOC_002976	Kitl	10	100015194	100100422	rs30823016	15	97514433	7.2449e-08	1.54145	5.64018
XLOC_025501	Ptpn3	4	57190757	57307305	rs30823016	15	97514433	3.18359e-11	3.70998	64.3024
XLOC_032223	Inpp5a	7	139388749	139582797	rs30823016	15	97514433	3.29083e-11	2.08807	10.4164
XLOC_001081	Ogfrl1	1	23366385	23392996	rs30823016	15	97514433	3.7285e-08	2.08209	10.3467
XLOC_033849	Sprn	7	140137469	140155114	rs30823016	15	97514433	1.99726e-09	1.75014	7.12872
XLOC_019925	Plcb4	2	135657693	136014916	rs30823016	15	97514433	3.68004e-08	4.1473	105.045
XLOC_000904	Parp1,mmu-mir-6904	1	180568784	180603156	rs30823016	15	97514433	4.57056e-07	0.618168	2.00121
XLOC_003207	Grm1	10	10685648	11089088	rs30823016	15	97514433	7.39112e-08	2.42383	15.1832
XLOC_025246	Pdp1	4	11953175	11966452	rs30823016	15	97514433	3.96192e-09	5.50937	484.439
XLOC_018841	Nmt2	2	3283936	3340998	rs30823016	15	97514433	6.71275e-08	1.08597	3.38295
XLOC_029529	Cntn4	6	105669775	106700409	rs30823016	15	97514433	2.56846e-07	1.09322	3.41058
XLOC_002969	Atp2b1	10	98914359	99032771	rs30823016	15	97514433	5.17827e-08	3.85021	75.2616
XLOC_039869	Reps2	20	162411874	162643701	rs30823016	15	97514433	5.90223e-09	2.24011	12.3544
XLOC_004951	Ap2b1	11	83294641	83405035	rs30823016	15	97514433	4.84891e-12	2.62325	18.9914
XLOC_004530	Mir3061,Ppp2ca	11	51949881	52286179	rs30823016	15	97514433	5.85589e-07	1.16327	3.68952
XLOC_035350	Snx25	8	46033260	46195635	rs30823016	15	97514433	1.4969e-09	0.91162	2.78176
XLOC_008028	Zdhhc22	12	86980367	86992104	rs30823016	15	97514433	5.22652e-07	3.13838	33.8555
XLOC_023603	Ntng1	3	109773466	110150866	rs30823016	15	97514433	3.34881e-10	6.78118	2018.88
XLOC_019349	Tanc1	2	59611363	59847437	rs30823016	15	97514433	4.69971e-09	1.26176	4.12074
XLOC_028949	Kcnd2	6	21214528	21730197	rs30823016	15	97514433	1.49964e-08	1.32277	4.41278
XLOC_004846	Rtn4rl1	11	75193782	75348376	rs30823016	15	97514433	6.01723e-08	1.24287	4.0343
XLOC_020453	Pfkfb3	2	11471408	11553919	rs30823016	15	97514433	4.51233e-07	-0.463851	0.594185
XLOC_015640	Ppm1b	17	84954966	85023992	rs30823016	15	97514433	6.5394e-08	0.746743	2.31185
XLOC_007309	Prkch	12	73582442	73959385	rs30823016	15	97514433	6.32338e-11	0.937565	2.86394
XLOC_025109	Clstn1	4	149581111	149702571	rs30823016	15	97514433	3.73114e-09	8.57503	15115.7
XLOC_027545	Fscn1	5	142958997	142973367	rs30823016	15	97514433	1.53077e-08	2.87526	25.1994
XLOC_034821	Ndrg4	8	95676979	95715172	rs30823016	15	97514433	2.67482e-11	34.1668	4.49507e+16
XLOC_027696	Napepld	5	21645785	21735730	rs30823016	15	97514433	1.51631e-10	0.611997	1.9874
XLOC_033254	Sv2b	7	75111560	75331419	rs30823016	15	97514433	2.92601e-08	1.99365	9.36904
XLOC_009110	Glrx	13	75839724	75854241	rs30823016	15	97514433	9.90404e-08	1.96398	9.06224
XLOC_025559	Whrn	4	63414908	63496037	rs30823016	15	97514433	1.01487e-07	-0.963901	0.339
XLOC_025260	Necab1	4	14929907	15149839	rs30823016	15	97514433	3.41463e-09	4.94937	258.403
XLOC_027797	Fndc4	5	31292242	31296199	rs30823016	15	97514433	2.98073e-07	1.97969	9.22341
XLOC_000761	Kifap3	1	163779554	163921252	rs30823016	15	97514433	7.32163e-08	2.41898	15.1007
XLOC_008644	Ero1lb	13	12565775	12650879	rs30823016	15	97514433	1.05522e-08	0.481885	1.71739
XLOC_022659	Rnf115	3	96711489	96905380	rs30823016	15	97514433	2.87179e-07	0.652954	2.08088
XLOC_027644	Cldn12	5	5505014	5514979	rs30823016	15	97514433	6.13939e-09	0.730928	2.27117
XLOC_027897	Kcnip4	5	48389501	49524904	rs30823016	15	97514433	5.55436e-07	1.85985	8.06271
XLOC_019779	1700020I14Rik	2	119589427	119607965	rs30823016	15	97514433	3.99192e-08	2.5725	17.94
XLOC_026311	5830444B04Rik,Gabrd	4	155384937	155470861	rs30823016	15	97514433	2.05198e-07	2.08064	10.3299
XLOC_013680	Ap2m1	16	20535477	20544909	rs30823016	15	97514433	4.14041e-07	4.19337	110.618
XLOC_032226	Gpr123	7	139724813	139882962	rs30823016	15	97514433	1.29803e-08	1.59401	5.98293
XLOC_036926	Rab6b	9	103093331	103187900	rs30823016	15	97514433	9.86243e-08	6.76025	1972.03
XLOC_031852	Gdpd5,Klhl35	7	99380587	99483738	rs30823016	15	97514433	1.23383e-07	0.844504	2.57992
XLOC_000789	Ildr2	1	166201378	166321358	rs30823016	15	97514433	9.92085e-12	2.72251	21.2293
XLOC_006525	Wnt9b	11	103727362	103818113	rs30823016	15	97514433	3.06746e-07	0.228046	1.29166
XLOC_001924	6330403A02Rik	1	180431005	180483797	rs30823016	15	97514433	6.61687e-09	4.0667	95.9595
XLOC_034392	Zmat4	8	23636018	24156585	rs30823016	15	97514433	6.91728e-12	3.96666	85.7693
XLOC_019967	Slc24a3	2	145167089	145643706	rs30823016	15	97514433	4.70339e-07	3.45309	48.197
XLOC_027386	Aacs	5	125466048	125519037	rs30823016	15	97514433	1.36163e-07	0.467328	1.68956
XLOC_035918	2810455O05Rik,Ccsap	8	123805396	123861434	rs30823016	15	97514433	3.63596e-09	0.362847	1.50262
XLOC_023580	Ampd2	3	108074048	108088009	rs30823016	15	97514433	3.89516e-07	-1.93286	0.114271
XLOC_001521	Ptpn4	1	119652377	119837822	rs30823016	15	97514433	1.50471e-07	2.7359	21.551
XLOC_003188	Cnksr3	10	7112986	7212237	rs30823016	15	97514433	5.02063e-08	0.321772	1.43493
XLOC_007571	Ppp2r5c	12	110447132	110583187	rs30823016	15	97514433	1.8874e-08	1.54226	5.64535
XLOC_035918	2810455O05Rik,Ccsap	8	123805396	123861434	rs30922371	15	97515398	8.91067e-08	0.349829	1.4522
XLOC_000467	Gpc1,Mir149	1	92796275	92924561	rs30922371	15	97515398	2.03519e-10	1.4243	4.56755
XLOC_010821	3110083C13Rik,Fgf9	14	57916248	58112946	rs30922371	15	97515398	5.55231e-07	0.472096	1.65446
XLOC_025559	Whrn	4	63414908	63496037	rs30922371	15	97515398	4.52895e-08	-1.02216	0.336183
XLOC_010883	Stmn4	14	66344219	66361680	rs30922371	15	97515398	4.82842e-07	9.23451	18926.7
XLOC_002396	Plekhg1	10	3740259	3967536	rs30922371	15	97515398	4.39831e-09	3.06177	26.1876
XLOC_000761	Kifap3	1	163779554	163921252	rs30922371	15	97515398	6.14609e-08	2.50989	14.5374
XLOC_004647	Kcnj12	11	60932032	61103811	rs30922371	15	97515398	4.90888e-08	0.819085	2.39535
XLOC_025447	Gabbr2	4	46661328	46992865	rs30922371	15	97515398	1.06559e-08	5.38494	311.958
XLOC_002912	Igf1	10	87826376	87937047	rs30922371	15	97515398	6.42661e-08	0.232603	1.28154
XLOC_005699	Adra1b	11	43774531	43901210	rs30922371	15	97515398	6.52578e-10	1.35691	4.25077
XLOC_005341	Rab37	11	115051916	115162858	rs30922371	15	97515398	2.71326e-07	1.36535	4.28924
XLOC_022466	Sh3d19	3	85970887	86921162	rs30922371	15	97515398	1.07384e-07	1.16088	3.44886
XLOC_017984	Slc1a1	19	28834837	28967800	rs30922371	15	97515398	3.37143e-08	1.02731	2.99096
XLOC_000706	Rgs16	1	153734301	153745661	rs30922371	15	97515398	1.72429e-08	3.1619	29.1386
XLOC_008028	Zdhhc22	12	86980367	86992104	rs30922371	15	97515398	3.0693e-10	3.8595	61.3159
XLOC_006577	Cacng5	11	107874565	107919874	rs30922371	15	97515398	2.95392e-10	0.847984	2.47032
XLOC_033849	Sprn	7	140137469	140155114	rs30922371	15	97515398	1.36542e-09	1.81627	6.93789
XLOC_004951	Ap2b1	11	83294641	83405035	rs30922371	15	97515398	3.53099e-11	2.63107	16.5429
XLOC_027974	Gabra4	5	71569689	71699275	rs30922371	15	97515398	3.70163e-08	3.53012	43.1535
XLOC_027545	Fscn1	5	142958997	142973367	rs30922371	15	97515398	7.92556e-10	3.15616	28.961
XLOC_023580	Ampd2	3	108074048	108088009	rs30922371	15	97515398	1.73801e-07	-2.05011	0.112322
XLOC_015498	St6gal2	17	55444321	55514715	rs30922371	15	97515398	7.06251e-08	0.259011	1.31815
XLOC_039783	Acsl4	20	142317992	142390535	rs30922371	15	97515398	2.44124e-07	0.727364	2.17214
XLOC_001987	Gm17566,Prox1	1	190117836	190226583	rs30922371	15	97515398	8.78785e-08	0.933523	2.70628
XLOC_003526	Adarb1	10	77290725	77418270	rs30922371	15	97515398	9.77499e-08	6.98463	1717.96
XLOC_018841	Nmt2	2	3283936	3340998	rs30922371	15	97515398	1.37392e-08	1.16316	3.45726
XLOC_023212	Shox2	3	66971726	67358578	rs30922371	15	97515398	9.2315e-08	2.50619	14.4801
XLOC_001924	6330403A02Rik	1	180431005	180483797	rs30922371	15	97515398	3.6618e-08	4.0219	72.9109
XLOC_023352	4632404H12Rik,Adar,Chrnb2	3	89714569	89784144	rs30922371	15	97515398	5.98159e-07	1.21679	3.66076
XLOC_002969	Atp2b1	10	98914359	99032771	rs30922371	15	97515398	5.57744e-09	4.1765	85.9796
XLOC_028336	Atp2a2	5	122421692	122507252	rs30922371	15	97515398	2.93534e-07	10.9336	115883
XLOC_025501	Ptpn3	4	57190757	57307305	rs30922371	15	97515398	2.98312e-12	3.94826	67.4034
XLOC_038963	Armcx3	20	134756251	134786106	rs30922371	15	97515398	3.63935e-07	0.370208	1.48411
XLOC_027386	Aacs	5	125466048	125519037	rs30922371	15	97515398	1.52335e-07	0.481199	1.6706
XLOC_000784	Creg1	1	165763719	165775628	rs30922371	15	97515398	5.56706e-08	1.92146	7.76154
XLOC_028108	Prkg2	5	98929031	99038709	rs30922371	15	97515398	1.21067e-07	0.278325	1.34558
XLOC_014552	Tiam1	16	89786949	90143881	rs30922371	15	97515398	6.86631e-08	1.63917	5.74385
XLOC_023738	Rap1gds1	3	138925893	139075249	rs30922371	15	97515398	1.17623e-08	5.60892	396.129
XLOC_036721	Rora	9	68653785	69388419	rs30922371	15	97515398	1.08882e-12	3.83907	59.9943
XLOC_001210	1700019D03Rik	1	52845012	52987591	rs30922371	15	97515398	1.95658e-07	0.348603	1.45031
XLOC_000359	Sgpp2	1	78310275	78488873	rs30922371	15	97515398	4.77937e-07	0.703513	2.11758
XLOC_023603	Ntng1	3	109773466	110150866	rs30922371	15	97515398	5.77385e-11	7.19391	2147.56
XLOC_015640	Ppm1b	17	84954966	85023992	rs30922371	15	97515398	3.65312e-07	0.73883	2.19886
XLOC_008644	Ero1lb	13	12565775	12650879	rs30922371	15	97515398	2.5403e-07	0.459477	1.63235
XLOC_021232	Rasgrp1	2	117279954	117343001	rs30922371	15	97515398	6.51152e-11	5.69844	435.813
XLOC_033254	Sv2b	7	75111560	75331419	rs30922371	15	97515398	1.06391e-08	2.10094	9.39889
XLOC_036567	Exph5	9	53301530	53381239	rs30922371	15	97515398	4.1242e-07	0.107063	1.12095
XLOC_025109	Clstn1	4	149581111	149702571	rs30922371	15	97515398	2.05824e-11	9.60416	28072.3
XLOC_028109	A930011G23Rik,Rasgef1b	5	99207358	99729263	rs30922371	15	97515398	2.41889e-10	1.25491	3.81263
XLOC_026311	5830444B04Rik,Gabrd	4	155384937	155470861	rs30922371	15	97515398	3.27398e-07	2.12016	9.59352
XLOC_018038	2016-03-05	19	37019113	37224450	rs30922371	15	97515398	4.52528e-07	1.08264	3.17275
XLOC_019849	Adra2b	2	127363207	127367580	rs30922371	15	97515398	1.25314e-11	0.304636	1.38387
XLOC_003939	Gdf11	10	128821731	128891806	rs30922371	15	97515398	2.22552e-07	0.616257	1.92942
XLOC_022395	Kcnab1	3	65068371	65379281	rs30922371	15	97515398	7.45422e-12	1.94622	7.9692
XLOC_007782	Hdac9	12	34047349	34906990	rs30922371	15	97515398	1.62637e-07	0.885784	2.57194
XLOC_000705	Rgs8	1	153653024	153700707	rs30922371	15	97515398	6.40964e-09	2.08865	9.27648
XLOC_030528	Lrtm2	6	119236500	119352493	rs30922371	15	97515398	5.40429e-09	1.78477	6.70869
XLOC_003542	Lrrc3	10	77897525	77902536	rs30922371	15	97515398	2.31264e-08	0.35212	1.45576
XLOC_029847	Far2	6	148006579	148444466	rs30922371	15	97515398	6.18661e-08	0.698498	2.10629
XLOC_039863	Cdkl5	20	160768012	160994778	rs30922371	15	97515398	4.13565e-13	2.16936	10.1104
XLOC_032223	Inpp5a	7	139388749	139582797	rs30922371	15	97515398	5.64206e-12	2.20192	10.4675
XLOC_027696	Napepld	5	21645785	21735730	rs30922371	15	97515398	3.25031e-10	0.622324	1.94194
XLOC_022922	Ddah1	3	145758592	145894465	rs30922371	15	97515398	2.39905e-07	2.18506	10.281
XLOC_034821	Ndrg4	8	95676979	95715172	rs30922371	15	97515398	2.42004e-10	33.9522	5313340000000000
XLOC_024543	Inadl	4	98395013	98719943	rs30922371	15	97515398	8.3981e-13	2.02689	8.68521
XLOC_032349	Tnnt1	7	4504569	4516382	rs30922371	15	97515398	1.91924e-08	3.49693	41.6526
XLOC_000904	Parp1,mmu-mir-6904	1	180568784	180603156	rs30922371	15	97515398	5.44991e-07	0.632938	1.96405
XLOC_031852	Gdpd5,Klhl35	7	99380587	99483738	rs30922371	15	97515398	3.85856e-08	0.899907	2.61098
XLOC_033610	Nrip3	7	109758054	109782025	rs30922371	15	97515398	4.38832e-11	5.13898	239.982
XLOC_027553	Grid2ip	5	143357337	143422509	rs30922371	15	97515398	1.62371e-07	1.76252	6.55134
XLOC_029529	Cntn4	6	105669775	106700409	rs30922371	15	97515398	1.15909e-07	1.14693	3.39791
XLOC_001862	Kcnj9	1	172261640	172329386	rs30922371	15	97515398	1.93363e-09	2.42072	13.2185
XLOC_037643	Tln2	9	67209197	67634899	rs30922371	15	97515398	8.74648e-08	1.32442	4.10602
XLOC_033229	Mef2a	7	67231075	67373253	rs30922371	15	97515398	6.20664e-11	3.06728	26.342
XLOC_028949	Kcnd2	6	21214528	21730197	rs30922371	15	97515398	2.8889e-08	1.34442	4.19455
XLOC_035350	Snx25	8	46033260	46195635	rs30922371	15	97515398	6.10381e-10	0.954632	2.76789
XLOC_019779	1700020I14Rik	2	119589427	119607965	rs30922371	15	97515398	1.12256e-09	2.8671	21.2779
XLOC_004499	Rnf130	11	50024960	50126034	rs30922371	15	97515398	3.56656e-08	1.41042	4.50042
XLOC_025578	Megf9	4	70427064	70535139	rs30922371	15	97515398	3.23724e-07	1.29015	3.95865
XLOC_014919	Synj2	17	5941279	6079764	rs30922371	15	97515398	2.27313e-07	1.08397	3.17728
XLOC_001521	Ptpn4	1	119652377	119837822	rs30922371	15	97515398	1.97447e-09	3.13028	28.1726
XLOC_007309	Prkch	12	73582442	73959385	rs30922371	15	97515398	2.48279e-11	0.98238	2.85102
XLOC_011764	Slitrk6	14	110673370	110755277	rs30922371	15	97515398	1.75368e-07	0.895895	2.59983
XLOC_034688	Inpp4b	8	81342205	82128191	rs30922371	15	97515398	8.49238e-08	0.645409	1.99035
XLOC_004661	Ttc19	11	62267154	62514417	rs30922371	15	97515398	8.62813e-10	1.91073	7.67317
XLOC_003188	Cnksr3	10	7112986	7212237	rs30922371	15	97515398	4.24408e-09	0.350488	1.45322
XLOC_029259	Lancl2	6	57698301	57825154	rs30922371	15	97515398	5.20761e-07	0.79025	2.32281
XLOC_021841	Chrna4	2	180986534	181043546	rs30922371	15	97515398	1.58426e-09	2.09965	9.38593
XLOC_021089	Cry2	2	92403484	92434043	rs30922371	15	97515398	1.54891e-07	0.982374	2.85101
XLOC_027644	Cldn12	5	5505014	5514979	rs30922371	15	97515398	4.63226e-07	0.674752	2.05362
XLOC_031630	Nell1	7	49974595	50868039	rs30922371	15	97515398	3.96312e-09	2.84374	20.7545
XLOC_004852	Inpp5k,Pitpna	11	75588040	75650193	rs30922371	15	97515398	5.47404e-07	5.61326	397.968
XLOC_000789	Ildr2	1	166201378	166321358	rs30922371	15	97515398	2.14609e-12	2.87024	21.3493
XLOC_032226	Gpr123	7	139724813	139882962	rs30922371	15	97515398	1.58902e-09	1.71419	6.22224
XLOC_025246	Pdp1	4	11953175	11966452	rs30922371	15	97515398	2.52499e-09	5.73072	451.075
XLOC_029207	Snx10	6	51523900	51593001	rs30922371	15	97515398	1.40833e-07	2.01115	8.5406
XLOC_019349	Tanc1	2	59611363	59847437	rs30922371	15	97515398	2.71217e-10	1.36929	4.3073
XLOC_006430	Jup	11	100368957	100397967	rs30922371	15	97515398	3.47864e-07	0.945347	2.74062
XLOC_039869	Reps2	20	162411874	162643701	rs30922371	15	97515398	1.53433e-10	2.47299	13.9763
XLOC_007571	Ppp2r5c	12	110447132	110583187	rs30922371	15	97515398	1.2943e-08	1.60024	5.51026
XLOC_036926	Rab6b	9	103093331	103187900	rs30922371	15	97515398	2.42927e-09	7.60156	3317.04
XLOC_009610	Diras2	13	52256026	52561657	rs30922371	15	97515398	1.05137e-08	1.81886	6.95707
XLOC_031062	Prkcg	7	3303474	3331099	rs30922371	15	97515398	1.37555e-07	3.81866	58.7025
XLOC_019934	Btbd3	2	138004571	138589292	rs30922371	15	97515398	2.48413e-09	1.97489	8.21662
XLOC_035313	Dlc1	8	36567566	36953143	rs30922371	15	97515398	5.67443e-08	0.724586	2.16571
XLOC_006631	Grin2c	11	115248910	115267469	rs30922371	15	97515398	4.26593e-07	0.694038	2.09629
XLOC_019967	Slc24a3	2	145167089	145643706	rs30922371	15	97515398	5.75431e-08	3.7644	55.4021
XLOC_029455	Mgll	6	88716423	88828529	rs30922371	15	97515398	5.00409e-07	1.62057	5.63101
XLOC_001990	Vash2	1	190925044	190979734	rs30922371	15	97515398	4.22982e-10	0.343127	1.44186
XLOC_019925	Plcb4	2	135657693	136014916	rs30922371	15	97515398	1.09859e-09	4.60171	135.311
XLOC_001081	Ogfrl1	1	23366385	23392996	rs30922371	15	97515398	1.22831e-08	2.20981	10.5561
XLOC_009925	Rgs7bp	13	104945768	105055639	rs30922371	15	97515398	4.87318e-11	4.22183	90.2377
XLOC_023660	Synpo2	3	123076518	123236149	rs30922371	15	97515398	1.9522e-09	3.10795	27.5094
XLOC_027173	1700028K03Rik,A830010M20Rik,Btbd8	5	107437929	107688015	rs30922371	15	97515398	5.86277e-07	1.13986	3.3724
XLOC_029230	2410066E13Rik	6	54681676	54703975	rs30922371	15	97515398	1.30549e-11	2.62849	16.4975
XLOC_006525	Wnt9b	11	103727362	103818113	rs30922371	15	97515398	6.58795e-08	0.244074	1.29732
XLOC_009328	Ryr2	13	11549098	12107888	rs30922371	15	97515398	1.51441e-07	-0.498111	0.587887
XLOC_009110	Glrx	13	75839724	75854241	rs30922371	15	97515398	1.50487e-07	2.00661	8.49935
XLOC_025260	Necab1	4	14929907	15149839	rs30922371	15	97515398	3.15502e-10	5.34368	298.53
XLOC_034392	Zmat4	8	23636018	24156585	rs30922371	15	97515398	1.44805e-12	4.16489	84.9218
XLOC_033244	Mctp2	7	72076387	72306729	rs30922371	15	97515398	1.56793e-08	0.226761	1.27358
XLOC_018184	Atrnl1	19	57609424	58133531	rs30922371	15	97515398	4.65154e-07	0.951475	2.75859
XLOC_022401	Rsrc1	3	66971726	67358578	rs30922371	15	97515398	1.57588e-07	1.86838	7.33439
XLOC_006271	Xylt2	11	94629756	94715159	rs30922371	15	97515398	1.8583e-07	1.30666	4.02897
XLOC_002976	Kitl	10	100015194	100100422	rs30922371	15	97515398	3.94367e-09	1.70312	6.14921
XLOC_028591	Gpr12	5	146568623	146664941	rs30922371	15	97515398	6.4695e-08	0.63234	1.9628
XLOC_004846	Rtn4rl1	11	75193782	75348376	rs30922371	15	97515398	2.97417e-09	1.37538	4.33536
XLOC_003207	Grm1	10	10685648	11089088	rs30922371	15	97515398	2.73982e-10	2.8126	20.0765
XLOC_007041	Fam49a	12	12261694	12381036	rs30922371	15	97515398	2.89749e-09	1.39739	4.43833
XLOC_016207	Ppp2r5d	17	46439379	46890477	rs30922371	15	97515398	1.73536e-10	2.26588	11.2064
XLOC_007514	2810011L19Rik	12	105330661	105384315	rs30922371	15	97515398	3.20862e-07	0.657474	2.01612
XLOC_023794	Nexn	3	152178372	152272210	rs30922371	15	97515398	8.11991e-08	0.553365	1.80425
XLOC_003822	Kcnmb4	10	116414207	116476202	rs30922371	15	97515398	4.13028e-08	1.34561	4.19985
XLOC_028108	Prkg2	5	98929031	99038709	rs31542489	15	97663626	1.21067e-07	0.278325	1.34558
XLOC_024543	Inadl	4	98395013	98719943	rs31542489	15	97663626	8.3981e-13	2.02689	8.68521
XLOC_000761	Kifap3	1	163779554	163921252	rs31542489	15	97663626	6.14609e-08	2.50989	14.5374
XLOC_039863	Cdkl5	20	160768012	160994778	rs31542489	15	97663626	4.13565e-13	2.16936	10.1104
XLOC_003207	Grm1	10	10685648	11089088	rs31542489	15	97663626	2.73982e-10	2.8126	20.0765
XLOC_009610	Diras2	13	52256026	52561657	rs31542489	15	97663626	1.05137e-08	1.81886	6.95707
XLOC_017984	Slc1a1	19	28834837	28967800	rs31542489	15	97663626	3.37143e-08	1.02731	2.99096
XLOC_036926	Rab6b	9	103093331	103187900	rs31542489	15	97663626	2.42927e-09	7.60156	3317.04
XLOC_002396	Plekhg1	10	3740259	3967536	rs31542489	15	97663626	4.39831e-09	3.06177	26.1876
XLOC_019925	Plcb4	2	135657693	136014916	rs31542489	15	97663626	1.09859e-09	4.60171	135.311
XLOC_007571	Ppp2r5c	12	110447132	110583187	rs31542489	15	97663626	1.2943e-08	1.60024	5.51026
XLOC_025559	Whrn	4	63414908	63496037	rs31542489	15	97663626	4.52895e-08	-1.02216	0.336183
XLOC_015498	St6gal2	17	55444321	55514715	rs31542489	15	97663626	7.06251e-08	0.259011	1.31815
XLOC_035918	2810455O05Rik,Ccsap	8	123805396	123861434	rs31542489	15	97663626	8.91067e-08	0.349829	1.4522
XLOC_019349	Tanc1	2	59611363	59847437	rs31542489	15	97663626	2.71217e-10	1.36929	4.3073
XLOC_033849	Sprn	7	140137469	140155114	rs31542489	15	97663626	1.36542e-09	1.81627	6.93789
XLOC_023352	4632404H12Rik,Adar,Chrnb2	3	89714569	89784144	rs31542489	15	97663626	5.98159e-07	1.21679	3.66076
XLOC_001521	Ptpn4	1	119652377	119837822	rs31542489	15	97663626	1.97447e-09	3.13028	28.1726
XLOC_029230	2410066E13Rik	6	54681676	54703975	rs31542489	15	97663626	1.30549e-11	2.62849	16.4975
XLOC_001081	Ogfrl1	1	23366385	23392996	rs31542489	15	97663626	1.22831e-08	2.20981	10.5561
XLOC_007309	Prkch	12	73582442	73959385	rs31542489	15	97663626	2.48279e-11	0.98238	2.85102
XLOC_028591	Gpr12	5	146568623	146664941	rs31542489	15	97663626	6.4695e-08	0.63234	1.9628
XLOC_023603	Ntng1	3	109773466	110150866	rs31542489	15	97663626	5.77385e-11	7.19391	2147.56
XLOC_031630	Nell1	7	49974595	50868039	rs31542489	15	97663626	3.96312e-09	2.84374	20.7545
XLOC_036721	Rora	9	68653785	69388419	rs31542489	15	97663626	1.08882e-12	3.83907	59.9943
XLOC_022466	Sh3d19	3	85970887	86921162	rs31542489	15	97663626	1.07384e-07	1.16088	3.44886
XLOC_021232	Rasgrp1	2	117279954	117343001	rs31542489	15	97663626	6.51152e-11	5.69844	435.813
XLOC_009328	Ryr2	13	11549098	12107888	rs31542489	15	97663626	1.51441e-07	-0.498111	0.587887
XLOC_029529	Cntn4	6	105669775	106700409	rs31542489	15	97663626	1.15909e-07	1.14693	3.39791
XLOC_027696	Napepld	5	21645785	21735730	rs31542489	15	97663626	3.25031e-10	0.622324	1.94194
XLOC_009925	Rgs7bp	13	104945768	105055639	rs31542489	15	97663626	4.87318e-11	4.22183	90.2377
XLOC_003526	Adarb1	10	77290725	77418270	rs31542489	15	97663626	9.77499e-08	6.98463	1717.96
XLOC_034821	Ndrg4	8	95676979	95715172	rs31542489	15	97663626	2.42004e-10	33.9522	5313340000000000
XLOC_032223	Inpp5a	7	139388749	139582797	rs31542489	15	97663626	5.64206e-12	2.20192	10.4675
XLOC_008028	Zdhhc22	12	86980367	86992104	rs31542489	15	97663626	3.0693e-10	3.8595	61.3159
XLOC_025260	Necab1	4	14929907	15149839	rs31542489	15	97663626	3.15502e-10	5.34368	298.53
XLOC_000706	Rgs16	1	153734301	153745661	rs31542489	15	97663626	1.72429e-08	3.1619	29.1386
XLOC_032349	Tnnt1	7	4504569	4516382	rs31542489	15	97663626	1.91924e-08	3.49693	41.6526
XLOC_029847	Far2	6	148006579	148444466	rs31542489	15	97663626	6.18661e-08	0.698498	2.10629
XLOC_025109	Clstn1	4	149581111	149702571	rs31542489	15	97663626	2.05824e-11	9.60416	28072.3
XLOC_000784	Creg1	1	165763719	165775628	rs31542489	15	97663626	5.56706e-08	1.92146	7.76154
XLOC_010821	3110083C13Rik,Fgf9	14	57916248	58112946	rs31542489	15	97663626	5.55231e-07	0.472096	1.65446
XLOC_000467	Gpc1,Mir149	1	92796275	92924561	rs31542489	15	97663626	2.03519e-10	1.4243	4.56755
XLOC_027173	1700028K03Rik,A830010M20Rik,Btbd8	5	107437929	107688015	rs31542489	15	97663626	5.86277e-07	1.13986	3.3724
XLOC_004647	Kcnj12	11	60932032	61103811	rs31542489	15	97663626	4.90888e-08	0.819085	2.39535
XLOC_019934	Btbd3	2	138004571	138589292	rs31542489	15	97663626	2.48413e-09	1.97489	8.21662
XLOC_028336	Atp2a2	5	122421692	122507252	rs31542489	15	97663626	2.93534e-07	10.9336	115883
XLOC_008644	Ero1lb	13	12565775	12650879	rs31542489	15	97663626	2.5403e-07	0.459477	1.63235
XLOC_039869	Reps2	20	162411874	162643701	rs31542489	15	97663626	1.53433e-10	2.47299	13.9763
XLOC_006430	Jup	11	100368957	100397967	rs31542489	15	97663626	3.47864e-07	0.945347	2.74062
XLOC_027974	Gabra4	5	71569689	71699275	rs31542489	15	97663626	3.70163e-08	3.53012	43.1535
XLOC_025246	Pdp1	4	11953175	11966452	rs31542489	15	97663626	2.52499e-09	5.73072	451.075
XLOC_000789	Ildr2	1	166201378	166321358	rs31542489	15	97663626	2.14609e-12	2.87024	21.3493
XLOC_006525	Wnt9b	11	103727362	103818113	rs31542489	15	97663626	6.58795e-08	0.244074	1.29732
XLOC_033229	Mef2a	7	67231075	67373253	rs31542489	15	97663626	6.20664e-11	3.06728	26.342
XLOC_004661	Ttc19	11	62267154	62514417	rs31542489	15	97663626	8.62813e-10	1.91073	7.67317
XLOC_027386	Aacs	5	125466048	125519037	rs31542489	15	97663626	1.52335e-07	0.481199	1.6706
XLOC_023738	Rap1gds1	3	138925893	139075249	rs31542489	15	97663626	1.17623e-08	5.60892	396.129
XLOC_033610	Nrip3	7	109758054	109782025	rs31542489	15	97663626	4.38832e-11	5.13898	239.982
XLOC_025578	Megf9	4	70427064	70535139	rs31542489	15	97663626	3.23724e-07	1.29015	3.95865
XLOC_033244	Mctp2	7	72076387	72306729	rs31542489	15	97663626	1.56793e-08	0.226761	1.27358
XLOC_004846	Rtn4rl1	11	75193782	75348376	rs31542489	15	97663626	2.97417e-09	1.37538	4.33536
XLOC_000359	Sgpp2	1	78310275	78488873	rs31542489	15	97663626	4.77937e-07	0.703513	2.11758
XLOC_005341	Rab37	11	115051916	115162858	rs31542489	15	97663626	2.71326e-07	1.36535	4.28924
XLOC_014552	Tiam1	16	89786949	90143881	rs31542489	15	97663626	6.86631e-08	1.63917	5.74385
XLOC_018038	2016-03-05	19	37019113	37224450	rs31542489	15	97663626	4.52528e-07	1.08264	3.17275
XLOC_016207	Ppp2r5d	17	46439379	46890477	rs31542489	15	97663626	1.73536e-10	2.26588	11.2064
XLOC_027553	Grid2ip	5	143357337	143422509	rs31542489	15	97663626	1.62371e-07	1.76252	6.55134
XLOC_035313	Dlc1	8	36567566	36953143	rs31542489	15	97663626	5.67443e-08	0.724586	2.16571
XLOC_010883	Stmn4	14	66344219	66361680	rs31542489	15	97663626	4.82842e-07	9.23451	18926.7
XLOC_002976	Kitl	10	100015194	100100422	rs31542489	15	97663626	3.94367e-09	1.70312	6.14921
XLOC_021841	Chrna4	2	180986534	181043546	rs31542489	15	97663626	1.58426e-09	2.09965	9.38593
XLOC_005699	Adra1b	11	43774531	43901210	rs31542489	15	97663626	6.52578e-10	1.35691	4.25077
XLOC_023212	Shox2	3	66971726	67358578	rs31542489	15	97663626	9.2315e-08	2.50619	14.4801
XLOC_025447	Gabbr2	4	46661328	46992865	rs31542489	15	97663626	1.06559e-08	5.38494	311.958
XLOC_026311	5830444B04Rik,Gabrd	4	155384937	155470861	rs31542489	15	97663626	3.27398e-07	2.12016	9.59352
XLOC_007041	Fam49a	12	12261694	12381036	rs31542489	15	97663626	2.89749e-09	1.39739	4.43833
XLOC_001862	Kcnj9	1	172261640	172329386	rs31542489	15	97663626	1.93363e-09	2.42072	13.2185
XLOC_032226	Gpr123	7	139724813	139882962	rs31542489	15	97663626	1.58902e-09	1.71419	6.22224
XLOC_019849	Adra2b	2	127363207	127367580	rs31542489	15	97663626	1.25314e-11	0.304636	1.38387
XLOC_034688	Inpp4b	8	81342205	82128191	rs31542489	15	97663626	8.49238e-08	0.645409	1.99035
XLOC_023660	Synpo2	3	123076518	123236149	rs31542489	15	97663626	1.9522e-09	3.10795	27.5094
XLOC_030528	Lrtm2	6	119236500	119352493	rs31542489	15	97663626	5.40429e-09	1.78477	6.70869
XLOC_009110	Glrx	13	75839724	75854241	rs31542489	15	97663626	1.50487e-07	2.00661	8.49935
XLOC_023580	Ampd2	3	108074048	108088009	rs31542489	15	97663626	1.73801e-07	-2.05011	0.112322
XLOC_001987	Gm17566,Prox1	1	190117836	190226583	rs31542489	15	97663626	8.78785e-08	0.933523	2.70628
XLOC_000705	Rgs8	1	153653024	153700707	rs31542489	15	97663626	6.40964e-09	2.08865	9.27648
XLOC_014919	Synj2	17	5941279	6079764	rs31542489	15	97663626	2.27313e-07	1.08397	3.17728
XLOC_038963	Armcx3	20	134756251	134786106	rs31542489	15	97663626	3.63935e-07	0.370208	1.48411
XLOC_029455	Mgll	6	88716423	88828529	rs31542489	15	97663626	5.00409e-07	1.62057	5.63101
XLOC_002912	Igf1	10	87826376	87937047	rs31542489	15	97663626	6.42661e-08	0.232603	1.28154
XLOC_004852	Inpp5k,Pitpna	11	75588040	75650193	rs31542489	15	97663626	5.47404e-07	5.61326	397.968
XLOC_022395	Kcnab1	3	65068371	65379281	rs31542489	15	97663626	7.45422e-12	1.94622	7.9692
XLOC_000904	Parp1,mmu-mir-6904	1	180568784	180603156	rs31542489	15	97663626	5.44991e-07	0.632938	1.96405
XLOC_031852	Gdpd5,Klhl35	7	99380587	99483738	rs31542489	15	97663626	3.85856e-08	0.899907	2.61098
XLOC_022922	Ddah1	3	145758592	145894465	rs31542489	15	97663626	2.39905e-07	2.18506	10.281
XLOC_022401	Rsrc1	3	66971726	67358578	rs31542489	15	97663626	1.57588e-07	1.86838	7.33439
XLOC_018841	Nmt2	2	3283936	3340998	rs31542489	15	97663626	1.37392e-08	1.16316	3.45726
XLOC_029207	Snx10	6	51523900	51593001	rs31542489	15	97663626	1.40833e-07	2.01115	8.5406
XLOC_003542	Lrrc3	10	77897525	77902536	rs31542489	15	97663626	2.31264e-08	0.35212	1.45576
XLOC_006631	Grin2c	11	115248910	115267469	rs31542489	15	97663626	4.26593e-07	0.694038	2.09629
XLOC_037643	Tln2	9	67209197	67634899	rs31542489	15	97663626	8.74648e-08	1.32442	4.10602
XLOC_007782	Hdac9	12	34047349	34906990	rs31542489	15	97663626	1.62637e-07	0.885784	2.57194
XLOC_011764	Slitrk6	14	110673370	110755277	rs31542489	15	97663626	1.75368e-07	0.895895	2.59983
XLOC_003822	Kcnmb4	10	116414207	116476202	rs31542489	15	97663626	4.13028e-08	1.34561	4.19985
XLOC_035350	Snx25	8	46033260	46195635	rs31542489	15	97663626	6.10381e-10	0.954632	2.76789
XLOC_001924	6330403A02Rik	1	180431005	180483797	rs31542489	15	97663626	3.6618e-08	4.0219	72.9109
XLOC_004951	Ap2b1	11	83294641	83405035	rs31542489	15	97663626	3.53099e-11	2.63107	16.5429
XLOC_001990	Vash2	1	190925044	190979734	rs31542489	15	97663626	4.22982e-10	0.343127	1.44186
XLOC_003939	Gdf11	10	128821731	128891806	rs31542489	15	97663626	2.22552e-07	0.616257	1.92942
XLOC_034392	Zmat4	8	23636018	24156585	rs31542489	15	97663626	1.44805e-12	4.16489	84.9218
XLOC_006271	Xylt2	11	94629756	94715159	rs31542489	15	97663626	1.8583e-07	1.30666	4.02897
XLOC_015640	Ppm1b	17	84954966	85023992	rs31542489	15	97663626	3.65312e-07	0.73883	2.19886
XLOC_036567	Exph5	9	53301530	53381239	rs31542489	15	97663626	4.1242e-07	0.107063	1.12095
XLOC_021089	Cry2	2	92403484	92434043	rs31542489	15	97663626	1.54891e-07	0.982374	2.85101
XLOC_025501	Ptpn3	4	57190757	57307305	rs31542489	15	97663626	2.98312e-12	3.94826	67.4034
XLOC_018184	Atrnl1	19	57609424	58133531	rs31542489	15	97663626	4.65154e-07	0.951475	2.75859
XLOC_027545	Fscn1	5	142958997	142973367	rs31542489	15	97663626	7.92556e-10	3.15616	28.961
XLOC_019967	Slc24a3	2	145167089	145643706	rs31542489	15	97663626	5.75431e-08	3.7644	55.4021
XLOC_004499	Rnf130	11	50024960	50126034	rs31542489	15	97663626	3.56656e-08	1.41042	4.50042
XLOC_007514	2810011L19Rik	12	105330661	105384315	rs31542489	15	97663626	3.20862e-07	0.657474	2.01612
XLOC_033254	Sv2b	7	75111560	75331419	rs31542489	15	97663626	1.06391e-08	2.10094	9.39889
XLOC_023794	Nexn	3	152178372	152272210	rs31542489	15	97663626	8.11991e-08	0.553365	1.80425
XLOC_006577	Cacng5	11	107874565	107919874	rs31542489	15	97663626	2.95392e-10	0.847984	2.47032
XLOC_001210	1700019D03Rik	1	52845012	52987591	rs31542489	15	97663626	1.95658e-07	0.348603	1.45031
XLOC_039783	Acsl4	20	142317992	142390535	rs31542489	15	97663626	2.44124e-07	0.727364	2.17214
XLOC_019779	1700020I14Rik	2	119589427	119607965	rs31542489	15	97663626	1.12256e-09	2.8671	21.2779
XLOC_031062	Prkcg	7	3303474	3331099	rs31542489	15	97663626	1.37555e-07	3.81866	58.7025
XLOC_029259	Lancl2	6	57698301	57825154	rs31542489	15	97663626	5.20761e-07	0.79025	2.32281
XLOC_028109	A930011G23Rik,Rasgef1b	5	99207358	99729263	rs31542489	15	97663626	2.41889e-10	1.25491	3.81263
XLOC_003188	Cnksr3	10	7112986	7212237	rs31542489	15	97663626	4.24408e-09	0.350488	1.45322
XLOC_002969	Atp2b1	10	98914359	99032771	rs31542489	15	97663626	5.57744e-09	4.1765	85.9796
XLOC_027644	Cldn12	5	5505014	5514979	rs31542489	15	97663626	4.63226e-07	0.674752	2.05362
XLOC_028949	Kcnd2	6	21214528	21730197	rs31542489	15	97663626	2.8889e-08	1.34442	4.19455
XLOC_028924	Foxp2	6	14901081	15442792	rs31561239	15	95959054	5.5092e-07	0.622883	0.53435
XLOC_024572	Dnajc6	4	101496426	101645540	rs31561239	15	95959054	4.59186e-07	3.41312	0.0322557
XLOC_023824	Lrrc7	3	158010472	158562991	rs31561239	15	95959054	5.92254e-08	0.898807	0.404816
XLOC_002396	Plekhg1	10	3740259	3967536	rs31561239	15	95959054	2.89942e-09	2.82881	0.0580663
XLOC_030093	Osbpl3	6	50293283	50456421	rs31561239	15	95959054	1.17896e-07	0.600719	0.5464
XLOC_003207	Grm1	10	10685648	11089088	rs31561239	15	95959054	3.97931e-10	2.57627	0.0748644
[truncated: 60,183 more rows]

## Sheet: chr15_peak_local
feature_id	gene_symbol	gene_chr	gene_start_bp	gene_end_bp	rsID	snp_chr	snp_bp_mm10	pvalue	snp_weight_T	snp_odds_ratio	snp_to_gene_start	snp_to_gene_end	inter_type
[truncated: 40 more rows]

[truncated: 1 more sheets: chr15_hs_DAVID]
