# Supplementary material for: Hypothalamic transcriptomes of 99 mouse strains reveal trans eQTL hotspots, splicing QTLs and novel non-coding genes
Source: eLife. 2016 Sep 13;5:e15614. doi: 10.7554/eLife.15614 (PMC5053804; doi:10.7554/eLife.15614)
Supplement: Supplementary file 3. — (A) Gene-trait correlations Top known 500 genes associated with each phenotype in HMDP.Data is aggregated in table form crossing all genes with all traits, thus not all gene-trait pairs are significant. ‘Inf ‘indicates not significant interactions. Numeric values indicate p value of association, with 1E-3 correlating to 5% FDR threshold based on permutations. (B) Novel genes are associated with metabolic traits Data table with all detected associations between novel genes and the 150 phenotypes assessed in HMDP. DOI: http://dx.doi.org/10.7554/eLife.15614.018 [file elife-15614-supp3.xlsx]

## Sheet: a_novel_genes_to_traits
feature_id	gene_short_name	tss_id	gene_chr	gene_start	gene_stop	trait_name	bicor	pvalue	trait_type	feature_type
TCONS_00249222	NULL	TSS64063	4	88598970	88599892	MCHC	-0.805236	6.86e-54	pheno	trx
TCONS_00249222	NULL	TSS64063	4	88598970	88599892	MCV	0.789415	1.95e-50	pheno	trx
TCONS_00249222	NULL	TSS64063	4	88598970	88599892	RDWa	0.760676	7.3e-45	pheno	trx
TCONS_00249222	NULL	TSS64063	4	88598970	88599892	HCT	0.63697	1.09e-27	pheno	trx
TCONS_00211034	NULL	TSS54938	2	149356930	149357695	MCHC	-0.591992	3.09e-23	pheno	trx
TCONS_00211034	NULL	TSS54938	2	149356930	149357695	RDWa	0.570033	2.64e-21	pheno	trx
TCONS_00211034	NULL	TSS54938	2	149356930	149357695	MCV	0.524052	1.07e-17	pheno	trx
TCONS_00211034	NULL	TSS54938	2	149356930	149357695	HCT	0.5118	8.01e-17	pheno	trx
TCONS_00323838	NULL	TSS84229	7	107567363	107592806	RDWa	0.501896	3.84e-16	pheno	trx
TCONS_00323838	NULL	TSS84229	7	107567363	107592806	MCHC	-0.480144	1.01e-14	pheno	trx
TCONS_00249222	NULL	TSS64063	4	88598970	88599892	MPV	0.460152	1.88e-13	pheno	trx
TCONS_00345936	NULL	TSS90316	8	97876173	97876527	SubQ_Fat/NMR_Mass_8wks	-0.396094	9.97e-12	pheno	trx
TCONS_00313505	NULL	TSS80470	7	119730420	119745671	MCHC	-0.42298	1.93e-11	pheno	trx
TCONS_00323838	NULL	TSS84229	7	107567363	107592806	MCV	0.414639	5.18e-11	pheno	trx
TCONS_00125948	NULL	TSS32594	15	9228909	9230490	MCHC	-0.399188	3.02e-10	pheno	trx
TCONS_00059866	NULL	TSS14202	11	16493376	16636158	SubQ Fat Wt	-0.36805	3.25e-10	pheno	trx
TCONS_00345936	NULL	TSS90316	8	97876173	97876527	SubQ Fat Wt	-0.361395	7.07e-10	pheno	trx
TCONS_00249222	NULL	TSS64063	4	88598970	88599892	RDW %	-0.390353	7.93e-10	pheno	trx
TCONS_00097485	NULL	TSS24910	13	21381377	21382137	SAC weight	-0.365837	8.8e-10	pheno	trx
TCONS_00097485	NULL	TSS24910	13	21381377	21382137	Weight-4 wks diet	-0.358507	4.35e-09	pheno	trx
TCONS_00059866	NULL	TSS14202	11	16493376	16636158	Liver Wt	-0.342789	5.33e-09	pheno	trx
TCONS_00253824	NULL	TSS66203	4	34353824	34355004	MCH	0.371186	5.88e-09	pheno	trx
TCONS_00279690	NULL	TSS72404	5	73978559	73979250	Insulin pg/ml	0.371702	6.5e-09	pheno	trx
TCONS_00111510	NULL	TSS28904	14	43088776	43187988	NMR_TotalMass_8wks	-0.338129	8.82e-09	pheno	trx
TCONS_00097485	NULL	TSS24910	13	21381377	21382137	NMR_TotalMass_6wks	-0.343133	9.17e-09	pheno	trx
TCONS_00301004	NULL	TSS78088	7	16934417	16988549	MCH	-0.365363	1.05e-08	pheno	trx
TCONS_00264657	NULL	TSS68135	5	111580796	111840001	Heart Wt	0.335306	1.19e-08	pheno	trx
TCONS_00097485	NULL	TSS24910	13	21381377	21382137	Weight-8 wks diet	-0.34928	1.22e-08	pheno	trx
TCONS_00254040	NULL	TSS66419	4	143672723	143673606	MCV	0.362468	1.4e-08	pheno	trx
TCONS_00313505	NULL	TSS80470	7	119730420	119745671	RDWa	0.362001	1.47e-08	pheno	trx
TCONS_00126048	NULL	TSS32694	15	68876691	68877497	Trigly.	0.363349	1.49e-08	pheno	trx
TCONS_00097485	NULL	TSS24910	13	21381377	21382137	Liver Wt	-0.332176	1.66e-08	pheno	trx
TCONS_00059866	NULL	TSS14202	11	16493376	16636158	SubQ_Fat/NMR_Mass_8wks	-0.332226	1.75e-08	pheno	trx
TCONS_00111510	NULL	TSS28904	14	43088776	43187988	Weight-8 wks diet	-0.343833	2.11e-08	pheno	trx
TCONS_00111510	NULL	TSS28904	14	43088776	43187988	SAC weight	-0.333659	2.77e-08	pheno	trx
TCONS_00125948	NULL	TSS32594	15	9228909	9230490	MCV	0.354625	2.99e-08	pheno	trx
TCONS_00097485	NULL	TSS24910	13	21381377	21382137	Weight-6 wks diet	-0.353828	3.02e-08	pheno	trx
TCONS_00313505	NULL	TSS80470	7	119730420	119745671	MCV	0.354456	3.04e-08	pheno	trx
TCONS_00097485	NULL	TSS24910	13	21381377	21382137	NMR_TotalMass_4wks	-0.332057	3.45e-08	pheno	trx
TCONS_00111510	NULL	TSS28904	14	43088776	43187988	SubQ Fat Wt	-0.325408	3.54e-08	pheno	trx
TCONS_00111510	NULL	TSS28904	14	43088776	43187988	Heart Wt	-0.324685	3.59e-08	pheno	trx
TCONS_00111510	NULL	TSS28904	14	43088776	43187988	NMR_TotalMass_0to6wks	-0.330721	4.19e-08	pheno	trx
TCONS_00097485	NULL	TSS24910	13	21381377	21382137	NMR_TotalMass_8wks	-0.321362	5.03e-08	pheno	trx
TCONS_00279690	NULL	TSS72404	5	73978559	73979250	Weight-0 wks diet	0.341436	5.41e-08	pheno	trx
TCONS_00059866	NULL	TSS14202	11	16493376	16636158	NMR_TotalMass_2to6wks	-0.332932	5.46e-08	pheno	trx
TCONS_00253824	NULL	TSS66203	4	34353824	34355004	Heart Wt	-0.319099	6.32e-08	pheno	trx
TCONS_00125948	NULL	TSS32594	15	9228909	9230490	RDWa	0.345979	6.76e-08	pheno	trx
TCONS_00253824	NULL	TSS66203	4	34353824	34355004	RDW %	-0.345736	6.91e-08	pheno	trx
TCONS_00279813	NULL	TSS72527	5	149660640	149661288	Food Intake - Day 1	-0.326326	7.26e-08	pheno	trx
TCONS_00111510	NULL	TSS28904	14	43088776	43187988	NMR_TotalMass_6wks	-0.320996	8.65e-08	pheno	trx
TCONS_00111510	NULL	TSS28904	14	43088776	43187988	SubQ_Fat/NMR_Mass_8wks	-0.314826	1.02e-07	pheno	trx
TCONS_00382833	NULL	TSS99555	X	53418125	53418967	MCH	0.341186	1.05e-07	pheno	trx
TCONS_00059866	NULL	TSS14202	11	16493376	16636158	NMR Fat Mass 8 wks diet	-0.313829	1.06e-07	pheno	trx
TCONS_00345936	NULL	TSS90316	8	97876173	97876527	MCH	0.340031	1.17e-07	pheno	trx
TCONS_00345936	NULL	TSS90316	8	97876173	97876527	RDW %	-0.339596	1.21e-07	pheno	trx
TCONS_00264657	NULL	TSS68135	5	111580796	111840001	MCH	-0.338075	1.39e-07	pheno	trx
TCONS_00210847	NULL	TSS54751	2	17940128	17941271	RBC	-0.33705	1.53e-07	pheno	trx
TCONS_00111510	NULL	TSS28904	14	43088776	43187988	NMR_TotalMass_2to8wks	-0.316602	1.65e-07	pheno	trx
TCONS_00111510	NULL	TSS28904	14	43088776	43187988	NMR_TotalMass_0to8wks	-0.310963	1.74e-07	pheno	trx
TCONS_00211121	NULL	TSS55025	2	179177241	179178913	MCH	0.334991	1.84e-07	pheno	trx
TCONS_00059866	NULL	TSS14202	11	16493376	16636158	Mesenteric Fat Wt	-0.309116	1.87e-07	pheno	trx
TCONS_00279690	NULL	TSS72404	5	73978559	73979250	NMR Fat Mass 0 wks diet	0.308002	1.87e-07	pheno	trx
TCONS_00097485	NULL	TSS24910	13	21381377	21382137	NMR_TotalMass_0to6wks	-0.312429	2.43e-07	pheno	trx
TCONS_00097485	NULL	TSS24910	13	21381377	21382137	NMR Lean Mass 6 wks diet	-0.308798	2.63e-07	pheno	trx
TCONS_00254040	NULL	TSS66419	4	143672723	143673606	MCHC	-0.330503	2.73e-07	pheno	trx
TCONS_00020964	NULL	TSS4419	1	151294670	151364910	RDWa	0.330395	2.76e-07	pheno	trx
TCONS_00111510	NULL	TSS28904	14	43088776	43187988	NMR_TotalMass_2to6wks	-0.314961	2.96e-07	pheno	trx
TCONS_00264657	NULL	TSS68135	5	111580796	111840001	NMR_TotalMass_PercentGrowth_0to8wks	0.30529	2.97e-07	pheno	trx
TCONS_00279690	NULL	TSS72404	5	73978559	73979250	Liver Wt	0.30122	3.56e-07	pheno	trx
TCONS_00210847	NULL	TSS54751	2	17940128	17941271	NMR_TotalMass_6wks	-0.305983	3.59e-07	pheno	trx
TCONS_00264657	NULL	TSS68135	5	111580796	111840001	SubQ Fat Wt	0.301301	3.71e-07	pheno	trx
TCONS_00264657	NULL	TSS68135	5	111580796	111840001	NMR Fat Mass 8 wks diet	0.300685	3.74e-07	pheno	trx
TCONS_00111510	NULL	TSS28904	14	43088776	43187988	FatMass_Response_2to6wks	-0.311171	3.75e-07	pheno	trx
TCONS_00111510	NULL	TSS28904	14	43088776	43187988	MCH	0.326807	3.77e-07	pheno	trx
TCONS_00279690	NULL	TSS72404	5	73978559	73979250	NMR_TotalMass_2wks	0.305637	4.54e-07	pheno	trx
TCONS_00111510	NULL	TSS28904	14	43088776	43187988	NMR_BF%_6wks	-0.303345	4.57e-07	pheno	trx
TCONS_00155847	NULL	TSS40567	17	86155571	86167517	SubQ Fat Wt	-0.298834	4.67e-07	pheno	trx
TCONS_00111510	NULL	TSS28904	14	43088776	43187988	RDW %	-0.323678	4.94e-07	pheno	trx
TCONS_00166894	NULL	TSS43264	18	33383882	33385013	BF_Percent_Growth_0to4wks	-0.305422	5.39e-07	pheno	trx
TCONS_00210847	NULL	TSS54751	2	17940128	17941271	NMR_TotalMass_2to6wks	-0.308222	5.43e-07	pheno	trx
TCONS_00258881	NULL	TSS67189	5	43943938	43944372	NMR Fat Mass 0 wks diet	0.296665	5.43e-07	pheno	trx
TCONS_00279690	NULL	TSS72404	5	73978559	73979250	Weight-4 wks diet	0.308296	5.68e-07	pheno	trx
TCONS_00264657	NULL	TSS68135	5	111580796	111840001	Insulin pg/ml	0.322841	5.94e-07	pheno	trx
TCONS_00111510	NULL	TSS28904	14	43088776	43187988	NMR_BF%_8wks	-0.295113	6.26e-07	pheno	trx
TCONS_00059866	NULL	TSS14202	11	16493376	16636158	NMR Fat Mass 2 wks diet	-0.298245	7.99e-07	pheno	trx
TCONS_00264657	NULL	TSS68135	5	111580796	111840001	SubQ_Fat/NMR_Mass_8wks	0.292789	8.1e-07	pheno	trx
TCONS_00319782	NULL	TSS82282	7	29908105	29917104	Glucose	-0.317877	9.01e-07	pheno	trx
TCONS_00166894	NULL	TSS43264	18	33383882	33385013	FatMass_PercentGrowth_0to4wks	-0.296067	9.23e-07	pheno	trx
TCONS_00299052	NULL	TSS77512	6	67882614	67883535	SubQ_Fat/NMR_Mass_8wks	-0.291147	9.39e-07	pheno	trx
TCONS_00258881	NULL	TSS67189	5	43943938	43944372	NMR_BF%_0wks	0.292218	9.8e-07	pheno	trx
TCONS_00097485	NULL	TSS24910	13	21381377	21382137	NMR Lean Mass 8 wks diet	-0.290038	9.91e-07	pheno	trx
TCONS_00379556	NULL	TSS98130	X	38180031	38181911	Insulin pg/ml	0.3167	9.94e-07	pheno	trx
TCONS_00097485	NULL	TSS24910	13	21381377	21382137	NMR Fat Mass 6 wks diet	-0.293975	1.01e-06	pheno	trx
TCONS_00299052	NULL	TSS77512	6	67882614	67883535	RBC	-0.315139	1.01e-06	pheno	trx
TCONS_00166900	NULL	TSS43270	18	34932074	35255390	Trigly.	0.315866	1.06e-06	pheno	trx
TCONS_00111510	NULL	TSS28904	14	43088776	43187988	NMR Fat Mass 8 wks diet	-0.289201	1.07e-06	pheno	trx
TCONS_00127843	NULL	TSS33187	16	17734233	17735327	MCH	0.314046	1.11e-06	pheno	trx
TCONS_00020964	NULL	TSS4419	1	151294670	151364910	MCHC	-0.313873	1.13e-06	pheno	trx
TCONS_00279813	NULL	TSS72527	5	149660640	149661288	RDW %	-0.313756	1.14e-06	pheno	trx
TCONS_00111510	NULL	TSS28904	14	43088776	43187988	Weight-6 wks diet	-0.313017	1.15e-06	pheno	trx
TCONS_00211121	NULL	TSS55025	2	179177241	179178913	Kidney Wt	0.288464	1.19e-06	pheno	trx
TCONS_00279690	NULL	TSS72404	5	73978559	73979250	NMR Fat Mass 2 wks diet	0.293585	1.2e-06	pheno	trx
TCONS_00264658	NULL	TSS68136	5	111580796	111840001	NMR Fat Mass 8 wks diet	0.28746	1.25e-06	pheno	trx
TCONS_00111510	NULL	TSS28904	14	43088776	43187988	FatMass_Response_0to6wks	-0.291503	1.26e-06	pheno	trx
TCONS_00111575	NULL	TSS28969	14	68125117	68125499	Spleen/NMR_Mass_8wks	-0.286634	1.34e-06	pheno	trx
TCONS_00322336	NULL	TSS83571	7	79586614	79593004	Weight-4 wks diet	-0.298053	1.38e-06	pheno	trx
TCONS_00264658	NULL	TSS68136	5	111580796	111840001	Heart Wt	0.28576	1.45e-06	pheno	trx
TCONS_00111510	NULL	TSS28904	14	43088776	43187988	NMR Fat Mass 6 wks diet	-0.289556	1.49e-06	pheno	trx
TCONS_00167028	NULL	TSS43398	18	90310804	90312375	Kidney Wt	0.28573	1.52e-06	pheno	trx
TCONS_00059866	NULL	TSS14202	11	16493376	16636158	NMR Fat Mass 6 wks diet	-0.288791	1.59e-06	pheno	trx
TCONS_00264658	NULL	TSS68136	5	111580796	111840001	Insulin pg/ml	0.310961	1.59e-06	pheno	trx
TCONS_00264657	NULL	TSS68135	5	111580796	111840001	NMR_BF%_0wks	0.286116	1.68e-06	pheno	trx
TCONS_00322336	NULL	TSS83571	7	79586614	79593004	NMR_TotalMass_0to4wks	-0.291666	1.79e-06	pheno	trx
TCONS_00059866	NULL	TSS14202	11	16493376	16636158	NMR_TotalMass_6wks	-0.287594	1.85e-06	pheno	trx
TCONS_00264658	NULL	TSS68136	5	111580796	111840001	Visceral Fat	0.284	1.85e-06	pheno	trx
TCONS_00301005	NULL	TSS78088	7	16934417	16988549	MCH	0.307681	1.87e-06	pheno	trx
TCONS_00279690	NULL	TSS72404	5	73978559	73979250	NMR_BF%_0wks	0.28437	1.95e-06	pheno	trx
TCONS_00111510	NULL	TSS28904	14	43088776	43187988	FatMass_Response_0to8wks	-0.282251	1.97e-06	pheno	trx
TCONS_00299157	NULL	TSS77617	6	123693287	123693993	Mesenteric Fat Wt	0.283113	1.99e-06	pheno	trx
TCONS_00264658	NULL	TSS68136	5	111580796	111840001	NMR_TotalMass_PercentGrowth_0to8wks	0.284057	2.01e-06	pheno	trx
TCONS_00167028	NULL	TSS43398	18	90310804	90312375	Mesenteric Fat Wt	0.282921	2.03e-06	pheno	trx
TCONS_00111510	NULL	TSS28904	14	43088776	43187988	NMR_TotalMass_PercentGrowth_2to6wks	-0.292864	2.04e-06	pheno	trx
TCONS_00097485	NULL	TSS24910	13	21381377	21382137	Heart Wt	-0.281488	2.11e-06	pheno	trx
TCONS_00254040	NULL	TSS66419	4	143672723	143673606	RDWa	0.306028	2.13e-06	pheno	trx
TCONS_00264658	NULL	TSS68136	5	111580796	111840001	FatMass_Response_4to6wks	0.293706	2.19e-06	pheno	trx
TCONS_00111510	NULL	TSS28904	14	43088776	43187988	Weight-4 wks diet	-0.291731	2.35e-06	pheno	trx
TCONS_00059866	NULL	TSS14202	11	16493376	16636158	NMR_TotalMass_4wks	-0.286279	2.36e-06	pheno	trx
TCONS_00315308	NULL	TSS80867	7	128329839	128341208	NMR_TotalMass_2to4wks	-0.293219	2.39e-06	pheno	trx
TCONS_00211034	NULL	TSS54938	2	149356930	149357695	MPV	0.305217	2.4e-06	pheno	trx
TCONS_00264657	NULL	TSS68135	5	111580796	111840001	Mesenteric Fat Wt	0.280945	2.41e-06	pheno	trx
TCONS_00059866	NULL	TSS14202	11	16493376	16636158	NMR_TotalMass_8wks	-0.279755	2.45e-06	pheno	trx
TCONS_00097485	NULL	TSS24910	13	21381377	21382137	Weight-2 wks diet	-0.294051	2.45e-06	pheno	trx
TCONS_00264657	NULL	TSS68135	5	111580796	111840001	NMR_TotalMass_0to8wks	0.281677	2.46e-06	pheno	trx
TCONS_00097485	NULL	TSS24910	13	21381377	21382137	NMR_TotalMass_0to8wks	-0.280828	2.65e-06	pheno	trx
TCONS_00059866	NULL	TSS14202	11	16493376	16636158	NMR Fat Mass 4 wks diet	-0.283515	2.73e-06	pheno	trx
TCONS_00248946	NULL	TSS63954	4	79710900	80202419	FFA	-0.303503	2.89e-06	pheno	trx
TCONS_00323838	NULL	TSS84229	7	107567363	107592806	HCT	0.302249	2.89e-06	pheno	trx
TCONS_00279690	NULL	TSS72404	5	73978559	73979250	NMR_TotalMass_0wks	0.279406	2.99e-06	pheno	trx
TCONS_00253824	NULL	TSS66203	4	34353824	34355004	xanthosine (un-normalized; internal standard failed)	0.502907	3.14e-06	met	trx
TCONS_00345808	NULL	TSS90188	8	28186634	28186962	BF_response_0to8wks	-0.27838	3.26e-06	pheno	trx
TCONS_00264657	NULL	TSS68135	5	111580796	111840001	NMR_TotalMass_PercentGrowth_0to6wks	0.282905	3.28e-06	pheno	trx
TCONS_00059866	NULL	TSS14202	11	16493376	16636158	NMR_TotalMass_2to4wks	-0.289358	3.29e-06	pheno	trx
TCONS_00313502	NULL	TSS80469	7	119730420	119745671	choline	0.501676	3.35e-06	met	trx
TCONS_00210847	NULL	TSS54751	2	17940128	17941271	NMR Fat Mass 6 wks diet	-0.279938	3.38e-06	pheno	trx
TCONS_00345936	NULL	TSS90316	8	97876173	97876527	NMR_BF%_6wks	-0.279442	3.68e-06	pheno	trx
TCONS_00214232	NULL	TSS55564	3	56698379	56742525	HCT	0.299041	3.72e-06	pheno	trx
TCONS_00264658	NULL	TSS68136	5	111580796	111840001	MCH	-0.298819	3.78e-06	pheno	trx
TCONS_00020964	NULL	TSS4419	1	151294670	151364910	MCV	0.298674	3.82e-06	pheno	trx
TCONS_00339535	NULL	TSS87773	8	122882586	123051084	UC	-0.299171	4.06e-06	pheno	trx
TCONS_00111510	NULL	TSS28904	14	43088776	43187988	NMR_TotalMass_PercentGrowth_0to6wks	-0.27999	4.17e-06	pheno	trx
TCONS_00279690	NULL	TSS72404	5	73978559	73979250	NMR_TotalMass_6wks	0.277614	4.28e-06	pheno	trx
TCONS_00210847	NULL	TSS54751	2	17940128	17941271	NMR_TotalMass_8wks	-0.272976	4.35e-06	pheno	trx
TCONS_00299052	NULL	TSS77512	6	67882614	67883535	SubQ Fat Wt	-0.273191	4.45e-06	pheno	trx
TCONS_00339535	NULL	TSS87773	8	122882586	123051084	HDL	-0.297922	4.47e-06	pheno	trx
TCONS_00155847	NULL	TSS40567	17	86155571	86167517	SubQ_Fat/NMR_Mass_8wks	-0.272468	4.73e-06	pheno	trx
TCONS_00210847	NULL	TSS54751	2	17940128	17941271	NMR_TotalMass_4wks	-0.277924	4.74e-06	pheno	trx
TCONS_00352318	NULL	TSS91419	9	57482906	57484871	RDWa	0.295798	4.78e-06	pheno	trx
TCONS_00382884	NULL	TSS99606	X	114802898	114803275	MCH	-0.29544	4.92e-06	pheno	trx
TCONS_00210847	NULL	TSS54751	2	17940128	17941271	Weight-8 wks diet	-0.283216	4.94e-06	pheno	trx
TCONS_00279690	NULL	TSS72404	5	73978559	73979250	Weight-2 wks diet	0.285147	5.05e-06	pheno	trx
TCONS_00210847	NULL	TSS54751	2	17940128	17941271	NMR_TotalMass_0to6wks	-0.277531	5.1e-06	pheno	trx
TCONS_00345808	NULL	TSS90188	8	28186634	28186962	FatMass_PercentGrowth_0to8wks	-0.271018	5.13e-06	pheno	trx
TCONS_00211121	NULL	TSS55025	2	179177241	179178913	Kidney/NMR_Mass_8wks	0.271281	5.22e-06	pheno	trx
TCONS_00264657	NULL	TSS68135	5	111580796	111840001	NMR_BF%_8wks	0.270364	5.41e-06	pheno	trx
TCONS_00322336	NULL	TSS83571	7	79586614	79593004	NMR_TotalMass_0to6wks	-0.276772	5.42e-06	pheno	trx
TCONS_00111510	NULL	TSS28904	14	43088776	43187988	NMR_TotalMass_4to6wks	-0.280809	5.49e-06	pheno	trx
TCONS_00264658	NULL	TSS68136	5	111580796	111840001	SubQ Fat Wt	0.270668	5.49e-06	pheno	trx
TCONS_00264657	NULL	TSS68135	5	111580796	111840001	NMR Fat Mass 6 wks diet	0.274062	5.51e-06	pheno	trx
TCONS_00210847	NULL	TSS54751	2	17940128	17941271	Liver Wt	-0.269959	5.6e-06	pheno	trx
TCONS_00089223	NULL	TSS22603	13	68468924	68469121	Trigly.	0.294866	5.65e-06	pheno	trx
TCONS_00264657	NULL	TSS68135	5	111580796	111840001	Visceral Fat	0.270658	5.72e-06	pheno	trx
TCONS_00279813	NULL	TSS72527	5	149660640	149661288	Food Intake AVG - 4 Wks Diet	-0.277121	5.73e-06	pheno	trx
TCONS_00059866	NULL	TSS14202	11	16493376	16636158	Triglycerides (liver)	-0.322367	5.74e-06	pheno	trx
TCONS_00167028	NULL	TSS43398	18	90310804	90312375	NMR Fat Mass 2 wks diet	0.275054	5.74e-06	pheno	trx
TCONS_00059866	NULL	TSS14202	11	16493376	16636158	NMR_TotalMass_PercentGrowth_0to8wks	-0.271555	5.75e-06	pheno	trx
TCONS_00379556	NULL	TSS98130	X	38180031	38181911	NMR_BF%_0wks	0.271499	5.78e-06	pheno	trx
TCONS_00111510	NULL	TSS28904	14	43088776	43187988	FatMass_Response_2to8wks	-0.274759	5.88e-06	pheno	trx
TCONS_00111510	NULL	TSS28904	14	43088776	43187988	NMR Lean Mass 8 wks diet	-0.269032	6.05e-06	pheno	trx
TCONS_00083303	NULL	TSS21480	12	59200586	59391952	Glucose	-0.293769	6.14e-06	pheno	trx
TCONS_00071978	NULL	TSS18526	12	56381010	56639896	PLT	-0.292304	6.25e-06	pheno	trx
TCONS_00322336	NULL	TSS83571	7	79586614	79593004	NMR_TotalMass_6wks	-0.272767	6.37e-06	pheno	trx
TCONS_00097485	NULL	TSS24910	13	21381377	21382137	NMR Fat Mass 4 wks diet	-0.272902	6.56e-06	pheno	trx
TCONS_00299052	NULL	TSS77512	6	67882614	67883535	UC	-0.29261	6.71e-06	pheno	trx
TCONS_00264658	NULL	TSS68136	5	111580796	111840001	NMR_TotalMass_4to8wks	0.273542	6.76e-06	pheno	trx
TCONS_00097485	NULL	TSS24910	13	21381377	21382137	FatMass_Response_0to6wks	-0.271535	6.77e-06	pheno	trx
TCONS_00097485	NULL	TSS24910	13	21381377	21382137	NMR_TotalMass_0to4wks	-0.275467	6.82e-06	pheno	trx
TCONS_00264658	NULL	TSS68136	5	111580796	111840001	Mesenteric Fat Wt	0.268252	6.97e-06	pheno	trx
TCONS_00210847	NULL	TSS54751	2	17940128	17941271	SubQ Fat Wt	-0.267623	7.06e-06	pheno	trx
TCONS_00365733	NULL	TSS94214	9	62270728	62537053	MCH	0.290522	7.16e-06	pheno	trx
TCONS_00264658	NULL	TSS68136	5	111580796	111840001	NMR_TotalMass_0to8wks	0.268772	7.23e-06	pheno	trx
TCONS_00345797	NULL	TSS90177	8	20259123	20260000	RDW %	0.290226	7.33e-06	pheno	trx
TCONS_00033546	NULL	TSS7318	10	96077523	96077970	LYM	0.293269	7.35e-06	pheno	trx
TCONS_00097485	NULL	TSS24910	13	21381377	21382137	NMR Lean Mass 4 wks diet	-0.271481	7.36e-06	pheno	trx
TCONS_00322336	NULL	TSS83571	7	79586614	79593004	NMR_TotalMass_4wks	-0.271906	7.71e-06	pheno	trx
TCONS_00264658	NULL	TSS68136	5	111580796	111840001	Gonadal Fat Wt	0.266369	7.82e-06	pheno	trx
TCONS_00111510	NULL	TSS28904	14	43088776	43187988	NMR_TotalMass_PercentGrowth_2to8wks	-0.271854	8.06e-06	pheno	trx
TCONS_00264658	NULL	TSS68136	5	111580796	111840001	NMR_TotalMass_4to6wks	0.275575	8.32e-06	pheno	trx
TCONS_00210847	NULL	TSS54751	2	17940128	17941271	MCH	0.288296	8.47e-06	pheno	trx
TCONS_00315308	NULL	TSS80867	7	128329839	128341208	Spleen/NMR_Mass_8wks	0.264782	8.56e-06	pheno	trx
TCONS_00059866	NULL	TSS14202	11	16493376	16636158	NMR_TotalMass_PercentGrowth_2to6wks	-0.275184	8.58e-06	pheno	trx
TCONS_00317769	NULL	TSS81324	7	3028123	3182080	BF_Percent_Growth_0to4wks	-0.272296	8.78e-06	pheno	trx
TCONS_00339535	NULL	TSS87773	8	122882586	123051084	Tot chol.	-0.288921	8.86e-06	pheno	trx
TCONS_00097485	NULL	TSS24910	13	21381377	21382137	NMR_TotalMass_2wks	-0.270336	9.09e-06	pheno	trx
TCONS_00059866	NULL	TSS14202	11	16493376	16636158	NMR_TotalMass_0to8wks	-0.265731	9.24e-06	pheno	trx
TCONS_00299157	NULL	TSS77617	6	123693287	123693993	NMR Fat Mass 2 wks diet	0.269104	9.26e-06	pheno	trx
TCONS_00111510	NULL	TSS28904	14	43088776	43187988	FatMass_Response_4to6wks	-0.275671	9.34e-06	pheno	trx
TCONS_00279690	NULL	TSS72404	5	73978559	73979250	NMR_TotalMass_4wks	0.269305	9.48e-06	pheno	trx
TCONS_00167028	NULL	TSS43398	18	90310804	90312375	MONO %	0.289806	9.51e-06	pheno	trx
TCONS_00210847	NULL	TSS54751	2	17940128	17941271	NMR Fat Mass 8 wks diet	-0.263129	9.79e-06	pheno	trx
TCONS_00382923	NULL	TSS99645	X	145990804	145991275	MCH	-0.285962	1.01e-05	pheno	trx
TCONS_00288192	NULL	TSS74071	6	91428805	91430080	Food Intake - Day 1	-0.26987	1.02e-05	pheno	trx
TCONS_00015253	NULL	TSS2420	1	182124300	182462479	GRAN %	-0.289257	1.04e-05	pheno	trx
TCONS_00264657	NULL	TSS68135	5	111580796	111840001	NMR_BF%_6wks	0.266617	1.04e-05	pheno	trx
TCONS_00264658	NULL	TSS68136	5	111580796	111840001	NMR_TotalMass_2to6wks	0.272466	1.06e-05	pheno	trx
TCONS_00309517	NULL	TSS79872	7	94706215	95738424	RDWa	-0.284959	1.09e-05	pheno	trx
TCONS_00059866	NULL	TSS14202	11	16493376	16636158	Weight-6 wks diet	-0.284037	1.11e-05	pheno	trx
TCONS_00167028	NULL	TSS43398	18	90310804	90312375	Heart Wt	0.261562	1.11e-05	pheno	trx
TCONS_00125948	NULL	TSS32594	15	9228909	9230490	HCT	0.284522	1.12e-05	pheno	trx
TCONS_00230775	NULL	TSS59743	3	129504984	129505774	NMR_TotalMass_PercentGrowth_0to2wks	0.269744	1.12e-05	pheno	trx
TCONS_00196359	NULL	TSS49524	2	151373948	151375433	Food Intake - Day 1	-0.268504	1.14e-05	pheno	trx
TCONS_00210847	NULL	TSS54751	2	17940128	17941271	SAC weight	-0.266342	1.15e-05	pheno	trx
TCONS_00210847	NULL	TSS54751	2	17940128	17941271	RDW %	-0.284054	1.16e-05	pheno	trx
TCONS_00345936	NULL	TSS90316	8	97876173	97876527	NMR_BF%_8wks	-0.261046	1.16e-05	pheno	trx
TCONS_00382930	NULL	TSS99652	X	151757904	151758209	LYM	-0.286884	1.18e-05	pheno	trx
TCONS_00059866	NULL	TSS14202	11	16493376	16636158	NMR_TotalMass_0to6wks	-0.266923	1.19e-05	pheno	trx
TCONS_00315308	NULL	TSS80867	7	128329839	128341208	NMR_TotalMass_PercentGrowth_2to4wks	-0.273061	1.19e-05	pheno	trx
TCONS_00111540	NULL	TSS28934	14	56010173	56011491	NMR Lean Mass 6 wks diet	-0.264333	1.2e-05	pheno	trx
TCONS_00111510	NULL	TSS28904	14	43088776	43187988	Retroperitoneal Fat Wt	-0.260483	1.21e-05	pheno	trx
TCONS_00264657	NULL	TSS68135	5	111580796	111840001	FatMass_Response_4to6wks	0.272336	1.21e-05	pheno	trx
TCONS_00210985	NULL	TSS54889	2	122466451	122467966	Total cholesterol (liver)	-0.311434	1.22e-05	pheno	trx
TCONS_00299157	NULL	TSS77617	6	123693287	123693993	NMR Fat Mass 8 wks diet	0.260349	1.22e-05	pheno	trx
TCONS_00111510	NULL	TSS28904	14	43088776	43187988	Visceral Fat	-0.26121	1.23e-05	pheno	trx
TCONS_00111540	NULL	TSS28934	14	56010173	56011491	Kidney/NMR_Mass_8wks	0.260438	1.26e-05	pheno	trx
TCONS_00352318	NULL	TSS91419	9	57482906	57484871	MCV	0.282942	1.26e-05	pheno	trx
TCONS_00252872	NULL	TSS65789	4	148202034	148214794	Trigly.	0.283771	1.3e-05	pheno	trx
TCONS_00111510	NULL	TSS28904	14	43088776	43187988	NMR Lean Mass 6 wks diet	-0.263108	1.32e-05	pheno	trx
TCONS_00059866	NULL	TSS14202	11	16493376	16636158	FatMass_Response_0to8wks	-0.259293	1.33e-05	pheno	trx
TCONS_00322336	NULL	TSS83571	7	79586614	79593004	NMR_TotalMass_PercentGrowth_0to4wks	-0.266984	1.33e-05	pheno	trx
TCONS_00111510	NULL	TSS28904	14	43088776	43187988	BF_response_0to6wks	-0.265411	1.34e-05	pheno	trx
TCONS_00097485	NULL	TSS24910	13	21381377	21382137	NMR Fat Mass 8 wks diet	-0.259091	1.35e-05	pheno	trx
TCONS_00167028	NULL	TSS43398	18	90310804	90312375	NMR Fat Mass 8 wks diet	0.259063	1.36e-05	pheno	trx
TCONS_00059866	NULL	TSS14202	11	16493376	16636158	FatMass_Response_2to4wks	-0.268893	1.4e-05	pheno	trx
TCONS_00113400	NULL	TSS29342	15	32778517	33035097	Kidney Wt	0.25903	1.41e-05	pheno	trx
TCONS_00264657	NULL	TSS68135	5	111580796	111840001	NMR Fat Mass 2 wks diet	0.26354	1.43e-05	pheno	trx
TCONS_00258881	NULL	TSS67189	5	43943938	43944372	NMR Fat Mass 2 wks diet	0.263175	1.47e-05	pheno	trx
TCONS_00264657	NULL	TSS68135	5	111580796	111840001	NMR_TotalMass_0to6wks	0.263865	1.51e-05	pheno	trx
TCONS_00253824	NULL	TSS66203	4	34353824	34355004	Heart/NMR_Mass_8wks	-0.257425	1.54e-05	pheno	trx
TCONS_00211121	NULL	TSS55025	2	179177241	179178913	RDWa	0.280009	1.56e-05	pheno	trx
TCONS_00264657	NULL	TSS68135	5	111580796	111840001	NMR_TotalMass_2to6wks	0.266928	1.62e-05	pheno	trx
TCONS_00264658	NULL	TSS68136	5	111580796	111840001	NMR Fat Mass 6 wks diet	0.260205	1.66e-05	pheno	trx
TCONS_00301004	NULL	TSS78088	7	16934417	16988549	RDW %	0.279191	1.66e-05	pheno	trx
TCONS_00299157	NULL	TSS77617	6	123693287	123693993	Mesenteric_Fat/NMR_Mass_8wks	0.257042	1.71e-05	pheno	trx
TCONS_00167028	NULL	TSS43398	18	90310804	90312375	NMR Fat Mass 6 wks diet	0.259654	1.73e-05	pheno	trx
TCONS_00279693	NULL	TSS72407	5	76655281	76656376	NMR_BF%_2wks	-0.261959	1.75e-05	pheno	trx
TCONS_00210847	NULL	TSS54751	2	17940128	17941271	NMR_TotalMass_2to4wks	-0.267896	1.76e-05	pheno	trx
TCONS_00264658	NULL	TSS68136	5	111580796	111840001	NMR_BF%_0wks	0.257134	1.82e-05	pheno	trx
TCONS_00166894	NULL	TSS43264	18	33383882	33385013	FatMass_PercentGrowth_0to6wks	-0.258698	1.87e-05	pheno	trx
TCONS_00015253	NULL	TSS2420	1	182124300	182462479	LYM %	0.280328	1.89e-05	pheno	trx
TCONS_00258881	NULL	TSS67189	5	43943938	43944372	NMR_BF%_2wks	0.260942	1.89e-05	pheno	trx
TCONS_00047707	NULL	TSS11407	11	63312094	63499802	Food Intake - Day 1	-0.26175	1.91e-05	pheno	trx
TCONS_00097699	NULL	TSS25124	13	119790908	119792068	FatMass_Response_4to6wks	-0.266078	1.94e-05	pheno	trx
TCONS_00059866	NULL	TSS14202	11	16493376	16636158	Visceral Fat	-0.255351	1.95e-05	pheno	trx
TCONS_00059866	NULL	TSS14202	11	16493376	16636158	NMR_TotalMass_2to8wks	-0.260271	1.99e-05	pheno	trx
TCONS_00313498	NULL	TSS80469	7	119730420	119745671	MCHC	0.2764	2.03e-05	pheno	trx
TCONS_00210847	NULL	TSS54751	2	17940128	17941271	NMR_TotalMass_PercentGrowth_0to6wks	-0.259766	2.06e-05	pheno	trx
TCONS_00097485	NULL	TSS24910	13	21381377	21382137	Mesenteric Fat Wt	-0.254362	2.1e-05	pheno	trx
TCONS_00279690	NULL	TSS72404	5	73978559	73979250	SubQ Fat Wt	0.253841	2.11e-05	pheno	trx
TCONS_00059866	NULL	TSS14202	11	16493376	16636158	FatMass_Response_0to6wks	-0.256995	2.13e-05	pheno	trx
TCONS_00210847	NULL	TSS54751	2	17940128	17941271	NMR_TotalMass_PercentGrowth_2to6wks	-0.263075	2.17e-05	pheno	trx
TCONS_00322336	NULL	TSS83571	7	79586614	79593004	Weight-6 wks diet	-0.274888	2.17e-05	pheno	trx
TCONS_00339535	NULL	TSS87773	8	122882586	123051084	Esterified Chol	-0.276659	2.17e-05	pheno	trx
TCONS_00258881	NULL	TSS67189	5	43943938	43944372	NMR_TotalMass_4wks	0.258544	2.18e-05	pheno	trx
TCONS_00210847	NULL	TSS54751	2	17940128	17941271	Weight-6 wks diet	-0.274773	2.19e-05	pheno	trx
TCONS_00097485	NULL	TSS24910	13	21381377	21382137	NMR_BF%_6wks	-0.256921	2.22e-05	pheno	trx
TCONS_00043207	NULL	TSS10510	11	19720235	19732782	Food Intake - Day 4	0.315339	2.25e-05	pheno	trx
TCONS_00059866	NULL	TSS14202	11	16493376	16636158	NMR_BF%_0wks	-0.254397	2.25e-05	pheno	trx
TCONS_00127843	NULL	TSS33187	16	17734233	17735327	SubQ_Fat/NMR_Mass_8wks	-0.253049	2.25e-05	pheno	trx
TCONS_00326515	NULL	TSS85369	7	61687448	62381645	MCH	0.274775	2.28e-05	pheno	trx
TCONS_00306826	NULL	TSS79389	7	60902602	61311773	RDW %	-0.274698	2.29e-05	pheno	trx
TCONS_00167028	NULL	TSS43398	18	90310804	90312375	SubQ Fat Wt	0.252646	2.32e-05	pheno	trx
TCONS_00315308	NULL	TSS80867	7	128329839	128341208	NMR_TotalMass_2to6wks	-0.261904	2.36e-05	pheno	trx
TCONS_00227462	NULL	TSS58155	3	87858899	88058769	Mesenteric_Fat/NMR_Mass_8wks	0.252679	2.39e-05	pheno	trx
TCONS_00202113	NULL	TSS50767	2	11408843	11434539	Food Intake - Day 1	-0.258599	2.42e-05	pheno	trx
TCONS_00258881	NULL	TSS67189	5	43943938	43944372	NMR_TotalMass_2wks	0.257669	2.42e-05	pheno	trx
TCONS_00264657	NULL	TSS68135	5	111580796	111840001	FatMass_Response_0to8wks	0.25101	2.54e-05	pheno	trx
TCONS_00015248	NULL	TSS2420	1	182124300	182462479	MCHC	0.272312	2.72e-05	pheno	trx
TCONS_00155847	NULL	TSS40567	17	86155571	86167517	NMR_BF%_6wks	-0.254191	2.72e-05	pheno	trx
TCONS_00317769	NULL	TSS81324	7	3028123	3182080	FatMass_PercentGrowth_0to4wks	-0.2546	2.74e-05	pheno	trx
TCONS_00166894	NULL	TSS43264	18	33383882	33385013	BF_Percent_Growth_0to2wks	-0.257839	2.76e-05	pheno	trx
TCONS_00379556	NULL	TSS98130	X	38180031	38181911	HOMA-IR	0.273258	2.76e-05	pheno	trx
TCONS_00264658	NULL	TSS68136	5	111580796	111840001	NMR_TotalMass_PercentGrowth_0to6wks	0.25585	2.77e-05	pheno	trx
TCONS_00111510	NULL	TSS28904	14	43088776	43187988	Liver Wt	-0.249725	2.8e-05	pheno	trx
TCONS_00210847	NULL	TSS54751	2	17940128	17941271	NMR Fat Mass 4 wks diet	-0.254306	2.8e-05	pheno	trx
TCONS_00210847	NULL	TSS54751	2	17940128	17941271	NMR_BF%_6wks	-0.253814	2.8e-05	pheno	trx
TCONS_00167028	NULL	TSS43398	18	90310804	90312375	NMR_TotalMass_8wks	0.249689	2.81e-05	pheno	trx
TCONS_00155847	NULL	TSS40567	17	86155571	86167517	NMR Fat Mass 8 wks diet	-0.249664	2.82e-05	pheno	trx
TCONS_00382930	NULL	TSS99652	X	151757904	151758209	WBC	-0.274662	2.83e-05	pheno	trx
TCONS_00345936	NULL	TSS90316	8	97876173	97876527	MPV	0.271867	2.92e-05	pheno	trx
TCONS_00299020	NULL	TSS77480	6	40782335	40782678	NMR Free Fluid (g) - 0 wks diet	0.250808	2.96e-05	pheno	trx
TCONS_00313498	NULL	TSS80469	7	119730420	119745671	NMR_TotalMass_2to6wks	0.258825	2.97e-05	pheno	trx
TCONS_00210862	NULL	TSS54766	2	24182791	24184836	BF_Percent_Growth_0to4wks	-0.256308	2.98e-05	pheno	trx
TCONS_00097485	NULL	TSS24910	13	21381377	21382137	Weight-0 wks diet	-0.265232	3.03e-05	pheno	trx
TCONS_00258881	NULL	TSS67189	5	43943938	43944372	NMR Fat Mass 4 wks diet	0.253248	3.03e-05	pheno	trx
TCONS_00023369	NULL	TSS5654	1	179648610	179649162	NMR Free Fluid (g) - 0 wks diet	-0.250453	3.04e-05	pheno	trx
TCONS_00167028	NULL	TSS43398	18	90310804	90312375	Mesenteric_Fat/NMR_Mass_8wks	0.249431	3.07e-05	pheno	trx
TCONS_00210862	NULL	TSS54766	2	24182791	24184836	BF_Percent_Growth_6to8wks	-0.25256	3.08e-05	pheno	trx
TCONS_00264658	NULL	TSS68136	5	111580796	111840001	NMR_TotalMass_8wks	0.248433	3.09e-05	pheno	trx
TCONS_00315308	NULL	TSS80867	7	128329839	128341208	NMR_TotalMass_6wks	-0.252431	3.11e-05	pheno	trx
TCONS_00279690	NULL	TSS72404	5	73978559	73979250	HOMA-IR	0.270897	3.25e-05	pheno	trx
TCONS_00345936	NULL	TSS90316	8	97876173	97876527	NMR_BF%_4wks	-0.253088	3.29e-05	pheno	trx
TCONS_00264658	NULL	TSS68136	5	111580796	111840001	FatMass_Response_0to8wks	0.247571	3.3e-05	pheno	trx
TCONS_00111510	NULL	TSS28904	14	43088776	43187988	Gonadal Fat Wt	-0.247794	3.36e-05	pheno	trx
TCONS_00322336	NULL	TSS83571	7	79586614	79593004	SAC weight	-0.252221	3.39e-05	pheno	trx
TCONS_00097485	NULL	TSS24910	13	21381377	21382137	NMR_TotalMass_PercentGrowth_0to6wks	-0.253104	3.4e-05	pheno	trx
TCONS_00264657	NULL	TSS68135	5	111580796	111840001	NMR Fat Mass 0 wks diet	0.24705	3.43e-05	pheno	trx
TCONS_00041616	NULL	TSS10089	10	42052546	42055471	MCH	0.268872	3.46e-05	pheno	trx
TCONS_00167028	NULL	TSS43398	18	90310804	90312375	SAC weight	0.251614	3.54e-05	pheno	trx
TCONS_00020964	NULL	TSS4419	1	151294670	151364910	HOMA-IR	0.269482	3.59e-05	pheno	trx
TCONS_00155847	NULL	TSS40567	17	86155571	86167517	NMR_BF%_8wks	-0.246473	3.59e-05	pheno	trx
TCONS_00059866	NULL	TSS14202	11	16493376	16636158	NMR_TotalMass_0to4wks	-0.253739	3.6e-05	pheno	trx
TCONS_00059866	NULL	TSS14202	11	16493376	16636158	NMR_TotalMass_PercentGrowth_0to6wks	-0.252126	3.65e-05	pheno	trx
TCONS_00379556	NULL	TSS98130	X	38180031	38181911	Food Intake - Day 4	0.307444	3.68e-05	pheno	trx
TCONS_00059866	NULL	TSS14202	11	16493376	16636158	Weight-8 wks diet	-0.256662	3.73e-05	pheno	trx
TCONS_00250674	NULL	TSS64785	4	121712423	122303270	MONO %	0.27063	3.74e-05	pheno	trx
TCONS_00111510	NULL	TSS28904	14	43088776	43187988	NMR_TotalMass_PercentGrowth_4to6wks	-0.255501	3.78e-05	pheno	trx
TCONS_00155847	NULL	TSS40567	17	86155571	86167517	NMR Fat Mass 6 wks diet	-0.249251	3.81e-05	pheno	trx
TCONS_00167028	NULL	TSS43398	18	90310804	90312375	NMR_TotalMass_0to8wks	0.247433	3.81e-05	pheno	trx
TCONS_00264657	NULL	TSS68135	5	111580796	111840001	Mesenteric_Fat/NMR_Mass_8wks	0.246534	3.81e-05	pheno	trx
TCONS_00315308	NULL	TSS80867	7	128329839	128341208	NMR_TotalMass_0to6wks	-0.251497	3.83e-05	pheno	trx
TCONS_00264657	NULL	TSS68135	5	111580796	111840001	NMR_TotalMass_8wks	0.245511	3.86e-05	pheno	trx
TCONS_00033546	NULL	TSS7318	10	96077523	96077970	WBC	0.270088	3.88e-05	pheno	trx
TCONS_00105672	NULL	TSS26697	14	76635401	76805291	Spleen Wt	0.24526	3.93e-05	pheno	trx
TCONS_00264658	NULL	TSS68136	5	111580796	111840001	NMR_TotalMass_2to8wks	0.251136	3.93e-05	pheno	trx
TCONS_00033546	NULL	TSS7318	10	96077523	96077970	Food Intake - Day 1	0.25204	3.94e-05	pheno	trx
TCONS_00111540	NULL	TSS28934	14	56010173	56011491	Weight-8 wks diet	-0.255799	3.97e-05	pheno	trx
TCONS_00264658	NULL	TSS68136	5	111580796	111840001	FatMass_Response_4to8wks	0.249521	3.99e-05	pheno	trx
TCONS_00313498	NULL	TSS80469	7	119730420	119745671	NMR Free Fluid (g) - 6 wks diet	0.248937	4.03e-05	pheno	trx
TCONS_00322336	NULL	TSS83571	7	79586614	79593004	Food Intake - Day 3	-0.263899	4.03e-05	pheno	trx
TCONS_00167028	NULL	TSS43398	18	90310804	90312375	NMR_TotalMass_0to6wks	0.250769	4.04e-05	pheno	trx
TCONS_00339535	NULL	TSS87773	8	122882586	123051084	NMR Fat Mass 6 wks diet	-0.248408	4.05e-05	pheno	trx
TCONS_00059866	NULL	TSS14202	11	16493376	16636158	NMR Fat Mass 0 wks diet	-0.244794	4.07e-05	pheno	trx
TCONS_00249222	NULL	TSS64063	4	88598970	88599892	BF_response_4to6wks	-0.254147	4.17e-05	pheno	trx
TCONS_00345936	NULL	TSS90316	8	97876173	97876527	NMR Fat Mass 6 wks diet	-0.247882	4.21e-05	pheno	trx
TCONS_00352318	NULL	TSS91419	9	57482906	57484871	MCHC	-0.265765	4.29e-05	pheno	trx
TCONS_00279690	NULL	TSS72404	5	73978559	73979250	SAC weight	0.248949	4.31e-05	pheno	trx
TCONS_00059866	NULL	TSS14202	11	16493376	16636158	FatMass_Response_0to4wks	-0.248449	4.32e-05	pheno	trx
TCONS_00167028	NULL	TSS43398	18	90310804	90312375	NMR_TotalMass_6wks	0.248004	4.32e-05	pheno	trx
TCONS_00299157	NULL	TSS77617	6	123693287	123693993	adenosine	-0.447998	4.4e-05	met	trx
TCONS_00272887	NULL	TSS69384	5	3021049	3236958	Triglycerides (liver)	-0.291735	4.43e-05	pheno	trx
TCONS_00249317	NULL	TSS64111	4	92807779	92829931	NMR_TotalMass_2to8wks	-0.249418	4.45e-05	pheno	trx
TCONS_00132829	NULL	TSS34018	16	72027442	72362171	LYM	-0.267922	4.5e-05	pheno	trx
TCONS_00210878	NULL	TSS54782	2	32853562	32854077	Lung/NMR_Mass_8wks	0.244298	4.5e-05	pheno	trx
TCONS_00097485	NULL	TSS24910	13	21381377	21382137	Lung/NMR_Mass_8wks	0.244283	4.51e-05	pheno	trx
TCONS_00264658	NULL	TSS68136	5	111580796	111840001	NMR_TotalMass_0to6wks	0.249244	4.51e-05	pheno	trx
TCONS_00155847	NULL	TSS40567	17	86155571	86167517	NMR Fat Mass 4 wks diet	-0.247841	4.52e-05	pheno	trx
TCONS_00334751	NULL	TSS87050	8	90813578	91057320	BF_response_0to4wks	-0.250567	4.54e-05	pheno	trx
TCONS_00210862	NULL	TSS54766	2	24182791	24184836	BF_response_6to8wks	-0.247067	4.62e-05	pheno	trx
TCONS_00111540	NULL	TSS28934	14	56010173	56011491	SAC weight	-0.24797	4.63e-05	pheno	trx
TCONS_00279813	NULL	TSS72527	5	149660640	149661288	Food Intake - Day 2	-0.249486	4.74e-05	pheno	trx
TCONS_00317769	NULL	TSS81324	7	3028123	3182080	BF_Percent_Growth_0to2wks	-0.250325	4.78e-05	pheno	trx
TCONS_00111540	NULL	TSS28934	14	56010173	56011491	Lung/NMR_Mass_8wks	0.243466	4.79e-05	pheno	trx
TCONS_00379556	NULL	TSS98130	X	38180031	38181911	NMR Fat Mass 6 wks diet	0.245925	4.86e-05	pheno	trx
TCONS_00339535	NULL	TSS87773	8	122882586	123051084	NMR_BF%_6wks	-0.246331	4.88e-05	pheno	trx
TCONS_00210862	NULL	TSS54766	2	24182791	24184836	BF_Percent_Growth_0to8wks	-0.244034	4.9e-05	pheno	trx
TCONS_00345808	NULL	TSS90188	8	28186634	28186962	NMR_TotalMass_PercentGrowth_0to8wks	-0.243898	4.95e-05	pheno	trx
TCONS_00210862	NULL	TSS54766	2	24182791	24184836	BF_Percent_Growth_0to6wks	-0.247807	5.01e-05	pheno	trx
TCONS_00279690	NULL	TSS72404	5	73978559	73979250	Weight-6 wks diet	0.262825	5.05e-05	pheno	trx
TCONS_00313508	NULL	TSS80471	7	119730420	119745671	MCHC	-0.263374	5.06e-05	pheno	trx
TCONS_00111510	NULL	TSS28904	14	43088776	43187988	NMR_TotalMass_4wks	-0.247088	5.1e-05	pheno	trx
TCONS_00345808	NULL	TSS90188	8	28186634	28186962	FatMass_Response_6to8wks	-0.245198	5.13e-05	pheno	trx
TCONS_00227462	NULL	TSS58155	3	87858899	88058769	UC	0.264235	5.15e-05	pheno	trx
TCONS_00167028	NULL	TSS43398	18	90310804	90312375	Liver Wt	0.241427	5.22e-05	pheno	trx
TCONS_00279690	NULL	TSS72404	5	73978559	73979250	Kidney Wt	0.241609	5.32e-05	pheno	trx
TCONS_00345808	NULL	TSS90188	8	28186634	28186962	NMR_TotalMass_0to8wks	-0.242882	5.33e-05	pheno	trx
TCONS_00299052	NULL	TSS77512	6	67882614	67883535	HOMA-IR	-0.263654	5.35e-05	pheno	trx
TCONS_00079957	NULL	TSS19840	12	17690713	18339128	Trigly.	0.263404	5.44e-05	pheno	trx
TCONS_00167028	NULL	TSS43398	18	90310804	90312375	Food Intake - Day 3	0.259468	5.48e-05	pheno	trx
TCONS_00379556	NULL	TSS98130	X	38180031	38181911	Food Intake - Day 3	0.259361	5.52e-05	pheno	trx
TCONS_00083323	NULL	TSS21500	12	77624238	77625090	RDW %	-0.262024	5.54e-05	pheno	trx
TCONS_00210864	NULL	TSS54768	2	25365923	25366337	Trigly.	0.263121	5.55e-05	pheno	trx
TCONS_00382910	NULL	TSS99632	X	139676049	139676284	Food Intake AVG - 4 Wks Diet	-0.247186	5.6e-05	pheno	trx
TCONS_00345808	NULL	TSS90188	8	28186634	28186962	BF_response_6to8wks	-0.244411	5.61e-05	pheno	trx
TCONS_00155847	NULL	TSS40567	17	86155571	86167517	NMR_TotalMass_8wks	-0.240365	5.65e-05	pheno	trx
TCONS_00275627	NULL	TSS70616	5	93003670	93004503	Food Intake - Day 1	-0.246946	5.69e-05	pheno	trx
TCONS_00059866	NULL	TSS14202	11	16493376	16636158	NMR_TotalMass_2wks	-0.245963	5.72e-05	pheno	trx
TCONS_00279690	NULL	TSS72404	5	73978559	73979250	NMR Lean Mass 6 wks diet	0.243695	5.72e-05	pheno	trx
TCONS_00382910	NULL	TSS99632	X	139676049	139676284	Food Intake - Day 2	-0.246795	5.75e-05	pheno	trx
TCONS_00079800	NULL	TSS19773	12	10092721	10160217	RDWa	0.261354	5.8e-05	pheno	trx
TCONS_00059866	NULL	TSS14202	11	16493376	16636158	SAC weight	-0.244677	5.87e-05	pheno	trx
TCONS_00041650	NULL	TSS10123	10	77652735	77653341	NMR Fat Mass 0 wks diet	0.239819	5.88e-05	pheno	trx
TCONS_00202113	NULL	TSS50767	2	11408843	11434539	Food Intake - Day 3	-0.258437	5.88e-05	pheno	trx
TCONS_00210847	NULL	TSS54751	2	17940128	17941271	Weight-4 wks diet	-0.249689	5.93e-05	pheno	trx
TCONS_00227462	NULL	TSS58155	3	87858899	88058769	Mesenteric Fat Wt	0.240439	5.98e-05	pheno	trx
TCONS_00264657	NULL	TSS68135	5	111580796	111840001	NMR_TotalMass_4to6wks	0.248827	6.09e-05	pheno	trx
TCONS_00167028	NULL	TSS43398	18	90310804	90312375	NMR_TotalMass_PercentGrowth_0to8wks	0.240816	6.2e-05	pheno	trx
TCONS_00306827	NULL	TSS79390	7	60902602	61311773	Glucose	0.261355	6.25e-05	pheno	trx
TCONS_00323838	NULL	TSS84229	7	107567363	107592806	Heart Wt	0.238979	6.25e-05	pheno	trx
TCONS_00037030	NULL	TSS8086	10	22038301	22058681	MCH	-0.260185	6.28e-05	pheno	trx
TCONS_00111578	NULL	TSS28972	14	68130562	68131303	FatMass_Response_0to4wks	0.2432	6.32e-05	pheno	trx
TCONS_00263274	NULL	TSS67913	5	104451461	104600171	MCH	-0.260011	6.35e-05	pheno	trx
TCONS_00279690	NULL	TSS72404	5	73978559	73979250	Mesenteric Fat Wt	0.239627	6.35e-05	pheno	trx
TCONS_00258881	NULL	TSS67189	5	43943938	43944372	NMR_BF%_4wks	0.243871	6.43e-05	pheno	trx
TCONS_00264658	NULL	TSS68136	5	111580796	111840001	NMR_BF%_8wks	0.238535	6.46e-05	pheno	trx
TCONS_00127843	NULL	TSS33187	16	17734233	17735327	Glycerol	0.260801	6.49e-05	pheno	trx
TCONS_00132829	NULL	TSS34018	16	72027442	72362171	WBC	-0.262232	6.6e-05	pheno	trx
TCONS_00322336	NULL	TSS83571	7	79586614	79593004	NMR_TotalMass_PercentGrowth_0to6wks	-0.243555	6.79e-05	pheno	trx
TCONS_00264658	NULL	TSS68136	5	111580796	111840001	SubQ_Fat/NMR_Mass_8wks	0.238179	6.83e-05	pheno	trx
TCONS_00041650	NULL	TSS10123	10	77652735	77653341	NMR_BF%_0wks	0.239347	6.89e-05	pheno	trx
TCONS_00167028	NULL	TSS43398	18	90310804	90312375	Weight-6 wks diet	0.258061	6.98e-05	pheno	trx
TCONS_00111576	NULL	TSS28970	14	68126884	68129778	FFA	0.259664	7e-05	pheno	trx
TCONS_00252593	NULL	TSS65672	4	142579870	143074771	NMR_TotalMass_4to6wks	0.246777	7.03e-05	pheno	trx
TCONS_00138224	NULL	TSS36122	16	93135061	93135674	NMR_BF%_4wks	0.24257	7.05e-05	pheno	trx
TCONS_00345936	NULL	TSS90316	8	97876173	97876527	NMR Fat Mass 8 wks diet	-0.237324	7.05e-05	pheno	trx
TCONS_00248946	NULL	TSS63954	4	79710900	80202419	Glycerol	-0.259519	7.07e-05	pheno	trx
TCONS_00315308	NULL	TSS80867	7	128329839	128341208	FatMass_Response_2to4wks	-0.246697	7.07e-05	pheno	trx
TCONS_00023322	NULL	TSS5607	1	166974023	167162228	xanthosine (un-normalized; internal standard failed)	-0.436752	7.15e-05	met	trx
TCONS_00071978	NULL	TSS18526	12	56381010	56639896	Food Intake - Day 1	-0.243692	7.17e-05	pheno	trx
TCONS_00369112	NULL	TSS95806	9	113792772	113793193	2'-deoxycytidine	-0.436435	7.25e-05	met	trx
TCONS_00059866	NULL	TSS14202	11	16493376	16636158	Mesenteric_Fat/NMR_Mass_8wks	-0.237752	7.27e-05	pheno	trx
TCONS_00299157	NULL	TSS77617	6	123693287	123693993	MONO %	0.260693	7.3e-05	pheno	trx
TCONS_00097485	NULL	TSS24910	13	21381377	21382137	FatMass_Response_0to4wks	-0.241104	7.34e-05	pheno	trx
TCONS_00309316	NULL	TSS79838	7	90422658	91033934	HDL	0.258934	7.35e-05	pheno	trx
TCONS_00227462	NULL	TSS58155	3	87858899	88058769	RBC	0.257776	7.38e-05	pheno	trx
TCONS_00214232	NULL	TSS55564	3	56698379	56742525	HGB	0.257638	7.44e-05	pheno	trx
TCONS_00155847	NULL	TSS40567	17	86155571	86167517	NMR_BF%_4wks	-0.241679	7.51e-05	pheno	trx
TCONS_00345936	NULL	TSS90316	8	97876173	97876527	NMR_TotalMass_PercentGrowth_0to6wks	-0.24212	7.51e-05	pheno	trx
TCONS_00317769	NULL	TSS81324	7	3028123	3182080	FatMass_PercentGrowth_0to2wks	-0.241199	7.53e-05	pheno	trx
TCONS_00249317	NULL	TSS64111	4	92807779	92829931	NMR_TotalMass_2to6wks	-0.245561	7.65e-05	pheno	trx
TCONS_00279690	NULL	TSS72404	5	73978559	73979250	NMR_BF%_2wks	0.241824	7.67e-05	pheno	trx
TCONS_00020964	NULL	TSS4419	1	151294670	151364910	Insulin pg/ml	0.258242	7.69e-05	pheno	trx
TCONS_00111540	NULL	TSS28934	14	56010173	56011491	Weight-6 wks diet	-0.256411	7.79e-05	pheno	trx
TCONS_00264658	NULL	TSS68136	5	111580796	111840001	NMR_BF%_6wks	0.239558	7.94e-05	pheno	trx
TCONS_00252593	NULL	TSS65672	4	142579870	143074771	NMR_TotalMass_2to6wks	0.244788	8.07e-05	pheno	trx
TCONS_00059866	NULL	TSS14202	11	16493376	16636158	FatMass_Response_2to6wks	-0.243771	8.12e-05	pheno	trx
TCONS_00210847	NULL	TSS54751	2	17940128	17941271	FatMass_Response_0to6wks	-0.238777	8.13e-05	pheno	trx
TCONS_00299112	NULL	TSS77572	6	102936164	102936355	NMR Lean Mass 4 wks diet	-0.239603	8.16e-05	pheno	trx
TCONS_00322336	NULL	TSS83571	7	79586614	79593004	NMR_TotalMass_0to2wks	-0.242768	8.16e-05	pheno	trx
TCONS_00129745	NULL	TSS33539	16	32408425	32411182	NMR_TotalMass_PercentGrowth_0to2wks	0.242724	8.19e-05	pheno	trx
TCONS_00264658	NULL	TSS68136	5	111580796	111840001	RBC	0.256076	8.26e-05	pheno	trx
TCONS_00315308	NULL	TSS80867	7	128329839	128341208	Weight-8 wks diet	-0.245376	8.28e-05	pheno	trx
TCONS_00111540	NULL	TSS28934	14	56010173	56011491	NMR_TotalMass_6wks	-0.238946	8.29e-05	pheno	trx
TCONS_00210847	NULL	TSS54751	2	17940128	17941271	NMR_TotalMass_0to8wks	-0.236776	8.29e-05	pheno	trx
TCONS_00326515	NULL	TSS85369	7	61687448	62381645	Phospholipids (liver)	0.281587	8.29e-05	pheno	trx
TCONS_00345936	NULL	TSS90316	8	97876173	97876527	Food_Intake/NMR_Mass_8wks	0.241528	8.35e-05	pheno	trx
TCONS_00299157	NULL	TSS77617	6	123693287	123693993	SubQ Fat Wt	0.235344	8.38e-05	pheno	trx
TCONS_00155847	NULL	TSS40567	17	86155571	86167517	NMR Fat Mass 0 wks diet	-0.234836	8.43e-05	pheno	trx
TCONS_00322336	NULL	TSS83571	7	79586614	79593004	FatMass_Response_0to4wks	-0.239054	8.49e-05	pheno	trx
TCONS_00382874	NULL	TSS99596	X	105120356	105391886	Food Intake - Day 3	0.25297	8.51e-05	pheno	trx
TCONS_00264657	NULL	TSS68135	5	111580796	111840001	Gonadal Fat Wt	0.235112	8.52e-05	pheno	trx
TCONS_00210847	NULL	TSS54751	2	17940128	17941271	SubQ_Fat/NMR_Mass_8wks	-0.235065	8.55e-05	pheno	trx
TCONS_00313498	NULL	TSS80469	7	119730420	119745671	NMR_TotalMass_2to4wks	0.245748	8.62e-05	pheno	trx
TCONS_00323838	NULL	TSS84229	7	107567363	107592806	Food Intake - Day 3	0.252768	8.62e-05	pheno	trx
TCONS_00279690	NULL	TSS72404	5	73978559	73979250	NMR_TotalMass_8wks	0.234386	8.71e-05	pheno	trx
TCONS_00299112	NULL	TSS77572	6	102936164	102936355	NMR Lean Mass 6 wks diet	-0.237767	8.73e-05	pheno	trx
TCONS_00382874	NULL	TSS99596	X	105120356	105391886	Weight-8 wks diet	0.244432	8.83e-05	pheno	trx
TCONS_00210878	NULL	TSS54782	2	32853562	32854077	NMR_BF%_4wks	-0.239367	8.84e-05	pheno	trx
TCONS_00059866	NULL	TSS14202	11	16493376	16636158	NMR_BF%_8wks	-0.234164	8.85e-05	pheno	trx
TCONS_00097485	NULL	TSS24910	13	21381377	21382137	Food Intake - Day 3	-0.252368	8.85e-05	pheno	trx
TCONS_00249317	NULL	TSS64111	4	92807779	92829931	SubQ Fat Wt	-0.234558	8.87e-05	pheno	trx
TCONS_00279693	NULL	TSS72407	5	76655281	76656376	NMR Fat Mass 2 wks diet	-0.23879	8.92e-05	pheno	trx
TCONS_00279693	NULL	TSS72407	5	76655281	76656376	SubQ_Fat/NMR_Mass_8wks	-0.234452	8.93e-05	pheno	trx
TCONS_00059866	NULL	TSS14202	11	16493376	16636158	NMR Free Fluid (g) - 6 wks diet	-0.237811	8.98e-05	pheno	trx
TCONS_00322336	NULL	TSS83571	7	79586614	79593004	NMR Fat Mass 4 wks diet	-0.238093	9.08e-05	pheno	trx
TCONS_00345808	NULL	TSS90188	8	28186634	28186962	FatMass_Response_2to8wks	-0.238444	9.14e-05	pheno	trx
TCONS_00166894	NULL	TSS43264	18	33383882	33385013	BF_Percent_Growth_0to6wks	-0.23924	9.2e-05	pheno	trx
TCONS_00264657	NULL	TSS68135	5	111580796	111840001	NMR_TotalMass_4to8wks	0.238759	9.22e-05	pheno	trx
TCONS_00322336	NULL	TSS83571	7	79586614	79593004	Weight-8 wks diet	-0.243807	9.22e-05	pheno	trx
TCONS_00264657	NULL	TSS68135	5	111580796	111840001	Weight-6 wks diet	0.253854	9.23e-05	pheno	trx
TCONS_00264657	NULL	TSS68135	5	111580796	111840001	NMR_TotalMass_2to8wks	0.239137	9.26e-05	pheno	trx
TCONS_00322336	NULL	TSS83571	7	79586614	79593004	Liver Wt	-0.233338	9.39e-05	pheno	trx
TCONS_00329322	NULL	TSS86069	8	29286167	29291958	RDW %	-0.254068	9.43e-05	pheno	trx
TCONS_00211121	NULL	TSS55025	2	179177241	179178913	MCV	0.253929	9.52e-05	pheno	trx
TCONS_00322915	NULL	TSS83781	7	89133204	89608890	Food Intake - Day 1	-0.239543	9.59e-05	pheno	trx
TCONS_00345808	NULL	TSS90188	8	28186634	28186962	SubQ_Fat/NMR_Mass_8wks	-0.233356	9.66e-05	pheno	trx
TCONS_00264657	NULL	TSS68135	5	111580796	111840001	NMR Fat Mass 4 wks diet	0.237134	9.71e-05	pheno	trx
TCONS_00279693	NULL	TSS72407	5	76655281	76656376	SubQ Fat Wt	-0.233172	9.78e-05	pheno	trx
TCONS_00111510	NULL	TSS28904	14	43088776	43187988	NMR_BF%_4wks	-0.237838	9.83e-05	pheno	trx
TCONS_00264658	NULL	TSS68136	5	111580796	111840001	Weight-6 wks diet	0.252836	9.87e-05	pheno	trx
TCONS_00059866	NULL	TSS14202	11	16493376	16636158	FatMass_Response_0to2wks	-0.237298	9.9e-05	pheno	trx
TCONS_00264658	NULL	TSS68136	5	111580796	111840001	Visceral Fat/NMR_Mass_8wks	0.233418	9.91e-05	pheno	trx
TCONS_00254040	NULL	TSS66419	4	143672723	143673606	MPV	0.253833	9.92e-05	pheno	trx
TCONS_00059866	NULL	TSS14202	11	16493376	16636158	Insulin pg/ml	-0.254269	9.99e-05	pheno	trx
TCONS_00210847	NULL	TSS54751	2	17940128	17941271	Visceral Fat	-0.233271	0.000100085	pheno	trx
TCONS_00111540	NULL	TSS28934	14	56010173	56011491	NMR_TotalMass_8wks	-0.232426	0.000100162	pheno	trx
TCONS_00264658	NULL	TSS68136	5	111580796	111840001	FatMass_Response_2to6wks	0.240503	0.000101735	pheno	trx
TCONS_00264658	NULL	TSS68136	5	111580796	111840001	NMR_TotalMass_6wks	0.235774	0.000103553	pheno	trx
TCONS_00210847	NULL	TSS54751	2	17940128	17941271	NMR_TotalMass_2to8wks	-0.237426	0.000104312	pheno	trx
TCONS_00264657	NULL	TSS68135	5	111580796	111840001	NMR_TotalMass_6wks	0.235614	0.000104711	pheno	trx
TCONS_00369112	NULL	TSS95806	9	113792772	113793193	cytosine	-0.427592	0.000104997	met	trx
TCONS_00111510	NULL	TSS28904	14	43088776	43187988	NMR Fat Mass 4 wks diet	-0.236007	0.000105022	pheno	trx
TCONS_00264657	NULL	TSS68135	5	111580796	111840001	FatMass_Response_0to6wks	0.235095	0.000105343	pheno	trx
TCONS_00210847	NULL	TSS54751	2	17940128	17941271	NMR_BF%_8wks	-0.231663	0.000105722	pheno	trx
TCONS_00299157	NULL	TSS77617	6	123693287	123693993	NMR_TotalMass_8wks	0.231639	0.000105898	pheno	trx
TCONS_00299112	NULL	TSS77572	6	102936164	102936355	Food Intake - Day 2	-0.237962	0.000106916	pheno	trx
TCONS_00111510	NULL	TSS28904	14	43088776	43187988	BF_response_0to8wks	-0.233147	0.000107122	pheno	trx
TCONS_00299052	NULL	TSS77512	6	67882614	67883535	HGB	-0.252118	0.000107131	pheno	trx
TCONS_00282250	NULL	TSS73023	6	37644675	37807101	SubQ Fat Wt	-0.231861	0.000107352	pheno	trx
TCONS_00264658	NULL	TSS68136	5	111580796	111840001	NMR Fat Mass 2 wks diet	0.235946	0.000108716	pheno	trx
TCONS_00306827	NULL	TSS79390	7	60902602	61311773	Heart/NMR_Mass_8wks	-0.231201	0.000109226	pheno	trx
TCONS_00097485	NULL	TSS24910	13	21381377	21382137	NMR_BF%_8wks	-0.2312	0.000109237	pheno	trx
TCONS_00111510	NULL	TSS28904	14	43088776	43187988	Food Intake - Day 4	-0.289056	0.000109579	pheno	trx
TCONS_00210878	NULL	TSS54782	2	32853562	32854077	NMR_BF%_8wks	-0.231129	0.000109787	pheno	trx
TCONS_00334751	NULL	TSS87050	8	90813578	91057320	BF_response_0to6wks	-0.236683	0.000109807	pheno	trx
TCONS_00166894	NULL	TSS43264	18	33383882	33385013	FatMass_PercentGrowth_0to8wks	-0.231118	0.000109873	pheno	trx
TCONS_00249222	NULL	TSS64063	4	88598970	88599892	BF_Percent_Growth_4to6wks	-0.240244	0.000110294	pheno	trx
TCONS_00182536	NULL	TSS46892	2	27442056	27444597	LYM %	0.254375	0.000110324	pheno	trx
TCONS_00274687	NULL	TSS70178	5	51803440	52116612	NMR_TotalMass_4to6wks	0.240135	0.000111109	pheno	trx
TCONS_00111540	NULL	TSS28934	14	56010173	56011491	Trigly.	0.252445	0.000112455	pheno	trx
TCONS_00167028	NULL	TSS43398	18	90310804	90312375	Weight-8 wks diet	0.240859	0.000112692	pheno	trx
TCONS_00097485	NULL	TSS24910	13	21381377	21382137	FatMass_Response_0to8wks	-0.230664	0.000113439	pheno	trx
TCONS_00023263	NULL	TSS5548	1	140047587	140048280	NMR_TotalMass_2to6wks	-0.23981	0.000113595	pheno	trx
TCONS_00379556	NULL	TSS98130	X	38180031	38181911	NMR_BF%_6wks	0.234276	0.000114912	pheno	trx
TCONS_00167028	NULL	TSS43398	18	90310804	90312375	NMR_TotalMass_PercentGrowth_0to6wks	0.235973	0.000115311	pheno	trx
TCONS_00299157	NULL	TSS77617	6	123693287	123693993	NMR Fat Mass 6 wks diet	0.233698	0.000116084	pheno	trx
TCONS_00097485	NULL	TSS24910	13	21381377	21382137	NMR_TotalMass_2to6wks	-0.239458	0.000116332	pheno	trx
TCONS_00210862	NULL	TSS54766	2	24182791	24184836	BF_Percent_Growth_4to8wks	-0.235275	0.000117376	pheno	trx
TCONS_00274687	NULL	TSS70178	5	51803440	52116612	NMR_TotalMass_PercentGrowth_2to6wks	0.23931	0.000117508	pheno	trx
TCONS_00111578	NULL	TSS28972	14	68130562	68131303	Retroperitoneal Fat Wt	0.230153	0.000117588	pheno	trx
TCONS_00288192	NULL	TSS74071	6	91428805	91430080	Food Intake - Day 3	-0.248041	0.000117833	pheno	trx
TCONS_00227462	NULL	TSS58155	3	87858899	88058769	Tot chol.	0.251681	0.000118147	pheno	trx
TCONS_00315308	NULL	TSS80867	7	128329839	128341208	NMR Fat Mass 6 wks diet	-0.233361	0.000118826	pheno	trx
TCONS_00166894	NULL	TSS43264	18	33383882	33385013	FatMass_PercentGrowth_0to2wks	-0.234643	0.000118954	pheno	trx
TCONS_00328158	NULL	TSS85876	8	20122240	20124090	MCH	-0.250309	0.000120494	pheno	trx
TCONS_00345808	NULL	TSS90188	8	28186634	28186962	FatMass_Response_0to8wks	-0.229779	0.000120716	pheno	trx
TCONS_00111510	NULL	TSS28904	14	43088776	43187988	NMR_TotalMass_0to4wks	-0.23658	0.000121203	pheno	trx
TCONS_00309316	NULL	TSS79838	7	90422658	91033934	Esterified Chol	0.251114	0.000122544	pheno	trx
TCONS_00345936	NULL	TSS90316	8	97876173	97876527	NMR Fat Mass 4 wks diet	-0.233708	0.000123123	pheno	trx
TCONS_00345808	NULL	TSS90188	8	28186634	28186962	BF_response_2to8wks	-0.234902	0.000124103	pheno	trx
TCONS_00059866	NULL	TSS14202	11	16493376	16636158	NMR_TotalMass_PercentGrowth_2to4wks	-0.240275	0.000124857	pheno	trx
TCONS_00167028	NULL	TSS43398	18	90310804	90312375	FatMass_Response_0to6wks	0.232561	0.000125588	pheno	trx
TCONS_00210847	NULL	TSS54751	2	17940128	17941271	NMR_TotalMass_2wks	-0.234619	0.000126526	pheno	trx
TCONS_00249222	NULL	TSS64063	4	88598970	88599892	Kidney Wt	0.229378	0.000127766	pheno	trx
TCONS_00076212	NULL	TSS19112	12	97061422	97061819	NMR Free Fluid (g) - 2 wks diet	-0.234287	0.000129428	pheno	trx
TCONS_00264657	NULL	TSS68135	5	111580796	111840001	NMR_BF%_2wks	0.234201	0.000130191	pheno	trx
TCONS_00111510	NULL	TSS28904	14	43088776	43187988	NMR_TotalMass_4to8wks	-0.233692	0.000130834	pheno	trx
TCONS_00339535	NULL	TSS87773	8	122882586	123051084	HGB	-0.248758	0.000133176	pheno	trx
TCONS_00313498	NULL	TSS80469	7	119730420	119745671	NMR_TotalMass_2to8wks	0.233816	0.000133655	pheno	trx
TCONS_00210878	NULL	TSS54782	2	32853562	32854077	Kidney/NMR_Mass_8wks	0.228673	0.000134194	pheno	trx
TCONS_00298989	NULL	TSS77449	6	18144825	18145357	NMR Lean Mass 6 wks diet	-0.231416	0.000135878	pheno	trx
TCONS_00252593	NULL	TSS65672	4	142579870	143074771	NMR_TotalMass_PercentGrowth_2to6wks	0.237066	0.000136684	pheno	trx
TCONS_00309517	NULL	TSS79872	7	94706215	95738424	MCHC	0.2483	0.000137152	pheno	trx
TCONS_00313498	NULL	TSS80469	7	119730420	119745671	NMR_TotalMass_PercentGrowth_2to6wks	0.237013	0.000137173	pheno	trx
TCONS_00037307	NULL	TSS8210	10	31689292	32893883	NMR Lean Mass 8 wks diet	-0.227934	0.000137317	pheno	trx
TCONS_00352318	NULL	TSS91419	9	57482906	57484871	Kidney Wt	0.228331	0.000137426	pheno	trx
TCONS_00252593	NULL	TSS65672	4	142579870	143074771	FatMass_Response_2to6wks	0.235892	0.00013913	pheno	trx
TCONS_00249222	NULL	TSS64063	4	88598970	88599892	FatMass_PercentGrowth_4to6wks	-0.238166	0.000139315	pheno	trx
TCONS_00249317	NULL	TSS64111	4	92807779	92829931	NMR_TotalMass_PercentGrowth_2to6wks	-0.236649	0.000140557	pheno	trx
TCONS_00227462	NULL	TSS58155	3	87858899	88058769	Kidney/NMR_Mass_8wks	-0.227936	0.000141242	pheno	trx
TCONS_00258881	NULL	TSS67189	5	43943938	43944372	Weight-2 wks diet	0.239326	0.000141619	pheno	trx
TCONS_00167028	NULL	TSS43398	18	90310804	90312375	NMR_TotalMass_2wks	0.232899	0.000142253	pheno	trx
TCONS_00315308	NULL	TSS80867	7	128329839	128341208	MCH	0.24773	0.000142257	pheno	trx
TCONS_00299157	NULL	TSS77617	6	123693287	123693993	MCHC	-0.247712	0.000142422	pheno	trx
TCONS_00254040	NULL	TSS66419	4	143672723	143673606	RDW %	-0.247708	0.000142459	pheno	trx
TCONS_00322336	NULL	TSS83571	7	79586614	79593004	Mesenteric Fat Wt	-0.228208	0.000142593	pheno	trx
TCONS_00059866	NULL	TSS14202	11	16493376	16636158	NMR_BF%_2wks	-0.232809	0.000143121	pheno	trx
TCONS_00379556	NULL	TSS98130	X	38180031	38181911	Food Intake AVG - 4 Wks Diet	0.233677	0.000143212	pheno	trx
TCONS_00126682	NULL	TSS32924	16	5884558	6254593	Food Intake - Day 1	-0.233574	0.000144215	pheno	trx
TCONS_00288192	NULL	TSS74071	6	91428805	91430080	Food Intake AVG - 4 Wks Diet	-0.233473	0.000145201	pheno	trx
TCONS_00067536	NULL	TSS17862	11	100360956	100362158	MCV	0.247397	0.00014532	pheno	trx
TCONS_00317769	NULL	TSS81324	7	3028123	3182080	FatMass_PercentGrowth_0to6wks	-0.230427	0.000145405	pheno	trx
TCONS_00097485	NULL	TSS24910	13	21381377	21382137	NMR_BF%_4wks	-0.232096	0.000145849	pheno	trx
TCONS_00210847	NULL	TSS54751	2	17940128	17941271	Insulin pg/ml	-0.248232	0.000147378	pheno	trx
TCONS_00352318	NULL	TSS91419	9	57482906	57484871	Liver/NMR_Mass_8wks	0.226912	0.000147406	pheno	trx
TCONS_00248945	NULL	TSS63954	4	79710900	80202419	FatMass_PercentGrowth_2to4wks	0.235829	0.000148478	pheno	trx
TCONS_00379556	NULL	TSS98130	X	38180031	38181911	NMR Fat Mass 8 wks diet	0.226761	0.000148956	pheno	trx
TCONS_00227462	NULL	TSS58155	3	87858899	88058769	NMR Fat Mass 8 wks diet	0.226695	0.000149642	pheno	trx
TCONS_00301005	NULL	TSS78088	7	16934417	16988549	NMR Free Fluid (g) - 0 wks diet	0.228331	0.000149661	pheno	trx
TCONS_00227462	NULL	TSS58155	3	87858899	88058769	HGB	0.246905	0.000149964	pheno	trx
TCONS_00249317	NULL	TSS64111	4	92807779	92829931	SubQ_Fat/NMR_Mass_8wks	-0.22697	0.000150996	pheno	trx
TCONS_00315308	NULL	TSS80867	7	128329839	128341208	NMR_TotalMass_PercentGrowth_2to6wks	-0.235466	0.000152113	pheno	trx
TCONS_00033546	NULL	TSS7318	10	96077523	96077970	RBC	0.246649	0.000152432	pheno	trx
TCONS_00279690	NULL	TSS72404	5	73978559	73979250	SubQ_Fat/NMR_Mass_8wks	0.226809	0.000152683	pheno	trx
TCONS_00328146	NULL	TSS85870	8	19700835	20035357	Tot chol.	-0.247671	0.000152722	pheno	trx
TCONS_00111540	NULL	TSS28934	14	56010173	56011491	NMR Lean Mass 8 wks diet	-0.226387	0.00015286	pheno	trx
TCONS_00264657	NULL	TSS68135	5	111580796	111840001	FatMass_Response_4to8wks	0.230405	0.000154312	pheno	trx
TCONS_00345808	NULL	TSS90188	8	28186634	28186962	FatMass_PercentGrowth_0to6wks	-0.229542	0.000154451	pheno	trx
TCONS_00227462	NULL	TSS58155	3	87858899	88058769	NMR Fat Mass 6 wks diet	0.229301	0.000157006	pheno	trx
TCONS_00322336	NULL	TSS83571	7	79586614	79593004	NMR Fat Mass 6 wks diet	-0.229299	0.000157027	pheno	trx
TCONS_00047708	NULL	TSS11407	11	63312094	63499802	Food Intake - Day 2	-0.232142	0.000158816	pheno	trx
TCONS_00299052	NULL	TSS77512	6	67882614	67883535	xanthosine (un-normalized; internal standard failed)	0.417172	0.000160381	met	trx
TCONS_00264658	NULL	TSS68136	5	111580796	111840001	FatMass_Response_0to6wks	0.228883	0.000161536	pheno	trx
TCONS_00111510	NULL	TSS28904	14	43088776	43187988	NMR_TotalMass_PercentGrowth_0to8wks	-0.227201	0.00016171	pheno	trx
TCONS_00249222	NULL	TSS64063	4	88598970	88599892	BF_response_2to6wks	-0.234516	0.000162023	pheno	trx
TCONS_00156143	NULL	TSS40769	17	35304840	35305606	RDWa	0.245681	0.000162113	pheno	trx
TCONS_00313505	NULL	TSS80470	7	119730420	119745671	HCT	0.24558	0.000163155	pheno	trx
TCONS_00111523	NULL	TSS28917	14	49823107	49823357	histamine	-0.416609	0.000164029	met	trx
TCONS_00146720	NULL	TSS37871	17	53701806	53758193	NMR Lean Mass 4 wks diet	-0.229402	0.000165159	pheno	trx
TCONS_00299196	NULL	TSS77656	6	138187046	138187575	FatMass_PercentGrowth_6to8wks	0.228514	0.000165633	pheno	trx
TCONS_00379556	NULL	TSS98130	X	38180031	38181911	SubQ Fat Wt	0.225576	0.000166196	pheno	trx
TCONS_00299157	NULL	TSS77617	6	123693287	123693993	SAC weight	0.229683	0.00016678	pheno	trx
TCONS_00322336	NULL	TSS83571	7	79586614	79593004	NMR Lean Mass 6 wks diet	-0.228406	0.000166841	pheno	trx
TCONS_00210878	NULL	TSS54782	2	32853562	32854077	FatMass_Response_0to6wks	-0.228382	0.000167115	pheno	trx
TCONS_00264658	NULL	TSS68136	5	111580796	111840001	NMR_TotalMass_PercentGrowth_4to8wks	0.230028	0.000167721	pheno	trx
TCONS_00306826	NULL	TSS79389	7	60902602	61311773	MCH	0.245128	0.000167893	pheno	trx
TCONS_00155847	NULL	TSS40567	17	86155571	86167517	NMR_BF%_0wks	-0.226645	0.000167965	pheno	trx
TCONS_00322336	NULL	TSS83571	7	79586614	79593004	FatMass_Response_0to6wks	-0.228256	0.000168543	pheno	trx
TCONS_00264657	NULL	TSS68135	5	111580796	111840001	Food_Intake/NMR_Mass_8wks	-0.231107	0.00017022	pheno	trx
TCONS_00264658	NULL	TSS68136	5	111580796	111840001	FatMass_Response_2to8wks	0.229153	0.000172844	pheno	trx
TCONS_00279690	NULL	TSS72404	5	73978559	73979250	NMR Fat Mass 6 wks diet	0.227819	0.000173608	pheno	trx
TCONS_00252593	NULL	TSS65672	4	142579870	143074771	FatMass_Response_4to6wks	0.234767	0.000174426	pheno	trx
TCONS_00235999	NULL	TSS60701	4	79710900	80202419	UC	0.245544	0.000174708	pheno	trx
TCONS_00315308	NULL	TSS80867	7	128329839	128341208	NMR_TotalMass_8wks	-0.224333	0.000176046	pheno	trx
TCONS_00345936	NULL	TSS90316	8	97876173	97876527	NMR_BF%_2wks	-0.229689	0.000176601	pheno	trx
TCONS_00210847	NULL	TSS54751	2	17940128	17941271	Weight-2 wks diet	-0.235889	0.000177494	pheno	trx
TCONS_00198656	NULL	TSS49932	2	161109339	161115316	BF_Percent_Growth_2to4wks	0.23492	0.000177977	pheno	trx
TCONS_00097485	NULL	TSS24910	13	21381377	21382137	Food Intake AVG - 4 Wks Diet	-0.230427	0.000178121	pheno	trx
TCONS_00248949	NULL	TSS63956	4	79710900	80202419	MCH	-0.244193	0.000178123	pheno	trx
TCONS_00345936	NULL	TSS90316	8	97876173	97876527	NMR_TotalMass_0to6wks	-0.229544	0.00017833	pheno	trx
TCONS_00067536	NULL	TSS17862	11	100360956	100362158	Esterified Chol	0.245164	0.00017893	pheno	trx
TCONS_00227462	NULL	TSS58155	3	87858899	88058769	Visceral Fat	0.224867	0.000179354	pheno	trx
TCONS_00279647	NULL	TSS72361	5	38507566	38507782	NMR_TotalMass_PercentGrowth_2to4wks	-0.234774	0.000179685	pheno	trx
TCONS_00264658	NULL	TSS68136	5	111580796	111840001	NMR_TotalMass_PercentGrowth_4to6wks	0.232916	0.000180107	pheno	trx
TCONS_00345808	NULL	TSS90188	8	28186634	28186962	Food Intake AVG - 4 Wks Diet	-0.230204	0.000180788	pheno	trx
TCONS_00210847	NULL	TSS54751	2	17940128	17941271	Triglycerides (liver)	-0.268372	0.000181288	pheno	trx
TCONS_00097699	NULL	TSS25124	13	119790908	119792068	NMR_TotalMass_4to6wks	-0.232573	0.000184219	pheno	trx
TCONS_00041609	NULL	TSS10082	10	33808169	33809572	Food Intake - Day 1	-0.229896	0.000184531	pheno	trx
TCONS_00313508	NULL	TSS80471	7	119730420	119745671	MCV	0.24363	0.000184563	pheno	trx
TCONS_00264658	NULL	TSS68136	5	111580796	111840001	Mesenteric_Fat/NMR_Mass_8wks	0.224413	0.000184978	pheno	trx
TCONS_00167028	NULL	TSS43398	18	90310804	90312375	NMR Fat Mass 0 wks diet	0.223566	0.000185524	pheno	trx
TCONS_00083348	NULL	TSS21525	12	94200244	94200769	NMR_TotalMass_PercentGrowth_0to2wks	0.230605	0.000186554	pheno	trx
TCONS_00328146	NULL	TSS85870	8	19700835	20035357	MCV	-0.243387	0.000187398	pheno	trx
TCONS_00227462	NULL	TSS58155	3	87858899	88058769	Esterified Chol	0.244409	0.000187607	pheno	trx
TCONS_00249317	NULL	TSS64111	4	92807779	92829931	NMR_TotalMass_PercentGrowth_2to8wks	-0.228754	0.000187986	pheno	trx
TCONS_00299196	NULL	TSS77656	6	138187046	138187575	Unesterified cholesterol (liver)	0.267696	0.000188485	pheno	trx
TCONS_00309316	NULL	TSS79838	7	90422658	91033934	Tot chol.	0.244275	0.000189192	pheno	trx
TCONS_00111510	NULL	TSS28904	14	43088776	43187988	NMR_TotalMass_2to4wks	-0.233862	0.000190705	pheno	trx
TCONS_00322336	NULL	TSS83571	7	79586614	79593004	RDW %	-0.243042	0.000191505	pheno	trx
TCONS_00345936	NULL	TSS90316	8	97876173	97876527	Insulin pg/ml	-0.244068	0.000191656	pheno	trx
TCONS_00344548	NULL	TSS89619	8	107942411	108961828	ADMA/SDMA	0.412663	0.000191832	met	trx
TCONS_00345936	NULL	TSS90316	8	97876173	97876527	HOMA-IR	-0.243803	0.000194853	pheno	trx
TCONS_00211047	NULL	TSS54951	2	152185243	152185700	MCHC	-0.242755	0.000194988	pheno	trx
TCONS_00023263	NULL	TSS5548	1	140047587	140048280	Mesenteric Fat Wt	-0.223599	0.00019549	pheno	trx
TCONS_00322336	NULL	TSS83571	7	79586614	79593004	NMR_TotalMass_8wks	-0.222667	0.000197236	pheno	trx
TCONS_00279690	NULL	TSS72404	5	73978559	73979250	NMR Fat Mass 4 wks diet	0.22675	0.000197362	pheno	trx
TCONS_00313498	NULL	TSS80469	7	119730420	119745671	NMR_TotalMass_PercentGrowth_2to4wks	0.233257	0.00019836	pheno	trx
TCONS_00299157	NULL	TSS77617	6	123693287	123693993	Weight-8 wks diet	0.23231	0.000198832	pheno	trx
TCONS_00210847	NULL	TSS54751	2	17940128	17941271	FatMass_Response_2to6wks	-0.230503	0.000199051	pheno	trx
TCONS_00339535	NULL	TSS87773	8	122882586	123051084	Spleen/NMR_Mass_8wks	0.22249	0.000199611	pheno	trx
TCONS_00210878	NULL	TSS54782	2	32853562	32854077	NMR_BF%_6wks	-0.22613	0.000200019	pheno	trx
TCONS_00264658	NULL	TSS68136	5	111580796	111840001	Food_Intake/NMR_Mass_8wks	-0.228648	0.000200445	pheno	trx
TCONS_00264657	NULL	TSS68135	5	111580796	111840001	FatMass_Response_2to6wks	0.230343	0.00020115	pheno	trx
TCONS_00196359	NULL	TSS49524	2	151373948	151375433	Food Intake - Day 3	-0.239706	0.000201421	pheno	trx
TCONS_00210878	NULL	TSS54782	2	32853562	32854077	NMR_TotalMass_0to6wks	-0.227619	0.000202711	pheno	trx
TCONS_00235841	NULL	TSS60671	4	69891680	70017310	NMR_TotalMass_2to6wks	-0.231054	0.000203503	pheno	trx
TCONS_00059866	NULL	TSS14202	11	16493376	16636158	Kidney/NMR_Mass_8wks	0.222594	0.000203643	pheno	trx
TCONS_00253824	NULL	TSS66203	4	34353824	34355004	Esterified Chol	0.242898	0.000206167	pheno	trx
TCONS_00210847	NULL	TSS54751	2	17940128	17941271	Spleen/NMR_Mass_8wks	0.221975	0.000206716	pheno	trx
TCONS_00059866	NULL	TSS14202	11	16493376	16636158	Weight-4 wks diet	-0.231251	0.000206866	pheno	trx
TCONS_00097485	NULL	TSS24910	13	21381377	21382137	NMR Fat Mass 2 wks diet	-0.226271	0.000209547	pheno	trx
TCONS_00111578	NULL	TSS28972	14	68130562	68131303	NMR_TotalMass_PercentGrowth_0to4wks	0.228394	0.000209737	pheno	trx
TCONS_00382029	NULL	TSS99166	X	140178697	140435697	BF_response_4to8wks	-0.226597	0.000210891	pheno	trx
TCONS_00345808	NULL	TSS90188	8	28186634	28186962	BF_Percent_Growth_0to8wks	-0.223249	0.000211378	pheno	trx
TCONS_00368855	NULL	TSS95549	9	124438935	124490142	SubQ_Fat/NMR_Mass_8wks	0.221953	0.000212668	pheno	trx
TCONS_00264658	NULL	TSS68136	5	111580796	111840001	NMR_TotalMass_PercentGrowth_2to6wks	0.230315	0.000213555	pheno	trx
TCONS_00252593	NULL	TSS65672	4	142579870	143074771	NMR_TotalMass_0to6wks	0.226782	0.000214268	pheno	trx
TCONS_00111523	NULL	TSS28917	14	49823107	49823357	HDL	0.242223	0.000215004	pheno	trx
TCONS_00264657	NULL	TSS68135	5	111580796	111840001	NMR_TotalMass_0to2wks	0.228443	0.000215112	pheno	trx
TCONS_00339535	NULL	TSS87773	8	122882586	123051084	Glucose	-0.242184	0.000215519	pheno	trx
TCONS_00322336	NULL	TSS83571	7	79586614	79593004	Mesenteric_Fat/NMR_Mass_8wks	-0.222111	0.000216155	pheno	trx
TCONS_00210847	NULL	TSS54751	2	17940128	17941271	Kidney/NMR_Mass_8wks	0.221697	0.000216361	pheno	trx
TCONS_00323838	NULL	TSS84229	7	107567363	107592806	MPV	0.241549	0.000217109	pheno	trx
TCONS_00345797	NULL	TSS90177	8	20259123	20260000	MCV	-0.240977	0.000217911	pheno	trx
TCONS_00210847	NULL	TSS54751	2	17940128	17941271	HOMA-IR	-0.24197	0.000218405	pheno	trx
TCONS_00111578	NULL	TSS28972	14	68130562	68131303	NMR_TotalMass_0to4wks	0.22776	0.000218657	pheno	trx
TCONS_00214232	NULL	TSS55564	3	56698379	56742525	RBC	0.240891	0.000219073	pheno	trx
TCONS_00315308	NULL	TSS80867	7	128329839	128341208	NMR_BF%_6wks	-0.22472	0.000219723	pheno	trx
TCONS_00345808	NULL	TSS90188	8	28186634	28186962	FatMass_Response_4to8wks	-0.225082	0.000220521	pheno	trx
TCONS_00274687	NULL	TSS70178	5	51803440	52116612	FatMass_Response_4to6wks	0.231158	0.00022066	pheno	trx
TCONS_00156142	NULL	TSS40768	17	35303829	35304272	NMR_BF%_0wks	0.222442	0.000223127	pheno	trx
TCONS_00282250	NULL	TSS73023	6	37644675	37807101	Triglycerides (liver)	-0.264705	0.000223657	pheno	trx
TCONS_00214414	NULL	TSS55617	3	61394883	61462921	Food Intake - Day 2	-0.226871	0.000225344	pheno	trx
TCONS_00264658	NULL	TSS68136	5	111580796	111840001	NMR Fat Mass 0 wks diet	0.220671	0.000225741	pheno	trx
TCONS_00328146	NULL	TSS85870	8	19700835	20035357	Esterified Chol	-0.241367	0.00022671	pheno	trx
TCONS_00210847	NULL	TSS54751	2	17940128	17941271	Gonadal Fat Wt	-0.220995	0.000226841	pheno	trx
TCONS_00111578	NULL	TSS28972	14	68130562	68131303	NMR Fat Mass 4 wks diet	0.224619	0.000227397	pheno	trx
TCONS_00097485	NULL	TSS24910	13	21381377	21382137	NMR_TotalMass_2to4wks	-0.231122	0.000227731	pheno	trx
TCONS_00368855	NULL	TSS95549	9	124438935	124490142	SubQ Fat Wt	0.220905	0.000228211	pheno	trx
TCONS_00328146	NULL	TSS85870	8	19700835	20035357	MCH	-0.240226	0.000228321	pheno	trx
TCONS_00322336	NULL	TSS83571	7	79586614	79593004	NMR_TotalMass_2to4wks	-0.23107	0.000228495	pheno	trx
TCONS_00095678	NULL	TSS24142	13	62812932	62815125	Heart Wt	0.220481	0.000228656	pheno	trx
TCONS_00318572	NULL	TSS81735	7	16934417	16988549	LDL	-0.241225	0.000228714	pheno	trx
TCONS_00323838	NULL	TSS84229	7	107567363	107592806	Food Intake - Day 2	0.226581	0.000229663	pheno	trx
TCONS_00249222	NULL	TSS64063	4	88598970	88599892	MONO %	0.242664	0.000230488	pheno	trx
TCONS_00036189	NULL	TSS7785	10	128446194	128450330	Weight-6 wks diet	-0.239502	0.000231394	pheno	trx
TCONS_00210847	NULL	TSS54751	2	17940128	17941271	NMR Fat Mass 2 wks diet	-0.224545	0.000234895	pheno	trx
TCONS_00210847	NULL	TSS54751	2	17940128	17941271	NMR_BF%_4wks	-0.224887	0.000236099	pheno	trx
TCONS_00299052	NULL	TSS77512	6	67882614	67883535	Insulin pg/ml	-0.240707	0.000236151	pheno	trx
TCONS_00264657	NULL	TSS68135	5	111580796	111840001	NMR_TotalMass_PercentGrowth_2to6wks	0.228487	0.000240453	pheno	trx
TCONS_00179463	NULL	TSS46091	19	3205785	3206308	RDW %	-0.239337	0.000241249	pheno	trx
TCONS_00097485	NULL	TSS24910	13	21381377	21382137	NMR_TotalMass_4to6wks	-0.228291	0.000243512	pheno	trx
TCONS_00326474	NULL	TSS85328	7	59150846	59346935	5'-adenosylhomocysteine	-0.414184	0.000243981	met	trx
TCONS_00282250	NULL	TSS73023	6	37644675	37807101	Liver Wt	-0.21939	0.000246026	pheno	trx
TCONS_00345936	NULL	TSS90316	8	97876173	97876527	MCV	0.23896	0.000246936	pheno	trx
TCONS_00279647	NULL	TSS72361	5	38507566	38507782	Food Intake - Day 2	-0.225459	0.000247136	pheno	trx
TCONS_00322915	NULL	TSS83781	7	89133204	89608890	MCH	0.238858	0.0002485	pheno	trx
TCONS_00315308	NULL	TSS80867	7	128329839	128341208	Liver Wt	-0.219221	0.000248813	pheno	trx
TCONS_00252593	NULL	TSS65672	4	142579870	143074771	NMR_BF%_6wks	0.222712	0.000250924	pheno	trx
TCONS_00279690	NULL	TSS72404	5	73978559	73979250	NMR Fat Mass 8 wks diet	0.218887	0.000254432	pheno	trx
TCONS_00210847	NULL	TSS54751	2	17940128	17941271	NMR_TotalMass_0to4wks	-0.225432	0.000254551	pheno	trx
TCONS_00279721	NULL	TSS72435	5	101520124	101520464	HCT	0.238358	0.000256267	pheno	trx
TCONS_00071978	NULL	TSS18526	12	56381010	56639896	Glycerol	0.239307	0.000257384	pheno	trx
TCONS_00210985	NULL	TSS54889	2	122466451	122467966	Unesterified cholesterol (liver)	-0.262221	0.000257399	pheno	trx
TCONS_00379556	NULL	TSS98130	X	38180031	38181911	NMR Fat Mass 4 wks diet	0.222719	0.000257718	pheno	trx
TCONS_00076212	NULL	TSS19112	12	97061422	97061819	FatMass_Response_0to6wks	-0.221844	0.000258609	pheno	trx
TCONS_00111510	NULL	TSS28904	14	43088776	43187988	BF_response_2to6wks	-0.227284	0.000259834	pheno	trx
TCONS_00299157	NULL	TSS77617	6	123693287	123693993	FatMass_Response_0to8wks	0.218572	0.000259852	pheno	trx
TCONS_00111578	NULL	TSS28972	14	68130562	68131303	FatMass_Response_2to4wks	0.227262	0.000260202	pheno	trx
TCONS_00306827	NULL	TSS79390	7	60902602	61311773	Weight-0 wks diet	-0.233159	0.000260989	pheno	trx
TCONS_00167028	NULL	TSS43398	18	90310804	90312375	Weight-2 wks diet	0.229893	0.000261132	pheno	trx
TCONS_00111578	NULL	TSS28972	14	68130562	68131303	NMR Fat Mass 8 wks diet	0.218467	0.00026167	pheno	trx
TCONS_00097485	NULL	TSS24910	13	21381377	21382137	NMR_TotalMass_PercentGrowth_0to4wks	-0.225006	0.000261687	pheno	trx
TCONS_00227462	NULL	TSS58155	3	87858899	88058769	NMR_BF%_6wks	0.222064	0.000261852	pheno	trx
TCONS_00097699	NULL	TSS25124	13	119790908	119792068	FatMass_PercentGrowth_4to6wks	-0.228491	0.000261925	pheno	trx
TCONS_00323838	NULL	TSS84229	7	107567363	107592806	Weight-0 wks diet	0.232953	0.000264376	pheno	trx
TCONS_00083292	NULL	TSS21469	12	51133271	51134990	Phospholipids (liver)	0.261728	0.000264639	pheno	trx
TCONS_00155847	NULL	TSS40567	17	86155571	86167517	SAC weight	-0.222637	0.000266218	pheno	trx
TCONS_00258881	NULL	TSS67189	5	43943938	43944372	NMR_TotalMass_0wks	0.219752	0.000266857	pheno	trx
TCONS_00264657	NULL	TSS68135	5	111580796	111840001	Visceral Fat/NMR_Mass_8wks	0.218824	0.000269237	pheno	trx
TCONS_00155847	NULL	TSS40567	17	86155571	86167517	Weight-8 wks diet	-0.22753	0.000270677	pheno	trx
TCONS_00167028	NULL	TSS43398	18	90310804	90312375	FatMass_Response_0to2wks	0.222288	0.000272353	pheno	trx
TCONS_00364232	NULL	TSS93608	9	41328822	41789622	SubQ_Fat/NMR_Mass_8wks	-0.218056	0.000276024	pheno	trx
TCONS_00279693	NULL	TSS72407	5	76655281	76656376	NMR_BF%_0wks	-0.219224	0.000276326	pheno	trx
TCONS_00167028	NULL	TSS43398	18	90310804	90312375	NMR_BF%_6wks	0.221209	0.000276941	pheno	trx
TCONS_00299148	NULL	TSS77608	6	118011334	118091667	NMR Free Fluid (g) - 0 wks diet	-0.219178	0.000277162	pheno	trx
TCONS_00167028	NULL	TSS43398	18	90310804	90312375	Insulin pg/ml	0.238095	0.000277193	pheno	trx
TCONS_00138224	NULL	TSS36122	16	93135061	93135674	NMR Free Fluid (g) - 6 wks diet	0.221126	0.000278445	pheno	trx
TCONS_00315308	NULL	TSS80867	7	128329839	128341208	Weight-6 wks diet	-0.236332	0.000281414	pheno	trx
TCONS_00210847	NULL	TSS54751	2	17940128	17941271	FatMass_Response_0to8wks	-0.217229	0.000284123	pheno	trx
TCONS_00274687	NULL	TSS70178	5	51803440	52116612	NMR_TotalMass_2to6wks	0.22588	0.000284306	pheno	trx
TCONS_00274687	NULL	TSS70178	5	51803440	52116612	FatMass_PercentGrowth_0to6wks	0.220332	0.000285565	pheno	trx
TCONS_00326495	NULL	TSS85349	7	60902602	61311773	PLT	-0.236586	0.000285708	pheno	trx
TCONS_00249222	NULL	TSS64063	4	88598970	88599892	FatMass_Response_4to6wks	-0.227085	0.000286463	pheno	trx
TCONS_00306831	NULL	TSS79393	7	61520859	61595779	Glucose	0.237547	0.0002866	pheno	trx
TCONS_00111578	NULL	TSS28972	14	68130562	68131303	FatMass_Response_0to8wks	0.217071	0.000287118	pheno	trx
TCONS_00279693	NULL	TSS72407	5	76655281	76656376	NMR_BF%_4wks	-0.221773	0.000289342	pheno	trx
TCONS_00329322	NULL	TSS86069	8	29286167	29291958	Trigly.	0.237385	0.000289437	pheno	trx
TCONS_00196359	NULL	TSS49524	2	151373948	151375433	Food Intake AVG - 4 Wks Diet	-0.222982	0.000290211	pheno	trx
TCONS_00023263	NULL	TSS5548	1	140047587	140048280	NMR_TotalMass_PercentGrowth_2to6wks	-0.225446	0.000292284	pheno	trx
TCONS_00279693	NULL	TSS72407	5	76655281	76656376	NMR_BF%_6wks	-0.220226	0.000295284	pheno	trx
TCONS_00279690	NULL	TSS72404	5	73978559	73979250	Weight-8 wks diet	0.226163	0.000295312	pheno	trx
TCONS_00279690	NULL	TSS72404	5	73978559	73979250	NMR Lean Mass 4 wks diet	0.220442	0.000299001	pheno	trx
TCONS_00315308	NULL	TSS80867	7	128329839	128341208	FatMass_Response_0to6wks	-0.2196	0.000299543	pheno	trx
TCONS_00334751	NULL	TSS87050	8	90813578	91057320	BF_response_0to2wks	-0.223214	0.000301936	pheno	trx
TCONS_00127843	NULL	TSS33187	16	17734233	17735327	Kidney/NMR_Mass_8wks	0.216673	0.000302436	pheno	trx
TCONS_00317769	NULL	TSS81324	7	3028123	3182080	FatMass_PercentGrowth_0to8wks	-0.216244	0.000303259	pheno	trx
TCONS_00047707	NULL	TSS11407	11	63312094	63499802	Food Intake AVG - 4 Wks Diet	-0.22229	0.000303434	pheno	trx
TCONS_00111578	NULL	TSS28972	14	68130562	68131303	FatMass_Response_0to6wks	0.219358	0.000304313	pheno	trx
TCONS_00249222	NULL	TSS64063	4	88598970	88599892	FatMass_PercentGrowth_2to6wks	-0.223895	0.000305341	pheno	trx
TCONS_00365733	NULL	TSS94214	9	62270728	62537053	RDW %	-0.235413	0.000306877	pheno	trx
TCONS_00345936	NULL	TSS90316	8	97876173	97876527	FatMass_Response_0to6wks	-0.219181	0.00030783	pheno	trx
TCONS_00167028	NULL	TSS43398	18	90310804	90312375	NMR_BF%_0wks	0.217577	0.000307921	pheno	trx
TCONS_00309316	NULL	TSS79838	7	90422658	91033934	Glucose	0.236259	0.000309894	pheno	trx
TCONS_00067536	NULL	TSS17862	11	100360956	100362158	Tot chol.	0.236253	0.000310016	pheno	trx
TCONS_00345936	NULL	TSS90316	8	97876173	97876527	NMR_TotalMass_6wks	-0.219388	0.000311816	pheno	trx
TCONS_00264658	NULL	TSS68136	5	111580796	111840001	Weight-8 wks diet	0.22523	0.000313297	pheno	trx
TCONS_00111575	NULL	TSS28969	14	68125117	68125499	FatMass_Response_0to6wks	0.218809	0.000315353	pheno	trx
TCONS_00313498	NULL	TSS80469	7	119730420	119745671	FatMass_Response_2to6wks	0.223304	0.000317042	pheno	trx
TCONS_00264657	NULL	TSS68135	5	111580796	111840001	NMR_TotalMass_0to4wks	0.221968	0.000318246	pheno	trx
TCONS_00253824	NULL	TSS66203	4	34353824	34355004	MPV	0.235218	0.000320135	pheno	trx
TCONS_00138224	NULL	TSS36122	16	93135061	93135674	BF_response_0to4wks	0.221839	0.000320896	pheno	trx
TCONS_00279813	NULL	TSS72527	5	149660640	149661288	Heart Wt	-0.215375	0.000321135	pheno	trx
TCONS_00279647	NULL	TSS72361	5	38507566	38507782	NMR_TotalMass_2to4wks	-0.22568	0.000321985	pheno	trx
TCONS_00069197	NULL	TSS18138	12	17690713	18339128	NMR Lean Mass 6 wks diet	-0.218452	0.000322746	pheno	trx
TCONS_00111578	NULL	TSS28972	14	68130562	68131303	NMR Fat Mass 6 wks diet	0.218389	0.000324069	pheno	trx
TCONS_00210892	NULL	TSS54796	2	53191442	53191611	MONO %	-0.237019	0.000324674	pheno	trx
TCONS_00167028	NULL	TSS43398	18	90310804	90312375	NMR_TotalMass_4wks	0.219966	0.000325157	pheno	trx
TCONS_00097699	NULL	TSS25124	13	119790908	119792068	FatMass_Response_4to8wks	-0.219046	0.000327286	pheno	trx
TCONS_00059866	NULL	TSS14202	11	16493376	16636158	NMR_BF%_6wks	-0.218634	0.000327418	pheno	trx
TCONS_00368854	NULL	TSS95549	9	124438935	124490142	phenylalanine	-0.398799	0.000327559	met	trx
TCONS_00041616	NULL	TSS10089	10	42052546	42055471	RBC	-0.234275	0.000328814	pheno	trx
TCONS_00345808	NULL	TSS90188	8	28186634	28186962	SubQ Fat Wt	-0.215373	0.00032942	pheno	trx
TCONS_00322336	NULL	TSS83571	7	79586614	79593004	NMR_TotalMass_2wks	-0.220108	0.000330862	pheno	trx
TCONS_00059866	NULL	TSS14202	11	16493376	16636158	Weight-2 wks diet	-0.226112	0.000331416	pheno	trx
TCONS_00339535	NULL	TSS87773	8	122882586	123051084	NMR_TotalMass_6wks	-0.218389	0.000332652	pheno	trx
TCONS_00249222	NULL	TSS64063	4	88598970	88599892	BF_Percent_Growth_2to6wks	-0.223387	0.0003331	pheno	trx
TCONS_00043207	NULL	TSS10510	11	19720235	19732782	3-hydroxyanthranilic acid (un-normalized; internal standard failed)	0.398344	0.000333236	met	trx
TCONS_00382910	NULL	TSS99632	X	139676049	139676284	Food Intake - Day 1	-0.220806	0.000333722	pheno	trx
TCONS_00345797	NULL	TSS90177	8	20259123	20260000	MCH	-0.234016	0.000334023	pheno	trx
TCONS_00362871	NULL	TSS93010	9	123872997	123873125	Spleen/NMR_Mass_8wks	-0.214766	0.000334226	pheno	trx
TCONS_00313498	NULL	TSS80469	7	119730420	119745671	Visceral Fat	0.215539	0.000334236	pheno	trx
TCONS_00017595	NULL	TSS2953	1	36716472	36744844	Heart/NMR_Mass_8wks	-0.214761	0.000334329	pheno	trx
TCONS_00299052	NULL	TSS77512	6	67882614	67883535	NMR_TotalMass_PercentGrowth_0to8wks	-0.216294	0.000334845	pheno	trx
TCONS_00328146	NULL	TSS85870	8	19700835	20035357	HDL	-0.234846	0.000337494	pheno	trx
TCONS_00264657	NULL	TSS68135	5	111580796	111840001	NMR_BF%_4wks	0.219358	0.000338118	pheno	trx
TCONS_00264658	NULL	TSS68136	5	111580796	111840001	SAC weight	0.218897	0.000339232	pheno	trx
TCONS_00299157	NULL	TSS77617	6	123693287	123693993	NMR_BF%_8wks	0.214473	0.000340707	pheno	trx
TCONS_00138199	NULL	TSS36097	16	79914442	79914597	Food Intake - Day 3	-0.231208	0.0003414	pheno	trx
TCONS_00264657	NULL	TSS68135	5	111580796	111840001	FatMass_Response_2to8wks	0.218762	0.000342192	pheno	trx
TCONS_00111510	NULL	TSS28904	14	43088776	43187988	NMR Lean Mass 4 wks diet	-0.218345	0.000342419	pheno	trx
TCONS_00167028	NULL	TSS43398	18	90310804	90312375	FatMass_Response_0to8wks	0.214373	0.000342939	pheno	trx
TCONS_00313498	NULL	TSS80469	7	119730420	119745671	FatMass_Response_2to4wks	0.222901	0.000343492	pheno	trx
TCONS_00127843	NULL	TSS33187	16	17734233	17735327	Kidney Wt	0.214665	0.000345043	pheno	trx
TCONS_00227462	NULL	TSS58155	3	87858899	88058769	NMR Fat Mass 4 wks diet	0.218208	0.000345434	pheno	trx
TCONS_00334751	NULL	TSS87050	8	90813578	91057320	SubQ_Fat/NMR_Mass_8wks	-0.214605	0.000346394	pheno	trx
TCONS_00076212	NULL	TSS19112	12	97061422	97061819	NMR_BF%_6wks	-0.217745	0.000346753	pheno	trx
TCONS_00382822	NULL	TSS99544	X	29563196	29564269	Glucose	-0.234369	0.000347306	pheno	trx
TCONS_00379556	NULL	TSS98130	X	38180031	38181911	NMR Fat Mass 0 wks diet	0.214179	0.000347331	pheno	trx
TCONS_00345936	NULL	TSS90316	8	97876173	97876527	NMR_TotalMass_0to8wks	-0.215724	0.000347485	pheno	trx
TCONS_00382874	NULL	TSS99596	X	105120356	105391886	HCT	0.233347	0.000347779	pheno	trx
TCONS_00315308	NULL	TSS80867	7	128329839	128341208	RBC	-0.233318	0.000348388	pheno	trx
TCONS_00097485	NULL	TSS24910	13	21381377	21382137	FatMass_Response_4to6wks	-0.223977	0.000348506	pheno	trx
TCONS_00111510	NULL	TSS28904	14	43088776	43187988	NMR_TotalMass_PercentGrowth_0to4wks	-0.220527	0.000348883	pheno	trx
TCONS_00167028	NULL	TSS43398	18	90310804	90312375	Food Intake - Day 4	0.267985	0.00035009	pheno	trx
TCONS_00111510	NULL	TSS28904	14	43088776	43187988	Spleen/NMR_Mass_8wks	0.214041	0.000350467	pheno	trx
TCONS_00274687	NULL	TSS70178	5	51803440	52116612	NMR_TotalMass_PercentGrowth_4to6wks	0.222482	0.000352679	pheno	trx
TCONS_00210862	NULL	TSS54766	2	24182791	24184836	FatMass_PercentGrowth_0to4wks	-0.217782	0.00035503	pheno	trx
TCONS_00326515	NULL	TSS85369	7	61687448	62381645	Glucose	0.233904	0.000357122	pheno	trx
TCONS_00196359	NULL	TSS49524	2	151373948	151375433	NMR_TotalMass_PercentGrowth_0to6wks	-0.218889	0.000357698	pheno	trx
TCONS_00368855	NULL	TSS95549	9	124438935	124490142	NMR_TotalMass_PercentGrowth_0to2wks	0.22043	0.000360526	pheno	trx
TCONS_00322336	NULL	TSS83571	7	79586614	79593004	FatMass_Response_0to2wks	-0.217918	0.000361222	pheno	trx
TCONS_00210878	NULL	TSS54782	2	32853562	32854077	NMR Fat Mass 6 wks diet	-0.216693	0.000361574	pheno	trx
TCONS_00379556	NULL	TSS98130	X	38180031	38181911	NMR_TotalMass_6wks	0.21705	0.000362583	pheno	trx
TCONS_00282250	NULL	TSS73023	6	37644675	37807101	SubQ_Fat/NMR_Mass_8wks	-0.213876	0.000363251	pheno	trx
TCONS_00230775	NULL	TSS59743	3	129504984	129505774	NMR_TotalMass_0to2wks	0.220303	0.000363428	pheno	trx
TCONS_00127843	NULL	TSS33187	16	17734233	17735327	BF_Percent_Growth_0to6wks	-0.218461	0.000367595	pheno	trx
TCONS_00288192	NULL	TSS74071	6	91428805	91430080	Food Intake - Day 2	-0.21927	0.000367993	pheno	trx
TCONS_00210862	NULL	TSS54766	2	24182791	24184836	BF_Percent_Growth_2to8wks	-0.218414	0.000368697	pheno	trx
TCONS_00322336	NULL	TSS83571	7	79586614	79593004	NMR_TotalMass_2to6wks	-0.221766	0.000368902	pheno	trx
TCONS_00345808	NULL	TSS90188	8	28186634	28186962	NMR_TotalMass_PercentGrowth_0to6wks	-0.218398	0.000369067	pheno	trx
TCONS_00322336	NULL	TSS83571	7	79586614	79593004	NMR_TotalMass_PercentGrowth_0to2wks	-0.220015	0.000370117	pheno	trx
TCONS_00111540	NULL	TSS28934	14	56010173	56011491	NMR Lean Mass 2 wks diet	-0.217533	0.000370214	pheno	trx
TCONS_00111578	NULL	TSS28972	14	68130562	68131303	NMR_BF%_4wks	0.21793	0.000370466	pheno	trx
TCONS_00146720	NULL	TSS37871	17	53701806	53758193	NMR Lean Mass 0 wks diet	-0.213162	0.000371145	pheno	trx
TCONS_00227462	NULL	TSS58155	3	87858899	88058769	FatMass_Response_0to6wks	0.21626	0.000371783	pheno	trx
TCONS_00079800	NULL	TSS19773	12	10092721	10160217	Liver/NMR_Mass_8wks	0.213099	0.000372679	pheno	trx
TCONS_00047708	NULL	TSS11407	11	63312094	63499802	Food Intake - Day 3	-0.229713	0.000373863	pheno	trx
TCONS_00368855	NULL	TSS95549	9	124438935	124490142	NMR_BF%_2wks	0.218192	0.000373951	pheno	trx
TCONS_00111510	NULL	TSS28904	14	43088776	43187988	FatMass_Response_0to4wks	-0.216939	0.000374723	pheno	trx
TCONS_00272888	NULL	TSS69384	5	3021049	3236958	NMR_TotalMass_2to6wks	-0.2215	0.000375102	pheno	trx
TCONS_00097485	NULL	TSS24910	13	21381377	21382137	SubQ Fat Wt	-0.213375	0.000375267	pheno	trx
TCONS_00037305	NULL	TSS8209	10	31689292	32893883	NMR Lean Mass 8 wks diet	0.21294	0.000376563	pheno	trx
TCONS_00299020	NULL	TSS77480	6	40782335	40782678	HOMA-IR	-0.233013	0.000376686	pheno	trx
TCONS_00322336	NULL	TSS83571	7	79586614	79593004	NMR Lean Mass 4 wks diet	-0.216852	0.00037681	pheno	trx
TCONS_00334751	NULL	TSS87050	8	90813578	91057320	NMR_TotalMass_PercentGrowth_0to4wks	-0.219228	0.000378827	pheno	trx
TCONS_00023263	NULL	TSS5548	1	140047587	140048280	FatMass_Response_2to4wks	-0.22123	0.000381516	pheno	trx
TCONS_00334751	NULL	TSS87050	8	90813578	91057320	BF_response_0to8wks	-0.214258	0.000382072	pheno	trx
TCONS_00069211	NULL	TSS18150	12	19098115	19098223	NMR Lean Mass 2 wks diet	-0.216892	0.000385655	pheno	trx
TCONS_00210878	NULL	TSS54782	2	32853562	32854077	Retroperitoneal Fat Wt	-0.212497	0.000387535	pheno	trx
TCONS_00282250	NULL	TSS73023	6	37644675	37807101	BF_Percent_Growth_0to6wks	-0.21763	0.000387542	pheno	trx
TCONS_00382910	NULL	TSS99632	X	139676049	139676284	Food Intake - Day 3	-0.229087	0.000388283	pheno	trx
TCONS_00227462	NULL	TSS58155	3	87858899	88058769	NMR_BF%_8wks	0.212358	0.000391058	pheno	trx
TCONS_00167028	NULL	TSS43398	18	90310804	90312375	NMR Fat Mass 4 wks diet	0.216253	0.000391492	pheno	trx
TCONS_00210862	NULL	TSS54766	2	24182791	24184836	FatMass_PercentGrowth_0to8wks	-0.21232	0.00039201	pheno	trx
TCONS_00097485	NULL	TSS24910	13	21381377	21382137	Mesenteric_Fat/NMR_Mass_8wks	-0.213081	0.000392144	pheno	trx
TCONS_00167028	NULL	TSS43398	18	90310804	90312375	NMR_BF%_2wks	0.217332	0.000394914	pheno	trx
TCONS_00155847	NULL	TSS40567	17	86155571	86167517	NMR Fat Mass 2 wks diet	-0.216517	0.00039498	pheno	trx
TCONS_00198656	NULL	TSS49932	2	161109339	161115316	FatMass_PercentGrowth_2to4wks	0.220668	0.000395146	pheno	trx
TCONS_00279690	NULL	TSS72404	5	73978559	73979250	NMR Lean Mass 8 wks diet	0.212166	0.00039595	pheno	trx
TCONS_00322336	NULL	TSS83571	7	79586614	79593004	NMR_TotalMass_0to8wks	-0.213678	0.000396611	pheno	trx
TCONS_00322976	NULL	TSS83814	7	91090705	92449420	glycerol	-0.393621	0.000397657	met	trx
TCONS_00250674	NULL	TSS64785	4	121712423	122303270	Food Intake - Day 1	-0.218019	0.000398293	pheno	trx
TCONS_00252593	NULL	TSS65672	4	142579870	143074771	NMR_TotalMass_PercentGrowth_4to6wks	0.220514	0.000398965	pheno	trx
TCONS_00082409	NULL	TSS20929	12	104189647	104190429	Glycerol	0.231878	0.000403018	pheno	trx
TCONS_00155847	NULL	TSS40567	17	86155571	86167517	Heart/NMR_Mass_8wks	0.211824	0.000404811	pheno	trx
TCONS_00210878	NULL	TSS54782	2	32853562	32854077	FatMass_Response_0to4wks	-0.215713	0.000405188	pheno	trx
TCONS_00210847	NULL	TSS54751	2	17940128	17941271	NMR_BF%_2wks	-0.216916	0.000405472	pheno	trx
TCONS_00111510	NULL	TSS28904	14	43088776	43187988	Phospholipids (liver)	0.25399	0.00040611	pheno	trx
TCONS_00279690	NULL	TSS72404	5	73978559	73979250	Food Intake - Day 3	0.228326	0.000406544	pheno	trx
TCONS_00282250	NULL	TSS73023	6	37644675	37807101	NMR_TotalMass_2to6wks	-0.220193	0.000407034	pheno	trx
TCONS_00059866	NULL	TSS14202	11	16493376	16636158	Gonadal Fat Wt	-0.2121	0.00040758	pheno	trx
TCONS_00370024	NULL	TSS96061	X	12654601	12976747	HCT	-0.230689	0.000407866	pheno	trx
TCONS_00114336	NULL	TSS29478	15	44671788	44910260	Lung/NMR_Mass_8wks	-0.212331	0.000411563	pheno	trx
TCONS_00076212	NULL	TSS19112	12	97061422	97061819	NMR_BF%_8wks	-0.21155	0.000412063	pheno	trx
TCONS_00255531	NULL	TSS66642	5	22550436	23275739	histidine	0.392531	0.000414069	met	trx
TCONS_00264658	NULL	TSS68136	5	111580796	111840001	NMR Fat Mass 4 wks diet	0.21537	0.000414114	pheno	trx
TCONS_00082409	NULL	TSS20929	12	104189647	104190429	Food Intake - Day 3	0.227973	0.000415252	pheno	trx
TCONS_00299052	NULL	TSS77512	6	67882614	67883535	NMR_TotalMass_0to8wks	-0.212946	0.000415704	pheno	trx
TCONS_00345936	NULL	TSS90316	8	97876173	97876527	NMR_TotalMass_PercentGrowth_0to8wks	-0.21292	0.000416418	pheno	trx
TCONS_00379556	NULL	TSS98130	X	38180031	38181911	NMR_BF%_4wks	0.216074	0.000416779	pheno	trx
TCONS_00326608	NULL	TSS85462	7	111797509	111797602	Unesterified cholesterol (liver)	0.253453	0.000418158	pheno	trx
TCONS_00111540	NULL	TSS28934	14	56010173	56011491	NMR Lean Mass 4 wks diet	-0.21519	0.000418865	pheno	trx
TCONS_00111523	NULL	TSS28917	14	49823107	49823357	UC	0.231211	0.000419304	pheno	trx
TCONS_00301005	NULL	TSS78088	7	16934417	16988549	RDW %	-0.230221	0.000419385	pheno	trx
TCONS_00322336	NULL	TSS83571	7	79586614	79593004	Weight-2 wks diet	-0.22231	0.000419508	pheno	trx
TCONS_00227462	NULL	TSS58155	3	87858899	88058769	FatMass_Response_0to4wks	0.215155	0.000419809	pheno	trx
TCONS_00254705	NULL	TSS66569	5	12904082	13043508	Food Intake AVG - 4 Wks Diet	-0.217179	0.000419937	pheno	trx
TCONS_00211121	NULL	TSS55025	2	179177241	179178913	Food Intake - Day 4	0.264519	0.000420078	pheno	trx
TCONS_00299052	NULL	TSS77512	6	67882614	67883535	Visceral Fat	-0.211958	0.000421562	pheno	trx
TCONS_00248949	NULL	TSS63956	4	79710900	80202419	NMR_TotalMass_4to6wks	0.219557	0.000423464	pheno	trx
TCONS_00280844	NULL	TSS72748	6	22511998	22704631	serotonin (un-normalized; internal standard failed)	-0.391895	0.000423916	met	trx
TCONS_00089048	NULL	TSS22553	13	64928241	64934468	GRAN %	0.233029	0.000424089	pheno	trx
TCONS_00258881	NULL	TSS67189	5	43943938	43944372	NMR Fat Mass 6 wks diet	0.214143	0.000425609	pheno	trx
TCONS_00166999	NULL	TSS43369	18	75767082	75767433	Spleen/NMR_Mass_8wks	0.211035	0.000425977	pheno	trx
TCONS_00382874	NULL	TSS99596	X	105120356	105391886	Food Intake - Day 4	0.264214	0.000426836	pheno	trx
TCONS_00111540	NULL	TSS28934	14	56010173	56011491	NMR_TotalMass_2to4wks	-0.221149	0.000426895	pheno	trx
TCONS_00156143	NULL	TSS40769	17	35304840	35305606	MCV	0.229911	0.000427179	pheno	trx
TCONS_00211066	NULL	TSS54970	2	157528311	157528976	FFA	0.230867	0.000427932	pheno	trx
TCONS_00373947	NULL	TSS96790	X	82814669	82930161	BF_Percent_Growth_4to8wks	0.215562	0.000430467	pheno	trx
TCONS_00258881	NULL	TSS67189	5	43943938	43944372	NMR_TotalMass_6wks	0.214281	0.000432633	pheno	trx
TCONS_00382874	NULL	TSS99596	X	105120356	105391886	NMR_TotalMass_8wks	0.210671	0.000436071	pheno	trx
TCONS_00095678	NULL	TSS24142	13	62812932	62815125	Mesenteric_Fat/NMR_Mass_8wks	0.211387	0.00043732	pheno	trx
TCONS_00155847	NULL	TSS40567	17	86155571	86167517	Mesenteric Fat Wt	-0.211381	0.000437487	pheno	trx
TCONS_00225808	NULL	TSS57425	3	18052398	18057512	FatMass_Response_0to8wks	-0.210502	0.000440858	pheno	trx
TCONS_00255533	NULL	TSS66643	5	22550436	23275739	Glucose	0.230338	0.000441521	pheno	trx
TCONS_00253799	NULL	TSS66178	4	10438360	10439143	BF_Percent_Growth_2to6wks	0.218871	0.000441875	pheno	trx
TCONS_00326497	NULL	TSS85351	7	60902602	61311773	Heart/NMR_Mass_8wks	-0.210464	0.000441926	pheno	trx
TCONS_00382935	NULL	TSS99657	X	152512303	152512666	Heart/NMR_Mass_8wks	0.210462	0.000441989	pheno	trx
TCONS_00317769	NULL	TSS81324	7	3028123	3182080	BF_Percent_Growth_0to6wks	-0.215528	0.000442539	pheno	trx
TCONS_00253863	NULL	TSS66242	4	53713635	53806465	HCT	0.229293	0.000443128	pheno	trx
TCONS_00301004	NULL	TSS78088	7	16934417	16988549	SubQ_Fat/NMR_Mass_8wks	0.210737	0.000444934	pheno	trx
TCONS_00210985	NULL	TSS54889	2	122466451	122467966	Glucose	-0.230206	0.000444952	pheno	trx
TCONS_00321717	NULL	TSS83301	7	60902602	61311773	phenylalanine	-0.390517	0.000446019	met	trx
TCONS_00255897	NULL	TSS66707	5	24583041	24624765	Heart Wt	0.210317	0.000446116	pheno	trx
TCONS_00313488	NULL	TSS80469	7	119730420	119745671	MCH	0.229174	0.000446279	pheno	trx
TCONS_00379556	NULL	TSS98130	X	38180031	38181911	Food Intake - Day 2	0.216205	0.000446388	pheno	trx
TCONS_00079801	NULL	TSS19773	12	10092721	10160217	RDWa	0.22916	0.000446637	pheno	trx
TCONS_00299157	NULL	TSS77617	6	123693287	123693993	NMR Fat Mass 0 wks diet	0.210289	0.000446926	pheno	trx
TCONS_00111578	NULL	TSS28972	14	68130562	68131303	NMR_BF%_8wks	0.210278	0.000447242	pheno	trx
TCONS_00299157	NULL	TSS77617	6	123693287	123693993	Kidney Wt	0.210643	0.000447634	pheno	trx
TCONS_00368855	NULL	TSS95549	9	124438935	124490142	NMR_TotalMass_0to2wks	0.216955	0.000448477	pheno	trx
TCONS_00264657	NULL	TSS68135	5	111580796	111840001	Weight-4 wks diet	0.219039	0.000448982	pheno	trx
TCONS_00365733	NULL	TSS94214	9	62270728	62537053	MPV	0.229556	0.000449113	pheno	trx
TCONS_00097699	NULL	TSS25124	13	119790908	119792068	BF_response_4to6wks	-0.218606	0.000449192	pheno	trx
TCONS_00264657	NULL	TSS68135	5	111580796	111840001	SAC weight	0.214482	0.000449273	pheno	trx
TCONS_00076212	NULL	TSS19112	12	97061422	97061819	NMR_TotalMass_PercentGrowth_0to2wks	-0.216914	0.000449609	pheno	trx
TCONS_00235999	NULL	TSS60701	4	79710900	80202419	Tot chol.	0.229964	0.000451367	pheno	trx
TCONS_00249317	NULL	TSS64111	4	92807779	92829931	FatMass_Response_2to8wks	-0.214228	0.000456518	pheno	trx
TCONS_00328125	NULL	TSS85856	8	19700835	20035357	Lung/NMR_Mass_8wks	-0.210694	0.000457147	pheno	trx
TCONS_00339535	NULL	TSS87773	8	122882586	123051084	FatMass_Response_0to6wks	-0.212968	0.000458541	pheno	trx
TCONS_00083323	NULL	TSS21500	12	77624238	77625090	NMR Fat Mass 0 wks diet	0.209817	0.000460671	pheno	trx
TCONS_00339535	NULL	TSS87773	8	122882586	123051084	NMR Free Fluid (g) - 6 wks diet	-0.21328	0.000460928	pheno	trx
TCONS_00313508	NULL	TSS80471	7	119730420	119745671	RDWa	0.228494	0.000464588	pheno	trx
TCONS_00210847	NULL	TSS54751	2	17940128	17941271	NMR_TotalMass_PercentGrowth_2to4wks	-0.219753	0.000465125	pheno	trx
TCONS_00345808	NULL	TSS90188	8	28186634	28186962	BF_response_4to8wks	-0.214331	0.000465136	pheno	trx
TCONS_00379556	NULL	TSS98130	X	38180031	38181911	Mesenteric Fat Wt	0.210391	0.00046607	pheno	trx
TCONS_00166852	NULL	TSS43222	18	8137321	8137513	BF_Percent_Growth_0to2wks	0.216317	0.000466642	pheno	trx
TCONS_00249317	NULL	TSS64111	4	92807779	92829931	Liver Wt	-0.209541	0.000468884	pheno	trx
TCONS_00227462	NULL	TSS58155	3	87858899	88058769	Weight-8 wks diet	0.21875	0.000469211	pheno	trx
TCONS_00210847	NULL	TSS54751	2	17940128	17941271	FatMass_Response_2to4wks	-0.217866	0.000470181	pheno	trx
TCONS_00160760	NULL	TSS41583	18	53861990	54222690	Food Intake - Day 1	-0.215156	0.000476605	pheno	trx
TCONS_00097485	NULL	TSS24910	13	21381377	21382137	NMR_BF%_2wks	-0.214333	0.000476936	pheno	trx
TCONS_00196359	NULL	TSS49524	2	151373948	151375433	NMR_TotalMass_0to6wks	-0.214289	0.000478253	pheno	trx
TCONS_00048753	NULL	TSS11687	11	70307740	70359687	xanthosine (un-normalized; internal standard failed)	-0.388467	0.000480836	met	trx
TCONS_00111576	NULL	TSS28970	14	68126884	68129778	Glycerol	0.22879	0.000483615	pheno	trx
TCONS_00167028	NULL	TSS43398	18	90310804	90312375	NMR_TotalMass_0to2wks	0.215722	0.00048419	pheno	trx
TCONS_00069197	NULL	TSS18138	12	17690713	18339128	NMR Lean Mass 8 wks diet	-0.208992	0.000485644	pheno	trx
TCONS_00111540	NULL	TSS28934	14	56010173	56011491	NMR_TotalMass_0wks	-0.210487	0.00048629	pheno	trx
TCONS_00252593	NULL	TSS65672	4	142579870	143074771	NMR Fat Mass 6 wks diet	0.211991	0.000487694	pheno	trx
TCONS_00138224	NULL	TSS36122	16	93135061	93135674	Lung/NMR_Mass_8wks	-0.209636	0.000489051	pheno	trx
TCONS_00015248	NULL	TSS2420	1	182124300	182462479	RDWa	-0.227605	0.00048958	pheno	trx
TCONS_00279690	NULL	TSS72404	5	73978559	73979250	Mesenteric_Fat/NMR_Mass_8wks	0.209603	0.000490062	pheno	trx
TCONS_00059866	NULL	TSS14202	11	16493376	16636158	NMR_BF%_4wks	-0.213495	0.00049013	pheno	trx
TCONS_00274687	NULL	TSS70178	5	51803440	52116612	NMR_TotalMass_PercentGrowth_2to8wks	0.213838	0.000491916	pheno	trx
TCONS_00211034	NULL	TSS54938	2	149356930	149357695	Weight-4 wks diet	0.217508	0.000493328	pheno	trx
TCONS_00043207	NULL	TSS10510	11	19720235	19732782	Heart Wt	0.208678	0.000495462	pheno	trx
TCONS_00248946	NULL	TSS63954	4	79710900	80202419	FatMass_PercentGrowth_2to4wks	-0.216974	0.000496733	pheno	trx
TCONS_00339535	NULL	TSS87773	8	122882586	123051084	HOMA-IR	-0.228268	0.000498635	pheno	trx
TCONS_00166999	NULL	TSS43369	18	75767082	75767433	isoleucine	0.387408	0.000499776	met	trx
TCONS_00274682	NULL	TSS70175	5	51803440	52116612	creatine	0.387372	0.000500439	met	trx
TCONS_00097485	NULL	TSS24910	13	21381377	21382137	NMR_TotalMass_PercentGrowth_0to8wks	-0.210008	0.000501282	pheno	trx
TCONS_00313498	NULL	TSS80469	7	119730420	119745671	NMR_TotalMass_PercentGrowth_2to8wks	0.21352	0.000501766	pheno	trx
TCONS_00127843	NULL	TSS33187	16	17734233	17735327	NMMA	-0.387196	0.000503647	met	trx
TCONS_00166999	NULL	TSS43369	18	75767082	75767433	leucine	0.386997	0.000507323	met	trx
TCONS_00382923	NULL	TSS99645	X	145990804	145991275	SubQ_Fat/NMR_Mass_8wks	0.208612	0.000509566	pheno	trx
TCONS_00345799	NULL	TSS90179	8	20262559	20263852	MCH	-0.226922	0.000509618	pheno	trx
TCONS_00232605	NULL	TSS60060	4	32951095	32965363	3-hydroxykynurenine	0.386818	0.000510626	met	trx
TCONS_00299157	NULL	TSS77617	6	123693287	123693993	FatMass_Response_0to6wks	0.211243	0.000511153	pheno	trx
TCONS_00299052	NULL	TSS77512	6	67882614	67883535	Visceral Fat/NMR_Mass_8wks	-0.208933	0.000511373	pheno	trx
TCONS_00111578	NULL	TSS28972	14	68130562	68131303	NMR_TotalMass_PercentGrowth_0to8wks	0.20964	0.000513086	pheno	trx
TCONS_00306826	NULL	TSS79389	7	60902602	61311773	MCV	0.226797	0.000513339	pheno	trx
TCONS_00315308	NULL	TSS80867	7	128329839	128341208	NMR_TotalMass_PercentGrowth_0to6wks	-0.213145	0.000513606	pheno	trx
TCONS_00236115	NULL	TSS60734	4	84104904	84106114	Food Intake - Day 2	-0.213679	0.000522355	pheno	trx
TCONS_00299148	NULL	TSS77608	6	118011334	118091667	tyrosine	-0.38611	0.000523936	met	trx
TCONS_00382874	NULL	TSS99596	X	105120356	105391886	NMR Fat Mass 2 wks diet	0.211914	0.000527667	pheno	trx
TCONS_00155847	NULL	TSS40567	17	86155571	86167517	NMR_BF%_2wks	-0.212699	0.000528039	pheno	trx
TCONS_00210878	NULL	TSS54782	2	32853562	32854077	FatMass_Response_0to8wks	-0.207624	0.000529811	pheno	trx
TCONS_00146720	NULL	TSS37871	17	53701806	53758193	3-hydroxyanthranilic acid (un-normalized; internal standard failed)	0.3858	0.00052985	met	trx
TCONS_00321719	NULL	TSS83303	7	60902602	61311773	Weight-0 wks diet	-0.221549	0.00053093	pheno	trx
TCONS_00202113	NULL	TSS50767	2	11408843	11434539	Food Intake AVG - 4 Wks Diet	-0.213255	0.000536217	pheno	trx
TCONS_00382029	NULL	TSS99166	X	140178697	140435697	BF_Percent_Growth_4to8wks	-0.212021	0.000537249	pheno	trx
TCONS_00264657	NULL	TSS68135	5	111580796	111840001	NMR_TotalMass_2wks	0.212368	0.000538978	pheno	trx
TCONS_00249317	NULL	TSS64111	4	92807779	92829931	MCH	0.225928	0.000540122	pheno	trx
TCONS_00155847	NULL	TSS40567	17	86155571	86167517	NMR_TotalMass_6wks	-0.210713	0.000541455	pheno	trx
TCONS_00299157	NULL	TSS77617	6	123693287	123693993	NMR Fat Mass 4 wks diet	0.211037	0.000543763	pheno	trx
TCONS_00299157	NULL	TSS77617	6	123693287	123693993	FatMass_Response_0to2wks	0.211296	0.000548344	pheno	trx
TCONS_00227462	NULL	TSS58155	3	87858899	88058769	NMR_TotalMass_8wks	0.207059	0.000549145	pheno	trx
TCONS_00282250	NULL	TSS73023	6	37644675	37807101	Kidney/NMR_Mass_8wks	0.207429	0.000549232	pheno	trx
TCONS_00067536	NULL	TSS17862	11	100360956	100362158	HDL	0.226525	0.000551927	pheno	trx
TCONS_00210847	NULL	TSS54751	2	17940128	17941271	Mesenteric Fat Wt	-0.207698	0.000552892	pheno	trx
TCONS_00264657	NULL	TSS68135	5	111580796	111840001	NMR_TotalMass_PercentGrowth_0to4wks	0.213148	0.000553413	pheno	trx
TCONS_00299112	NULL	TSS77572	6	102936164	102936355	Spleen Wt	-0.206815	0.000557657	pheno	trx
TCONS_00048753	NULL	TSS11687	11	70307740	70359687	NMR Free Fluid (g) - 6 wks diet	-0.210229	0.00055804	pheno	trx
TCONS_00299052	NULL	TSS77512	6	67882614	67883535	Tot chol.	-0.226319	0.000558557	pheno	trx
TCONS_00139337	NULL	TSS36350	17	13168534	13465132	FatMass_Response_6to8wks	-0.209801	0.000559399	pheno	trx
TCONS_00299157	NULL	TSS77617	6	123693287	123693993	Weight-2 wks diet	0.217565	0.000559911	pheno	trx
TCONS_00214414	NULL	TSS55617	3	61394883	61462921	FatMass_Response_0to2wks	-0.210857	0.000563474	pheno	trx
TCONS_00323599	NULL	TSS84103	7	103882562	103883138	HCT	-0.225185	0.00056404	pheno	trx
TCONS_00037307	NULL	TSS8210	10	31689292	32893883	SAC weight	-0.210782	0.000566102	pheno	trx
TCONS_00097468	NULL	TSS24893	13	12259862	12260272	Kidney/NMR_Mass_8wks	0.206939	0.000566483	pheno	trx
TCONS_00299157	NULL	TSS77617	6	123693287	123693993	NMR_TotalMass_2wks	0.21149	0.000569036	pheno	trx
TCONS_00227462	NULL	TSS58155	3	87858899	88058769	NMR_BF%_4wks	0.211053	0.000570435	pheno	trx
TCONS_00209592	NULL	TSS54150	2	162982370	162983278	Food Intake - Day 1	-0.212243	0.000570717	pheno	trx
TCONS_00079801	NULL	TSS19773	12	10092721	10160217	xanthosine (un-normalized; internal standard failed)	0.383722	0.000571171	met	trx
TCONS_00279690	NULL	TSS72404	5	73978559	73979250	UC	0.22586	0.000573623	pheno	trx
TCONS_00210862	NULL	TSS54766	2	24182791	24184836	BF_Percent_Growth_2to4wks	-0.216219	0.000576562	pheno	trx
TCONS_00272888	NULL	TSS69384	5	3021049	3236958	Triglycerides (liver)	-0.247472	0.000576672	pheno	trx
TCONS_00299157	NULL	TSS77617	6	123693287	123693993	Triglycerides (liver)	0.247385	0.000579337	pheno	trx
TCONS_00041724	NULL	TSS10197	10	116972631	116973495	NMR Lean Mass 6 wks diet	-0.209212	0.000580289	pheno	trx
TCONS_00097485	NULL	TSS24910	13	21381377	21382137	Kidney Wt	-0.206532	0.000581195	pheno	trx
TCONS_00343139	NULL	TSS88987	8	75279560	75406619	FatMass_Response_6to8wks	-0.20915	0.000582509	pheno	trx
TCONS_00182536	NULL	TSS46892	2	27442056	27444597	GRAN %	-0.227536	0.000583318	pheno	trx
TCONS_00264657	NULL	TSS68135	5	111580796	111840001	NMR_TotalMass_PercentGrowth_4to6wks	0.214339	0.000583435	pheno	trx
TCONS_00023126	NULL	TSS5411	1	49555435	49556004	Glycerol	0.225461	0.000587034	pheno	trx
TCONS_00111510	NULL	TSS28904	14	43088776	43187988	RBC	-0.224447	0.000588745	pheno	trx
TCONS_00113400	NULL	TSS29342	15	32778517	33035097	Weight-2 wks diet	0.216704	0.000589634	pheno	trx
TCONS_00023263	NULL	TSS5548	1	140047587	140048280	NMR_TotalMass_2to4wks	-0.215759	0.000592772	pheno	trx
TCONS_00382833	NULL	TSS99555	X	53418125	53418967	Heart Wt	-0.20583	0.000593424	pheno	trx
TCONS_00306826	NULL	TSS79389	7	60902602	61311773	Phospholipids (liver)	0.246881	0.000595026	pheno	trx
TCONS_00381420	NULL	TSS98903	X	105120356	105391886	FatMass_PercentGrowth_2to4wks	-0.213904	0.000599009	pheno	trx
TCONS_00345936	NULL	TSS90316	8	97876173	97876527	FatMass_Response_0to8wks	-0.205638	0.000600639	pheno	trx
TCONS_00248943	NULL	TSS63954	4	79710900	80202419	FFA	-0.225052	0.000601064	pheno	trx
TCONS_00017595	NULL	TSS2953	1	36716472	36744844	2'-deoxyadenosine	-0.382276	0.000601614	met	trx
TCONS_00210862	NULL	TSS54766	2	24182791	24184836	FatMass_PercentGrowth_2to6wks	-0.212965	0.000603154	pheno	trx
TCONS_00227462	NULL	TSS58155	3	87858899	88058769	FatMass_Response_2to4wks	0.213758	0.000604342	pheno	trx
TCONS_00227462	NULL	TSS58155	3	87858899	88058769	Lung/NMR_Mass_8wks	-0.206278	0.00060448	pheno	trx
TCONS_00322976	NULL	TSS83814	7	91090705	92449420	glutamate	-0.382013	0.00060731	met	trx
TCONS_00040648	NULL	TSS9567	10	110088536	110456068	BF_Percent_Growth_0to2wks	0.211902	0.000612282	pheno	trx
TCONS_00214414	NULL	TSS55617	3	61394883	61462921	Food Intake - Day 3	-0.221407	0.000612833	pheno	trx
TCONS_00111510	NULL	TSS28904	14	43088776	43187988	Food Intake - Day 3	-0.221368	0.000614208	pheno	trx
TCONS_00190810	NULL	TSS48487	2	104721783	104853027	NMR Free Fluid (g) - 2 wks diet	-0.210235	0.000614717	pheno	trx
TCONS_00041616	NULL	TSS10089	10	42052546	42055471	Insulin pg/ml	-0.224644	0.000615353	pheno	trx
TCONS_00076212	NULL	TSS19112	12	97061422	97061819	FatMass_Response_0to8wks	-0.205199	0.000617429	pheno	trx
TCONS_00235999	NULL	TSS60701	4	79710900	80202419	Lung/NMR_Mass_8wks	-0.205936	0.000617553	pheno	trx
TCONS_00279721	NULL	TSS72435	5	101520124	101520464	NMR_BF%_0wks	0.20666	0.000618521	pheno	trx
TCONS_00097485	NULL	TSS24910	13	21381377	21382137	NMR_TotalMass_0to2wks	-0.21168	0.000620638	pheno	trx
TCONS_00253821	NULL	TSS66200	4	27867150	27867745	NMR_TotalMass_PercentGrowth_2to8wks	0.210016	0.000623006	pheno	trx
TCONS_00227462	NULL	TSS58155	3	87858899	88058769	NMR_TotalMass_0to8wks	0.206353	0.000630463	pheno	trx
TCONS_00138224	NULL	TSS36122	16	93135061	93135674	FatMass_Response_0to4wks	0.208622	0.00063143	pheno	trx
TCONS_00315308	NULL	TSS80867	7	128329839	128341208	FatMass_Response_2to6wks	-0.212178	0.000632642	pheno	trx
TCONS_00264658	NULL	TSS68136	5	111580796	111840001	HOMA-IR	0.224158	0.000632788	pheno	trx
TCONS_00097485	NULL	TSS24910	13	21381377	21382137	Food Intake - Day 4	-0.256536	0.000633345	pheno	trx
TCONS_00248945	NULL	TSS63954	4	79710900	80202419	BF_Percent_Growth_2to4wks	0.214635	0.000634139	pheno	trx
TCONS_00210847	NULL	TSS54751	2	17940128	17941271	HCT	-0.223109	0.00063613	pheno	trx
TCONS_00254040	NULL	TSS66419	4	143672723	143673606	Retro_Fat/NMR_Mass_8wks	-0.204697	0.00063715	pheno	trx
TCONS_00382830	NULL	TSS99552	X	48009858	48010477	Food Intake - Day 1	-0.210385	0.000639437	pheno	trx
TCONS_00167028	NULL	TSS43398	18	90310804	90312375	SubQ_Fat/NMR_Mass_8wks	0.205007	0.000639487	pheno	trx
TCONS_00368855	NULL	TSS95549	9	124438935	124490142	NMR Fat Mass 2 wks diet	0.208759	0.000641301	pheno	trx
TCONS_00204373	NULL	TSS51755	2	43518268	43551057	Food Intake - Day 2	-0.21033	0.000641582	pheno	trx
TCONS_00059866	NULL	TSS14202	11	16493376	16636158	Lung/NMR_Mass_8wks	0.205255	0.000644393	pheno	trx
TCONS_00339535	NULL	TSS87773	8	122882586	123051084	NMR_BF%_2wks	-0.209389	0.000647388	pheno	trx
TCONS_00227462	NULL	TSS58155	3	87858899	88058769	FatMass_Response_0to8wks	0.204408	0.000648777	pheno	trx
TCONS_00279690	NULL	TSS72404	5	73978559	73979250	Food Intake - Day 1	0.210129	0.000649494	pheno	trx
TCONS_00345936	NULL	TSS90316	8	97876173	97876527	Kidney/NMR_Mass_8wks	0.204736	0.000650385	pheno	trx
TCONS_00037307	NULL	TSS8210	10	31689292	32893883	Weight-8 wks diet	-0.213363	0.00065073	pheno	trx
TCONS_00299112	NULL	TSS77572	6	102936164	102936355	Food Intake AVG - 4 Wks Diet	-0.21008	0.00065143	pheno	trx
TCONS_00258881	NULL	TSS67189	5	43943938	43944372	NMR_BF%_6wks	0.207722	0.00065165	pheno	trx
TCONS_00382923	NULL	TSS99645	X	145990804	145991275	RDW %	0.222584	0.000655667	pheno	trx
TCONS_00225649	NULL	TSS57345	3	6138569	6139043	lysine	0.379613	0.000661612	met	trx
TCONS_00315308	NULL	TSS80867	7	128329839	128341208	SubQ Fat Wt	-0.204419	0.000663368	pheno	trx
TCONS_00345808	NULL	TSS90188	8	28186634	28186962	Food Intake - Day 1	-0.209731	0.000665414	pheno	trx
TCONS_00210847	NULL	TSS54751	2	17940128	17941271	NMR_BF%_0wks	-0.205319	0.000672251	pheno	trx
TCONS_00315308	NULL	TSS80867	7	128329839	128341208	SAC weight	-0.207962	0.00067335	pheno	trx
TCONS_00279693	NULL	TSS72407	5	76655281	76656376	NMR Fat Mass 6 wks diet	-0.206804	0.00067342	pheno	trx
TCONS_00131597	NULL	TSS33772	16	39856853	40276932	Spleen/NMR_Mass_8wks	-0.203773	0.000675007	pheno	trx
TCONS_00210878	NULL	TSS54782	2	32853562	32854077	NMR_TotalMass_6wks	-0.20708	0.000677859	pheno	trx
TCONS_00382874	NULL	TSS99596	X	105120356	105391886	NMR Fat Mass 8 wks diet	0.203694	0.000678347	pheno	trx
TCONS_00227462	NULL	TSS58155	3	87858899	88058769	LDL	0.222925	0.00067913	pheno	trx
TCONS_00382833	NULL	TSS99555	X	53418125	53418967	SubQ_Fat/NMR_Mass_8wks	-0.20399	0.000681325	pheno	trx
TCONS_00306827	NULL	TSS79390	7	60902602	61311773	Heart Wt	-0.203623	0.000681343	pheno	trx
TCONS_00196359	NULL	TSS49524	2	151373948	151375433	NMR_TotalMass_2to4wks	-0.213365	0.000684078	pheno	trx
TCONS_00113400	NULL	TSS29342	15	32778517	33035097	Mesenteric_Fat/NMR_Mass_8wks	0.204283	0.00068452	pheno	trx
TCONS_00303573	NULL	TSS78679	7	29908105	29917104	FatMass_Response_6to8wks	0.206531	0.000684802	pheno	trx
TCONS_00313502	NULL	TSS80469	7	119730420	119745671	taurine	0.378455	0.00068935	met	trx
TCONS_00334751	NULL	TSS87050	8	90813578	91057320	NMR_BF%_8wks	-0.203428	0.000689647	pheno	trx
TCONS_00227462	NULL	TSS58155	3	87858899	88058769	NMR_TotalMass_2to4wks	0.213183	0.000691538	pheno	trx
TCONS_00210862	NULL	TSS54766	2	24182791	24184836	FatMass_PercentGrowth_0to6wks	-0.206369	0.000691631	pheno	trx
TCONS_00210847	NULL	TSS54751	2	17940128	17941271	NMR_TotalMass_PercentGrowth_0to8wks	-0.204789	0.000694623	pheno	trx
TCONS_00111578	NULL	TSS28972	14	68130562	68131303	NMR_TotalMass_0to8wks	0.204786	0.000694777	pheno	trx
TCONS_00111578	NULL	TSS28972	14	68130562	68131303	NMR_BF%_6wks	0.206675	0.000694886	pheno	trx
TCONS_00127843	NULL	TSS33187	16	17734233	17735327	SubQ Fat Wt	-0.203669	0.000695062	pheno	trx
TCONS_00315308	NULL	TSS80867	7	128329839	128341208	NMR_BF%_4wks	-0.20779	0.000696822	pheno	trx
TCONS_00379556	NULL	TSS98130	X	38180031	38181911	NMR_TotalMass_8wks	0.203243	0.000697635	pheno	trx
TCONS_00345940	NULL	TSS90320	8	102535665	102536131	RDW %	-0.221494	0.000697998	pheno	trx
TCONS_00339535	NULL	TSS87773	8	122882586	123051084	HCT	-0.221476	0.000698715	pheno	trx
TCONS_00379556	NULL	TSS98130	X	38180031	38181911	NMR Fat Mass 2 wks diet	0.207356	0.000698764	pheno	trx
TCONS_00345808	NULL	TSS90188	8	28186634	28186962	NMR_TotalMass_0to6wks	-0.208133	0.000698881	pheno	trx
TCONS_00097699	NULL	TSS25124	13	119790908	119792068	NMR_TotalMass_PercentGrowth_4to6wks	-0.211311	0.000700234	pheno	trx
TCONS_00023263	NULL	TSS5548	1	140047587	140048280	FatMass_PercentGrowth_2to4wks	-0.211302	0.000700593	pheno	trx
TCONS_00036189	NULL	TSS7785	10	128446194	128450330	SAC weight	-0.207286	0.000701744	pheno	trx
TCONS_00127843	NULL	TSS33187	16	17734233	17735327	BF_Percent_Growth_2to4wks	-0.212928	0.000702107	pheno	trx
TCONS_00264658	NULL	TSS68136	5	111580796	111840001	NMR_TotalMass_PercentGrowth_2to8wks	0.208038	0.000702942	pheno	trx
TCONS_00166894	NULL	TSS43264	18	33383882	33385013	NMR_TotalMass_2to6wks	-0.211199	0.00070496	pheno	trx
TCONS_00339535	NULL	TSS87773	8	122882586	123051084	NMR Fat Mass 4 wks diet	-0.206812	0.000705472	pheno	trx
TCONS_00299020	NULL	TSS77480	6	40782335	40782678	Weight-4 wks diet	-0.211576	0.000706392	pheno	trx
TCONS_00149532	NULL	TSS38247	17	81081795	81738329	arginine (un-normalized; internal standard failed)	-0.377763	0.000706433	met	trx
TCONS_00339535	NULL	TSS87773	8	122882586	123051084	NMR_TotalMass_0to6wks	-0.207947	0.000706831	pheno	trx
TCONS_00071978	NULL	TSS18526	12	56381010	56639896	Food Intake - Day 3	-0.218941	0.000707226	pheno	trx
TCONS_00279693	NULL	TSS72407	5	76655281	76656376	NMR Fat Mass 0 wks diet	-0.202926	0.000711505	pheno	trx
TCONS_00345808	NULL	TSS90188	8	28186634	28186962	NMR_BF%_8wks	-0.202877	0.000713673	pheno	trx
TCONS_00235841	NULL	TSS60671	4	69891680	70017310	NMR_TotalMass_PercentGrowth_2to6wks	-0.210973	0.000714526	pheno	trx
TCONS_00111510	NULL	TSS28904	14	43088776	43187988	NMR_TotalMass_2wks	-0.207747	0.000715452	pheno	trx
TCONS_00249222	NULL	TSS64063	4	88598970	88599892	Gonadal_Fat/NMR_Mass_8wks	-0.203183	0.000716314	pheno	trx
TCONS_00299040	NULL	TSS77500	6	57535891	57536743	NMR_TotalMass_6wks	-0.206131	0.000718409	pheno	trx
TCONS_00166894	NULL	TSS43264	18	33383882	33385013	BF_Percent_Growth_2to4wks	-0.212505	0.000719941	pheno	trx
TCONS_00137966	NULL	TSS35864	16	15452001	15452289	taurine	-0.377149	0.000721915	met	trx
TCONS_00299112	NULL	TSS77572	6	102936164	102936355	GRAN	-0.223273	0.000723046	pheno	trx
TCONS_00303570	NULL	TSS78679	7	29908105	29917104	NMR Free Fluid (g) - 2 wks diet	-0.207526	0.000725091	pheno	trx
TCONS_00198656	NULL	TSS49932	2	161109339	161115316	FatMass_PercentGrowth_2to6wks	0.209825	0.000728951	pheno	trx
TCONS_00059866	NULL	TSS14202	11	16493376	16636158	NMR_TotalMass_PercentGrowth_2to8wks	-0.207427	0.000729472	pheno	trx
TCONS_00299052	NULL	TSS77512	6	67882614	67883535	NMR_BF%_6wks	-0.205822	0.000732051	pheno	trx
TCONS_00368855	NULL	TSS95549	9	124438935	124490142	RBC	0.220658	0.000732183	pheno	trx
TCONS_00069207	NULL	TSS18146	12	18558807	18778858	Trigly.	0.22159	0.000732839	pheno	trx
TCONS_00167028	NULL	TSS43398	18	90310804	90312375	NMR_TotalMass_2to6wks	0.210542	0.000733182	pheno	trx
TCONS_00089048	NULL	TSS22553	13	64928241	64934468	NMR Free Fluid (g) - 0 wks diet	-0.203889	0.000734274	pheno	trx
TCONS_00253799	NULL	TSS66178	4	10438360	10439143	BF_Percent_Growth_2to4wks	0.212116	0.000736722	pheno	trx
TCONS_00059866	NULL	TSS14202	11	16493376	16636158	FatMass_Response_2to8wks	-0.206432	0.000739168	pheno	trx
TCONS_00282250	NULL	TSS73023	6	37644675	37807101	NMR_TotalMass_2to8wks	-0.207201	0.00073949	pheno	trx
TCONS_00382884	NULL	TSS99606	X	114802898	114803275	SubQ_Fat/NMR_Mass_8wks	0.202626	0.000741432	pheno	trx
TCONS_00279693	NULL	TSS72407	5	76655281	76656376	NMR Fat Mass 4 wks diet	-0.205986	0.000741891	pheno	trx
TCONS_00166859	NULL	TSS43229	18	20548166	20548425	NMR_TotalMass_PercentGrowth_0to2wks	-0.208682	0.000743892	pheno	trx
TCONS_00041625	NULL	TSS10098	10	49788821	49789120	adenosine	0.376243	0.000745311	met	trx
TCONS_00343139	NULL	TSS88987	8	75279560	75406619	NMR_TotalMass_PercentGrowth_0to8wks	-0.203643	0.000745442	pheno	trx
TCONS_00345936	NULL	TSS90316	8	97876173	97876527	Food_Intake/NMR_Mass_4wks	0.212724	0.000746963	pheno	trx
TCONS_00097485	NULL	TSS24910	13	21381377	21382137	FatMass_Response_2to6wks	-0.209386	0.000748344	pheno	trx
TCONS_00326515	NULL	TSS85369	7	61687448	62381645	MCHC	0.220266	0.000748713	pheno	trx
TCONS_00225808	NULL	TSS57425	3	18052398	18057512	Unesterified cholesterol (liver)	0.242432	0.000751508	pheno	trx
TCONS_00301005	NULL	TSS78088	7	16934417	16988549	RBC	-0.220166	0.000752992	pheno	trx
TCONS_00210878	NULL	TSS54782	2	32853562	32854077	NMR Fat Mass 8 wks diet	-0.201958	0.00075545	pheno	trx
TCONS_00166999	NULL	TSS43369	18	75767082	75767433	valine	0.375845	0.000755819	met	trx
TCONS_00274687	NULL	TSS70178	5	51803440	52116612	FatMass_Response_4to8wks	0.205645	0.000757426	pheno	trx
TCONS_00124880	NULL	TSS32118	15	90714019	91049963	Trigly.	-0.220946	0.000760078	pheno	trx
TCONS_00227462	NULL	TSS58155	3	87858899	88058769	NMR_TotalMass_0to4wks	0.207898	0.000761344	pheno	trx
TCONS_00382910	NULL	TSS99632	X	139676049	139676284	LDL	0.220896	0.000762251	pheno	trx
TCONS_00210862	NULL	TSS54766	2	24182791	24184836	BF_response_4to8wks	-0.206268	0.00076422	pheno	trx
TCONS_00326619	NULL	TSS85473	7	116546635	116549304	2'-deoxyadenosine	-0.375459	0.000766126	met	trx
TCONS_00076212	NULL	TSS19112	12	97061422	97061819	Weight-0 wks diet	0.21528	0.00076765	pheno	trx
TCONS_00097485	NULL	TSS24910	13	21381377	21382137	Total cholesterol (liver)	0.242022	0.000767708	pheno	trx
TCONS_00264658	NULL	TSS68136	5	111580796	111840001	FatMass_PercentGrowth_4to6wks	0.210931	0.000770989	pheno	trx
TCONS_00299157	NULL	TSS77617	6	123693287	123693993	NMR_TotalMass_0to8wks	0.203015	0.000774714	pheno	trx
TCONS_00315308	NULL	TSS80867	7	128329839	128341208	NMR_TotalMass_4wks	-0.206038	0.000774919	pheno	trx
TCONS_00111540	NULL	TSS28934	14	56010173	56011491	FFA	0.220598	0.000775244	pheno	trx
TCONS_00299052	NULL	TSS77512	6	67882614	67883535	glutamate	0.375048	0.000777234	met	trx
TCONS_00097485	NULL	TSS24910	13	21381377	21382137	FatMass_Response_0to2wks	-0.205567	0.000778938	pheno	trx
TCONS_00094330	NULL	TSS23542	13	28395839	28420361	thymidine	0.374917	0.000780808	met	trx
TCONS_00272887	NULL	TSS69384	5	3021049	3236958	NMR_BF%_0wks	-0.202863	0.000781932	pheno	trx
TCONS_00264657	NULL	TSS68135	5	111580796	111840001	Weight-8 wks diet	0.210275	0.000782127	pheno	trx
TCONS_00076212	NULL	TSS19112	12	97061422	97061819	FatMass_Response_0to4wks	-0.205114	0.000782192	pheno	trx
TCONS_00023322	NULL	TSS5607	1	166974023	167162228	BF_response_0to4wks	0.207402	0.000784346	pheno	trx
TCONS_00322336	NULL	TSS83571	7	79586614	79593004	NMR_BF%_6wks	-0.204683	0.000784567	pheno	trx
TCONS_00322336	NULL	TSS83571	7	79586614	79593004	NMR_BF%_4wks	-0.205831	0.000784687	pheno	trx
TCONS_00379556	NULL	TSS98130	X	38180031	38181911	NMR_BF%_2wks	0.206217	0.000784759	pheno	trx
TCONS_00037305	NULL	TSS8209	10	31689292	32893883	NMR Lean Mass 6 wks diet	0.204228	0.0007882	pheno	trx
TCONS_00105672	NULL	TSS26697	14	76635401	76805291	Spleen/NMR_Mass_8wks	0.201209	0.000791195	pheno	trx
TCONS_00274687	NULL	TSS70178	5	51803440	52116612	NMR_TotalMass_PercentGrowth_4to8wks	0.205626	0.000794423	pheno	trx
TCONS_00382874	NULL	TSS99596	X	105120356	105391886	NMR Fat Mass 6 wks diet	0.203991	0.000799601	pheno	trx
TCONS_00069197	NULL	TSS18138	12	17690713	18339128	Weight-8 wks diet	-0.209855	0.00080175	pheno	trx
TCONS_00318572	NULL	TSS81735	7	16934417	16988549	xanthurenate	0.374091	0.000803713	met	trx
TCONS_00328158	NULL	TSS85876	8	20122240	20124090	BF_response_4to6wks	0.208985	0.000804258	pheno	trx
TCONS_00264657	NULL	TSS68135	5	111580796	111840001	NMR_TotalMass_4wks	0.205406	0.000805035	pheno	trx
TCONS_00252593	NULL	TSS65672	4	142579870	143074771	BF_Percent_Growth_0to2wks	-0.207348	0.000805711	pheno	trx
TCONS_00069207	NULL	TSS18146	12	18558807	18778858	Insulin pg/ml	0.219904	0.000806241	pheno	trx
TCONS_00111578	NULL	TSS28972	14	68130562	68131303	Visceral Fat	0.201614	0.000806986	pheno	trx
TCONS_00040648	NULL	TSS9567	10	110088536	110456068	FatMass_PercentGrowth_0to2wks	0.204972	0.00080741	pheno	trx
TCONS_00079955	NULL	TSS19845	12	17690713	18339128	MONO	-0.221211	0.000812005	pheno	trx
TCONS_00258889	NULL	TSS67193	5	44175143	44243573	NMR_TotalMass_2wks	-0.205642	0.000812368	pheno	trx
TCONS_00097485	NULL	TSS24910	13	21381377	21382137	NMR_TotalMass_2to8wks	-0.205624	0.000813229	pheno	trx
TCONS_00264658	NULL	TSS68136	5	111580796	111840001	Gonadal_Fat/NMR_Mass_8wks	0.201109	0.000813996	pheno	trx
TCONS_00299040	NULL	TSS77500	6	57535891	57536743	Weight-6 wks diet	-0.218285	0.000815985	pheno	trx
TCONS_00345936	NULL	TSS90316	8	97876173	97876527	NMR Fat Mass 2 wks diet	-0.204756	0.000817979	pheno	trx
TCONS_00122046	NULL	TSS30879	15	20449020	20634788	Total cholesterol (liver)	0.240755	0.000819746	pheno	trx
TCONS_00345940	NULL	TSS90320	8	102535665	102536131	Gonadal_Fat/NMR_Mass_8wks	0.200991	0.000819897	pheno	trx
TCONS_00382874	NULL	TSS99596	X	105120356	105391886	Food Intake AVG - 4 Wks Diet	0.20625	0.00082073	pheno	trx
TCONS_00313498	NULL	TSS80469	7	119730420	119745671	NMR Free Fluid (g) - 4 wks diet	0.205042	0.000822864	pheno	trx
TCONS_00279693	NULL	TSS72407	5	76655281	76656376	Liver Wt	-0.200564	0.000823175	pheno	trx
TCONS_00198656	NULL	TSS49932	2	161109339	161115316	BF_Percent_Growth_2to6wks	0.208591	0.000823246	pheno	trx
TCONS_00179506	NULL	TSS46134	19	21937300	21938584	MONO	-0.220907	0.000825917	pheno	trx
TCONS_00111510	NULL	TSS28904	14	43088776	43187988	Mesenteric Fat Wt	-0.201204	0.000827486	pheno	trx
TCONS_00155847	NULL	TSS40567	17	86155571	86167517	Food_Intake/NMR_Mass_8wks	0.206076	0.000829304	pheno	trx
TCONS_00023263	NULL	TSS5548	1	140047587	140048280	SubQ Fat Wt	-0.20079	0.000830056	pheno	trx
TCONS_00211034	NULL	TSS54938	2	149356930	149357695	Kidney Wt	0.200721	0.000833534	pheno	trx
TCONS_00111510	NULL	TSS28904	14	43088776	43187988	Visceral Fat/NMR_Mass_8wks	-0.201079	0.000833794	pheno	trx
TCONS_00352318	NULL	TSS91419	9	57482906	57484871	MPV	0.218823	0.000834422	pheno	trx
TCONS_00322336	NULL	TSS83571	7	79586614	79593004	Insulin pg/ml	-0.219242	0.000836832	pheno	trx
TCONS_00211121	NULL	TSS55025	2	179177241	179178913	MONO	0.220616	0.000839474	pheno	trx
TCONS_00299020	NULL	TSS77480	6	40782335	40782678	NMR_TotalMass_0to6wks	-0.20508	0.000840206	pheno	trx
TCONS_00274687	NULL	TSS70178	5	51803440	52116612	FatMass_PercentGrowth_0to8wks	0.200212	0.000841156	pheno	trx
TCONS_00047707	NULL	TSS11407	11	63312094	63499802	Food Intake - Day 3	-0.215908	0.000841733	pheno	trx
TCONS_00255560	NULL	TSS66652	5	22550436	23275739	histidine	0.372761	0.000841838	met	trx
TCONS_00248945	NULL	TSS63954	4	79710900	80202419	FatMass_PercentGrowth_2to6wks	0.207369	0.000843787	pheno	trx
TCONS_00210862	NULL	TSS54766	2	24182791	24184836	BF_Percent_Growth_2to6wks	-0.208144	0.000845243	pheno	trx
TCONS_00279693	NULL	TSS72407	5	76655281	76656376	FatMass_Response_0to2wks	-0.204207	0.000845443	pheno	trx
TCONS_00322336	NULL	TSS83571	7	79586614	79593004	FatMass_Response_2to4wks	-0.208128	0.000846063	pheno	trx
TCONS_00179486	NULL	TSS46114	19	11876542	11878981	BF_Percent_Growth_0to4wks	-0.206112	0.000847125	pheno	trx
TCONS_00345936	NULL	TSS90316	8	97876173	97876527	Mesenteric Fat Wt	-0.200766	0.00084993	pheno	trx
TCONS_00111578	NULL	TSS28972	14	68130562	68131303	NMR Fat Mass 2 wks diet	0.204042	0.000853862	pheno	trx
TCONS_00279647	NULL	TSS72361	5	38507566	38507782	Food Intake AVG - 4 Wks Diet	-0.205526	0.000856981	pheno	trx
TCONS_00023263	NULL	TSS5548	1	140047587	140048280	Mesenteric_Fat/NMR_Mass_8wks	-0.200608	0.000858121	pheno	trx
TCONS_00071978	NULL	TSS18526	12	56381010	56639896	Food Intake AVG - 4 Wks Diet	-0.205458	0.000860448	pheno	trx
TCONS_00111578	NULL	TSS28972	14	68130562	68131303	NMR_TotalMass_PercentGrowth_0to6wks	0.204676	0.000860776	pheno	trx
TCONS_00299067	NULL	TSS77527	6	85808023	85851295	leucine	-0.372116	0.000860907	met	trx
TCONS_00379556	NULL	TSS98130	X	38180031	38181911	Weight-6 wks diet	0.217331	0.000861246	pheno	trx
TCONS_00299148	NULL	TSS77608	6	118011334	118091667	niacinamide	0.372103	0.000861316	met	trx
TCONS_00211014	NULL	TSS54918	2	140072992	140073448	5'-adenosylhomocysteine	-0.379235	0.000861728	met	trx
TCONS_00156142	NULL	TSS40768	17	35303829	35304272	Spleen/NMR_Mass_8wks	-0.199804	0.000862434	pheno	trx
TCONS_00253824	NULL	TSS66203	4	34353824	34355004	Tot chol.	0.2187	0.000862696	pheno	trx
TCONS_00111510	NULL	TSS28904	14	43088776	43187988	Kidney/NMR_Mass_8wks	0.200109	0.000865328	pheno	trx
TCONS_00345808	NULL	TSS90188	8	28186634	28186962	FatMass_PercentGrowth_0to4wks	-0.203415	0.000866593	pheno	trx
TCONS_00225808	NULL	TSS57425	3	18052398	18057512	FatMass_Response_0to2wks	-0.203792	0.000866788	pheno	trx
TCONS_00382833	NULL	TSS99555	X	53418125	53418967	RDW %	-0.217607	0.000870359	pheno	trx
TCONS_00252593	NULL	TSS65672	4	142579870	143074771	NMR_TotalMass_6wks	0.202964	0.000870416	pheno	trx
TCONS_00379556	NULL	TSS98130	X	38180031	38181911	NMR_BF%_8wks	0.199647	0.000870734	pheno	trx
TCONS_00323838	NULL	TSS84229	7	107567363	107592806	Weight-4 wks diet	0.207985	0.0008738	pheno	trx
TCONS_00210878	NULL	TSS54782	2	32853562	32854077	BF_response_0to4wks	-0.205545	0.000876178	pheno	trx
TCONS_00328146	NULL	TSS85870	8	19700835	20035357	UC	-0.218381	0.000878294	pheno	trx
TCONS_00272790	NULL	TSS69366	5	150118656	150498028	Spleen Wt	-0.199502	0.000878502	pheno	trx
TCONS_00299157	NULL	TSS77617	6	123693287	123693993	NMR_BF%_2wks	0.20433	0.000878754	pheno	trx
TCONS_00339535	NULL	TSS87773	8	122882586	123051084	Liver Wt	-0.199443	0.000881679	pheno	trx
TCONS_00253821	NULL	TSS66200	4	27867150	27867745	NMR_TotalMass_2to8wks	0.204263	0.000882268	pheno	trx
TCONS_00127843	NULL	TSS33187	16	17734233	17735327	FatMass_PercentGrowth_2to8wks	-0.203492	0.000882507	pheno	trx
TCONS_00079800	NULL	TSS19773	12	10092721	10160217	MCHC	-0.217334	0.000883849	pheno	trx
TCONS_00111510	NULL	TSS28904	14	43088776	43187988	FatMass_Response_4to8wks	-0.203086	0.000883875	pheno	trx
TCONS_00111575	NULL	TSS28969	14	68125117	68125499	NMR_TotalMass_0to6wks	0.204219	0.000884602	pheno	trx
TCONS_00299023	NULL	TSS77483	6	45058858	45059509	LYM %	-0.21965	0.000885927	pheno	trx
TCONS_00230779	NULL	TSS59747	3	130929035	130930538	Kidney Wt	0.199722	0.000885984	pheno	trx
TCONS_00111575	NULL	TSS28969	14	68125117	68125499	NMR_TotalMass_2to6wks	0.207305	0.000888038	pheno	trx
TCONS_00363758	NULL	TSS93378	9	27299071	27358373	histidine	-0.371179	0.000889326	met	trx
TCONS_00083297	NULL	TSS21474	12	56373504	56373872	thiamine	0.371142	0.000890474	met	trx
TCONS_00111510	NULL	TSS28904	14	43088776	43187988	Food Intake AVG - 4 Wks Diet	-0.204878	0.000890669	pheno	trx
TCONS_00315308	NULL	TSS80867	7	128329839	128341208	NMR_TotalMass_0to8wks	-0.200676	0.000893342	pheno	trx
TCONS_00299157	NULL	TSS77617	6	123693287	123693993	NMR_TotalMass_6wks	0.202404	0.000900184	pheno	trx
TCONS_00083323	NULL	TSS21500	12	77624238	77625090	Kidney Wt	0.199417	0.000902576	pheno	trx
TCONS_00382874	NULL	TSS99596	X	105120356	105391886	SAC weight	0.20311	0.000902937	pheno	trx
TCONS_00258881	NULL	TSS67189	5	43943938	43944372	Weight-0 wks diet	0.212432	0.000904581	pheno	trx
TCONS_00252593	NULL	TSS65672	4	142579870	143074771	NMR_TotalMass_2to8wks	0.203826	0.000905528	pheno	trx
TCONS_00199957	NULL	TSS50212	2	168630108	168634366	Trigly.	-0.21783	0.000905784	pheno	trx
TCONS_00382029	NULL	TSS99166	X	140178697	140435697	BF_response_4to6wks	-0.206923	0.000908208	pheno	trx
TCONS_00379556	NULL	TSS98130	X	38180031	38181911	SAC weight	0.203004	0.000908632	pheno	trx
TCONS_00326608	NULL	TSS85462	7	111797509	111797602	BF_response_0to4wks	-0.20484	0.000913601	pheno	trx
TCONS_00156142	NULL	TSS40768	17	35303829	35304272	NMR Fat Mass 0 wks diet	0.198829	0.000915279	pheno	trx
TCONS_00069211	NULL	TSS18150	12	19098115	19098223	Spleen Wt	-0.198827	0.000915398	pheno	trx
TCONS_00124880	NULL	TSS32118	15	90714019	91049963	Food Intake - Day 1	-0.204366	0.000918167	pheno	trx
TCONS_00279813	NULL	TSS72527	5	149660640	149661288	NMR Lean Mass 6 wks diet	-0.20166	0.000920389	pheno	trx
TCONS_00381420	NULL	TSS98903	X	105120356	105391886	BF_Percent_Growth_2to6wks	-0.206682	0.000921124	pheno	trx
TCONS_00279813	NULL	TSS72527	5	149660640	149661288	Weight-0 wks diet	-0.212103	0.000921733	pheno	trx
TCONS_00264657	NULL	TSS68135	5	111580796	111840001	Phospholipids (liver)	-0.238398	0.000925341	pheno	trx
TCONS_00127843	NULL	TSS33187	16	17734233	17735327	BF_Percent_Growth_0to8wks	-0.200093	0.000925403	pheno	trx
TCONS_00198656	NULL	TSS49932	2	161109339	161115316	FatMass_PercentGrowth_0to6wks	0.201524	0.000927909	pheno	trx
TCONS_00126048	NULL	TSS32694	15	68876691	68877497	FFA	0.217383	0.000928694	pheno	trx
TCONS_00279647	NULL	TSS72361	5	38507566	38507782	Food Intake - Day 3	-0.214173	0.000928886	pheno	trx
TCONS_00315308	NULL	TSS80867	7	128329839	128341208	Kidney/NMR_Mass_8wks	0.198872	0.00093301	pheno	trx
TCONS_00111510	NULL	TSS28904	14	43088776	43187988	NMR_TotalMass_PercentGrowth_2to4wks	-0.208045	0.000935381	pheno	trx
TCONS_00339535	NULL	TSS87773	8	122882586	123051084	NMR Fat Mass 8 wks diet	-0.198422	0.000938207	pheno	trx
TCONS_00126048	NULL	TSS32694	15	68876691	68877497	MCHC	-0.216255	0.000938986	pheno	trx
TCONS_00263274	NULL	TSS67913	5	104451461	104600171	RDWa	-0.216205	0.000941618	pheno	trx
TCONS_00089048	NULL	TSS22553	13	64928241	64934468	HCT	0.216179	0.00094298	pheno	trx
TCONS_00210847	NULL	TSS54751	2	17940128	17941271	FatMass_Response_0to4wks	-0.20195	0.000946035	pheno	trx
TCONS_00126048	NULL	TSS32694	15	68876691	68877497	Kidney/NMR_Mass_8wks	0.19861	0.000947944	pheno	trx
TCONS_00139337	NULL	TSS36350	17	13168534	13465132	Kidney/NMR_Mass_8wks	0.198589	0.000949147	pheno	trx
TCONS_00138224	NULL	TSS36122	16	93135061	93135674	NMR Free Fluid (g) - 0 wks diet	0.199664	0.000949666	pheno	trx
TCONS_00344548	NULL	TSS89619	8	107942411	108961828	NMMA	0.369265	0.000950036	met	trx
TCONS_00248806	NULL	TSS63890	4	69891680	70017310	Glucose	-0.216969	0.000950336	pheno	trx
TCONS_00321749	NULL	TSS83311	7	61520859	61595779	BF_response_2to4wks	-0.207751	0.000951455	pheno	trx
TCONS_00282250	NULL	TSS73023	6	37644675	37807101	FatMass_PercentGrowth_0to8wks	-0.198164	0.000953024	pheno	trx
TCONS_00382029	NULL	TSS99166	X	140178697	140435697	FatMass_PercentGrowth_4to8wks	-0.201791	0.000955083	pheno	trx
TCONS_00127843	NULL	TSS33187	16	17734233	17735327	BF_Percent_Growth_0to4wks	-0.204021	0.000958831	pheno	trx
TCONS_00299036	NULL	TSS77496	6	52142461	52142980	Kidney Wt	0.19842	0.000958905	pheno	trx
TCONS_00095678	NULL	TSS24142	13	62812932	62815125	Mesenteric Fat Wt	0.19866	0.000965847	pheno	trx
TCONS_00122046	NULL	TSS30879	15	20449020	20634788	Food_Intake/NMR_Mass_8wks	0.203496	0.00096664	pheno	trx
TCONS_00109822	NULL	TSS28186	14	62540352	62541610	threonine	-0.368759	0.000966709	met	trx
TCONS_00138224	NULL	TSS36122	16	93135061	93135674	SubQ_Fat/NMR_Mass_8wks	0.19822	0.000970601	pheno	trx
TCONS_00299052	NULL	TSS77512	6	67882614	67883535	Gonadal Fat Wt	-0.198191	0.000972306	pheno	trx
TCONS_00225808	NULL	TSS57425	3	18052398	18057512	FatMass_Response_0to6wks	-0.200704	0.000974592	pheno	trx
TCONS_00111578	NULL	TSS28972	14	68130562	68131303	NMR_TotalMass_0to6wks	0.202526	0.000978183	pheno	trx
TCONS_00079801	NULL	TSS19773	12	10092721	10160217	Liver/NMR_Mass_8wks	0.197695	0.000980525	pheno	trx
TCONS_00155847	NULL	TSS40567	17	86155571	86167517	Mesenteric_Fat/NMR_Mass_8wks	-0.198377	0.000982447	pheno	trx
TCONS_00264657	NULL	TSS68135	5	111580796	111840001	NMR_TotalMass_PercentGrowth_0to2wks	0.203891	0.00098865	pheno	trx
TCONS_00299112	NULL	TSS77572	6	102936164	102936355	NMR Lean Mass 8 wks diet	-0.197546	0.000989414	pheno	trx
TCONS_00279721	NULL	TSS72435	5	101520124	101520464	NMR Fat Mass 8 wks diet	0.19751	0.000991578	pheno	trx
TCONS_00264658	NULL	TSS68136	5	111580796	111840001	NMR_BF%_2wks	0.202209	0.000996678	pheno	trx
TCONS_00113400	NULL	TSS29342	15	32778517	33035097	Mesenteric Fat Wt	0.198095	0.000999316	pheno	trx

## Sheet: b_500top_each_trait
gene_symbol	BF_Percent_Growth_0to2wks	BF_Percent_Growth_0to4wks	BF_Percent_Growth_0to6wks	BF_Percent_Growth_0to8wks	BF_Percent_Growth_2to4wks	BF_Percent_Growth_2to6wks	BF_Percent_Growth_2to8wks	BF_Percent_Growth_4to6wks	BF_Percent_Growth_4to8wks	BF_Percent_Growth_6to8wks	BF_response_0to2wks	BF_response_0to4wks	BF_response_0to6wks	BF_response_0to8wks	BF_response_2to4wks	BF_response_2to6wks	BF_response_2to8wks	BF_response_4to6wks	BF_response_4to8wks	BF_response_6to8wks	Esterified Chol	FatMass_PercentGrowth_0to2wks	FatMass_PercentGrowth_0to4wks	FatMass_PercentGrowth_0to6wks	FatMass_PercentGrowth_0to8wks	FatMass_PercentGrowth_2to4wks	FatMass_PercentGrowth_2to6wks	FatMass_PercentGrowth_2to8wks	FatMass_PercentGrowth_4to6wks	FatMass_PercentGrowth_4to8wks	FatMass_PercentGrowth_6to8wks	FatMass_Response_0to2wks	FatMass_Response_0to4wks	FatMass_Response_0to6wks	FatMass_Response_0to8wks	FatMass_Response_2to4wks	FatMass_Response_2to6wks	FatMass_Response_2to8wks	FatMass_Response_4to6wks	FatMass_Response_4to8wks	FatMass_Response_6to8wks	FFA	Food Intake - Day 1	Food Intake - Day 2	Food Intake - Day 3	Food Intake - Day 4	Food Intake AVG - 4 Wks Diet	Food_Intake/NMR_Mass_4wks	Food_Intake/NMR_Mass_8wks
0610009O20Rik	Inf	Inf	Inf	Inf	Inf	Inf	Inf	Inf	Inf	Inf	Inf	Inf	Inf	Inf	Inf	Inf	Inf	Inf	Inf	Inf	Inf	Inf	Inf	Inf	Inf	Inf	Inf	Inf	Inf	Inf	Inf	Inf	Inf	Inf	Inf	Inf	Inf	Inf	Inf	Inf	Inf	Inf	Inf	0.000189004	Inf	Inf	Inf	Inf	Inf
0610009O20Rik,Pcdh12	Inf	Inf	Inf	Inf	Inf	Inf	Inf	Inf	Inf	Inf	Inf	Inf	Inf	Inf	Inf	Inf	Inf	Inf	Inf	Inf	Inf	Inf	Inf	Inf	Inf	Inf	Inf	Inf	Inf	Inf	Inf	Inf	Inf	Inf	Inf	Inf	Inf	Inf	Inf	Inf	Inf	Inf	Inf	0.000197568	Inf	Inf	Inf	Inf	Inf
0610011F06Rik	Inf	Inf	Inf	Inf	Inf	Inf	Inf	Inf	Inf	Inf	Inf	Inf	Inf	Inf	Inf	Inf	Inf	Inf	Inf	Inf	Inf	Inf	Inf	Inf	Inf	Inf	Inf	Inf	Inf	Inf	Inf	Inf	Inf	Inf	Inf	Inf	Inf	Inf	Inf	Inf	Inf	Inf	Inf	Inf	Inf	Inf	Inf	Inf	Inf
0610030E20Rik,Tmem150a	Inf	Inf	Inf	Inf	Inf	Inf	Inf	Inf	Inf	6.26714e-05	Inf	Inf	Inf	Inf	Inf	Inf	Inf	Inf	Inf	0.00052717	Inf	Inf	Inf	Inf	Inf	Inf	Inf	Inf	Inf	Inf	0.00272012	Inf	Inf	Inf	Inf	Inf	Inf	Inf	Inf	Inf	Inf	Inf	Inf	Inf	Inf	Inf	Inf	Inf	Inf
0610037L13Rik	Inf	Inf	Inf	Inf	Inf	0.000597868	0.00212333	0.00221299	Inf	Inf	Inf	Inf	Inf	Inf	Inf	Inf	Inf	Inf	Inf	Inf	Inf	Inf	Inf	Inf	Inf	Inf	0.000737392	0.00178256	Inf	Inf	Inf	Inf	Inf	Inf	Inf	Inf	Inf	Inf	Inf	Inf	Inf	Inf	Inf	Inf	Inf	Inf	Inf	Inf	Inf
0610038P03Rik,Gm14256	Inf	Inf	Inf	Inf	Inf	Inf	Inf	Inf	Inf	Inf	Inf	Inf	Inf	Inf	Inf	Inf	Inf	Inf	Inf	Inf	Inf	Inf	Inf	Inf	Inf	Inf	Inf	Inf	Inf	Inf	Inf	Inf	Inf	Inf	Inf	Inf	Inf	Inf	Inf	Inf	Inf	Inf	Inf	Inf	Inf	Inf	Inf	Inf	Inf
0610040F04Rik,Gm17055	Inf	Inf	Inf	Inf	Inf	Inf	Inf	Inf	Inf	Inf	Inf	Inf	Inf	Inf	Inf	Inf	Inf	Inf	Inf	Inf	Inf	Inf	Inf	Inf	Inf	Inf	Inf	Inf	Inf	Inf	Inf	Inf	Inf	Inf	Inf	Inf	Inf	Inf	Inf	Inf	Inf	Inf	Inf	Inf	Inf	Inf	Inf	Inf	Inf
1110001A16Rik	Inf	Inf	Inf	Inf	Inf	Inf	Inf	Inf	Inf	Inf	Inf	Inf	Inf	Inf	Inf	Inf	Inf	Inf	Inf	Inf	Inf	Inf	Inf	Inf	Inf	Inf	Inf	Inf	Inf	Inf	Inf	Inf	Inf	Inf	Inf	Inf	Inf	Inf	Inf	Inf	Inf	0.000156288	Inf	Inf	Inf	Inf	Inf	Inf	Inf
1110001J03Rik	Inf	Inf	Inf	Inf	Inf	Inf	Inf	Inf	Inf	Inf	Inf	Inf	Inf	Inf	Inf	Inf	Inf	Inf	Inf	Inf	Inf	Inf	Inf	Inf	Inf	Inf	Inf	Inf	Inf	Inf	Inf	Inf	Inf	Inf	Inf	Inf	Inf	Inf	Inf	Inf	Inf	0.000885415	Inf	Inf	Inf	Inf	Inf	Inf	Inf
1110004E09Rik	Inf	Inf	Inf	Inf	Inf	Inf	Inf	Inf	Inf	Inf	Inf	Inf	Inf	Inf	Inf	Inf	Inf	Inf	Inf	Inf	Inf	Inf	Inf	Inf	Inf	Inf	Inf	Inf	Inf	Inf	Inf	Inf	Inf	Inf	Inf	Inf	Inf	Inf	Inf	Inf	Inf	Inf	Inf	Inf	Inf	Inf	Inf	Inf	Inf
1110004F10Rik	Inf	Inf	Inf	Inf	Inf	Inf	Inf	Inf	Inf	Inf	Inf	Inf	Inf	Inf	Inf	Inf	Inf	Inf	Inf	Inf	Inf	Inf	Inf	Inf	Inf	Inf	Inf	Inf	Inf	Inf	Inf	Inf	Inf	Inf	Inf	Inf	Inf	0.000313522	Inf	0.000550212	Inf	Inf	Inf	Inf	Inf	Inf	Inf	Inf	Inf
1110007C09Rik	Inf	Inf	Inf	Inf	Inf	Inf	Inf	Inf	Inf	Inf	Inf	Inf	Inf	Inf	Inf	Inf	Inf	Inf	Inf	Inf	Inf	Inf	Inf	Inf	Inf	Inf	Inf	Inf	Inf	Inf	Inf	Inf	Inf	Inf	Inf	Inf	Inf	Inf	Inf	Inf	Inf	Inf	Inf	Inf	Inf	Inf	Inf	Inf	Inf
1110008F13Rik	Inf	Inf	Inf	Inf	Inf	Inf	Inf	Inf	Inf	Inf	Inf	Inf	Inf	Inf	Inf	Inf	Inf	0.00116026	Inf	Inf	Inf	Inf	Inf	Inf	Inf	Inf	Inf	Inf	Inf	0.00138882	Inf	Inf	Inf	Inf	Inf	Inf	Inf	Inf	Inf	Inf	Inf	Inf	Inf	Inf	Inf	Inf	Inf	Inf	Inf
1110008J03Rik	Inf	Inf	Inf	Inf	Inf	Inf	Inf	Inf	Inf	Inf	Inf	Inf	Inf	Inf	Inf	Inf	Inf	Inf	Inf	Inf	Inf	Inf	Inf	Inf	Inf	Inf	Inf	Inf	Inf	Inf	Inf	Inf	Inf	Inf	Inf	Inf	Inf	Inf	Inf	Inf	Inf	Inf	Inf	Inf	Inf	Inf	Inf	Inf	Inf
1110008L16Rik	Inf	Inf	Inf	Inf	Inf	Inf	Inf	Inf	Inf	Inf	Inf	Inf	Inf	Inf	Inf	Inf	Inf	Inf	Inf	Inf	Inf	Inf	Inf	Inf	Inf	Inf	Inf	Inf	Inf	Inf	Inf	Inf	Inf	Inf	Inf	Inf	Inf	Inf	Inf	Inf	Inf	Inf	Inf	Inf	Inf	Inf	Inf	Inf	Inf
1110008P14Rik	Inf	Inf	Inf	Inf	Inf	Inf	Inf	Inf	0.00150879	Inf	Inf	Inf	Inf	Inf	Inf	Inf	Inf	Inf	Inf	Inf	Inf	Inf	Inf	Inf	Inf	Inf	Inf	Inf	Inf	Inf	Inf	Inf	Inf	Inf	Inf	Inf	Inf	Inf	Inf	Inf	Inf	Inf	Inf	Inf	Inf	Inf	Inf	Inf	Inf
1110012L19Rik	Inf	Inf	Inf	Inf	Inf	Inf	Inf	Inf	Inf	Inf	Inf	Inf	Inf	Inf	Inf	Inf	Inf	Inf	Inf	Inf	Inf	Inf	Inf	Inf	Inf	Inf	Inf	Inf	Inf	Inf	Inf	Inf	Inf	Inf	Inf	Inf	Inf	Inf	Inf	Inf	Inf	Inf	Inf	Inf	Inf	Inf	Inf	Inf	Inf
1110017D15Rik	Inf	Inf	Inf	Inf	Inf	Inf	Inf	Inf	Inf	Inf	Inf	0.000381069	Inf	Inf	0.00159126	Inf	Inf	Inf	Inf	Inf	Inf	Inf	Inf	Inf	Inf	Inf	Inf	Inf	Inf	Inf	Inf	Inf	Inf	Inf	Inf	Inf	Inf	Inf	Inf	Inf	Inf	Inf	Inf	Inf	Inf	Inf	Inf	Inf	Inf
1110019D14Rik	Inf	Inf	Inf	Inf	Inf	Inf	Inf	Inf	Inf	Inf	0.000887014	Inf	Inf	Inf	Inf	Inf	Inf	Inf	Inf	Inf	Inf	Inf	Inf	Inf	Inf	Inf	Inf	Inf	Inf	Inf	Inf	Inf	Inf	Inf	Inf	Inf	Inf	Inf	Inf	Inf	Inf	Inf	Inf	Inf	Inf	Inf	Inf	Inf	Inf
1110032A03Rik	Inf	Inf	Inf	Inf	Inf	Inf	Inf	Inf	Inf	0.00290453	Inf	Inf	Inf	Inf	Inf	Inf	Inf	Inf	Inf	Inf	Inf	Inf	Inf	Inf	Inf	Inf	Inf	Inf	Inf	Inf	0.00242554	Inf	Inf	Inf	Inf	Inf	Inf	Inf	Inf	Inf	Inf	Inf	Inf	Inf	Inf	Inf	Inf	Inf	Inf
1110034G24Rik,Chgb	Inf	Inf	Inf	Inf	Inf	Inf	Inf	Inf	Inf	Inf	Inf	Inf	Inf	Inf	Inf	Inf	Inf	Inf	Inf	Inf	Inf	Inf	Inf	Inf	Inf	Inf	Inf	Inf	Inf	Inf	Inf	Inf	Inf	Inf	Inf	Inf	Inf	Inf	Inf	Inf	Inf	Inf	Inf	0.000110438	Inf	Inf	Inf	Inf	Inf
1110037F02Rik	Inf	Inf	Inf	Inf	Inf	Inf	Inf	Inf	Inf	Inf	Inf	Inf	Inf	Inf	Inf	Inf	Inf	Inf	Inf	Inf	Inf	Inf	Inf	Inf	Inf	Inf	Inf	Inf	Inf	Inf	Inf	Inf	Inf	Inf	Inf	Inf	Inf	Inf	Inf	Inf	Inf	Inf	Inf	Inf	Inf	Inf	Inf	Inf	Inf
1110038B12Rik	Inf	Inf	Inf	Inf	Inf	Inf	Inf	Inf	Inf	Inf	Inf	Inf	Inf	Inf	Inf	Inf	Inf	0.00100667	Inf	Inf	Inf	Inf	Inf	Inf	Inf	Inf	Inf	Inf	Inf	Inf	Inf	Inf	Inf	Inf	Inf	Inf	Inf	Inf	0.00015621	Inf	Inf	Inf	Inf	Inf	Inf	Inf	Inf	Inf	Inf
1110038B12Rik,Gm25744,Hspa1b,Snord52	Inf	Inf	Inf	Inf	Inf	Inf	Inf	Inf	Inf	Inf	Inf	Inf	Inf	Inf	Inf	Inf	Inf	Inf	Inf	Inf	Inf	Inf	Inf	0.000785848	Inf	Inf	Inf	Inf	Inf	Inf	Inf	Inf	Inf	Inf	Inf	Inf	Inf	Inf	Inf	Inf	Inf	Inf	Inf	Inf	Inf	Inf	Inf	Inf	Inf
1110038B12Rik,Hspa1b	Inf	Inf	Inf	Inf	Inf	Inf	Inf	Inf	Inf	Inf	Inf	Inf	0.000377756	Inf	Inf	Inf	Inf	Inf	Inf	Inf	Inf	Inf	Inf	Inf	Inf	Inf	Inf	Inf	Inf	Inf	Inf	Inf	Inf	Inf	Inf	Inf	Inf	Inf	Inf	Inf	Inf	Inf	Inf	Inf	Inf	Inf	Inf	Inf	Inf
1110038F14Rik	Inf	Inf	Inf	Inf	Inf	Inf	Inf	Inf	Inf	Inf	Inf	Inf	Inf	Inf	Inf	Inf	Inf	Inf	Inf	Inf	Inf	Inf	Inf	Inf	Inf	Inf	Inf	Inf	Inf	Inf	Inf	Inf	Inf	Inf	Inf	Inf	Inf	Inf	Inf	Inf	Inf	Inf	Inf	Inf	Inf	Inf	Inf	Inf	Inf
1110051M20Rik	Inf	Inf	Inf	Inf	Inf	Inf	Inf	Inf	Inf	Inf	Inf	Inf	Inf	Inf	Inf	Inf	Inf	Inf	Inf	Inf	Inf	Inf	Inf	Inf	Inf	Inf	Inf	Inf	Inf	Inf	Inf	Inf	Inf	Inf	Inf	Inf	Inf	Inf	Inf	Inf	Inf	Inf	Inf	Inf	Inf	Inf	Inf	Inf	Inf
1110054M08Rik	Inf	Inf	Inf	Inf	Inf	Inf	Inf	0.00228553	Inf	Inf	Inf	Inf	Inf	Inf	Inf	Inf	Inf	Inf	Inf	Inf	Inf	Inf	Inf	Inf	Inf	Inf	Inf	Inf	Inf	Inf	Inf	Inf	Inf	Inf	Inf	Inf	Inf	Inf	Inf	Inf	Inf	Inf	Inf	Inf	Inf	Inf	Inf	Inf	Inf
1110058L19Rik	Inf	Inf	Inf	Inf	Inf	Inf	Inf	Inf	Inf	Inf	Inf	0.000290648	Inf	Inf	Inf	Inf	Inf	Inf	Inf	Inf	Inf	Inf	0.000248067	Inf	Inf	Inf	Inf	Inf	Inf	Inf	Inf	Inf	Inf	Inf	Inf	Inf	Inf	Inf	Inf	Inf	Inf	Inf	Inf	Inf	Inf	Inf	Inf	Inf	Inf
1110065P20Rik	Inf	Inf	Inf	Inf	Inf	Inf	Inf	Inf	Inf	Inf	Inf	Inf	Inf	Inf	Inf	Inf	Inf	Inf	Inf	Inf	Inf	Inf	Inf	Inf	Inf	Inf	Inf	Inf	Inf	Inf	Inf	Inf	Inf	Inf	Inf	Inf	Inf	Inf	Inf	Inf	Inf	Inf	Inf	Inf	Inf	Inf	Inf	Inf	Inf
1190007I07Rik	Inf	Inf	Inf	Inf	Inf	Inf	Inf	Inf	Inf	Inf	Inf	Inf	Inf	Inf	Inf	Inf	Inf	Inf	Inf	Inf	Inf	Inf	Inf	Inf	Inf	Inf	Inf	Inf	Inf	Inf	Inf	Inf	Inf	Inf	Inf	Inf	Inf	Inf	Inf	Inf	Inf	Inf	Inf	Inf	Inf	Inf	Inf	Inf	Inf
1300002E11Rik	Inf	Inf	Inf	Inf	Inf	Inf	Inf	Inf	Inf	Inf	Inf	Inf	Inf	Inf	Inf	Inf	Inf	Inf	Inf	Inf	Inf	Inf	Inf	Inf	Inf	Inf	Inf	Inf	Inf	Inf	Inf	Inf	Inf	Inf	Inf	Inf	Inf	Inf	Inf	Inf	Inf	Inf	Inf	Inf	Inf	Inf	Inf	Inf	Inf
1300017J02Rik	Inf	Inf	Inf	Inf	Inf	Inf	Inf	Inf	Inf	Inf	Inf	Inf	Inf	Inf	Inf	Inf	Inf	Inf	Inf	Inf	Inf	Inf	Inf	Inf	Inf	Inf	Inf	Inf	Inf	Inf	Inf	Inf	Inf	Inf	Inf	Inf	Inf	Inf	Inf	Inf	Inf	Inf	Inf	Inf	Inf	Inf	Inf	Inf	Inf
1500009C09Rik	Inf	Inf	Inf	Inf	Inf	Inf	Inf	Inf	Inf	Inf	Inf	Inf	Inf	Inf	Inf	Inf	Inf	Inf	0.000141966	0.00260328	Inf	Inf	Inf	Inf	Inf	Inf	Inf	Inf	Inf	0.00113604	0.00134344	Inf	Inf	Inf	Inf	Inf	Inf	Inf	Inf	0.000492036	0.000547696	Inf	Inf	Inf	Inf	Inf	Inf	Inf	Inf
1500009L16Rik	Inf	Inf	Inf	Inf	Inf	Inf	Inf	Inf	Inf	Inf	Inf	Inf	Inf	Inf	Inf	Inf	Inf	Inf	Inf	Inf	Inf	Inf	Inf	Inf	Inf	Inf	Inf	Inf	Inf	Inf	Inf	Inf	Inf	Inf	Inf	Inf	Inf	Inf	Inf	Inf	Inf	Inf	7.43583e-06	Inf	Inf	Inf	Inf	Inf	Inf
1500011B03Rik	Inf	Inf	0.000352613	0.00034507	Inf	Inf	Inf	0.000605294	0.00149529	Inf	Inf	Inf	Inf	Inf	Inf	Inf	Inf	0.00129056	0.000165355	Inf	Inf	Inf	Inf	0.000237727	0.000352165	Inf	Inf	Inf	0.000149941	0.000358155	Inf	Inf	Inf	Inf	Inf	Inf	Inf	Inf	Inf	8.66889e-05	Inf	Inf	Inf	Inf	1.54409e-05	Inf	Inf	Inf	Inf
1500011B03Rik,2610524H06Rik,Gm20499	Inf	Inf	Inf	Inf	Inf	Inf	Inf	Inf	Inf	Inf	Inf	Inf	Inf	Inf	Inf	Inf	Inf	Inf	Inf	Inf	Inf	Inf	Inf	Inf	Inf	Inf	Inf	Inf	Inf	Inf	Inf	Inf	Inf	Inf	Inf	Inf	Inf	Inf	Inf	Inf	Inf	Inf	Inf	Inf	Inf	Inf	Inf	0.00187483	Inf
1500012F01Rik,Gm25878,Snord12,ZNFX1-AS1_1	Inf	Inf	Inf	Inf	Inf	Inf	Inf	Inf	Inf	Inf	Inf	Inf	Inf	Inf	Inf	Inf	Inf	Inf	Inf	0.00268556	Inf	Inf	Inf	Inf	Inf	Inf	Inf	Inf	Inf	Inf	Inf	Inf	Inf	Inf	Inf	Inf	Inf	Inf	Inf	Inf	Inf	Inf	Inf	Inf	Inf	Inf	Inf	Inf	Inf
1500015L24Rik	Inf	Inf	0.00033018	Inf	Inf	Inf	Inf	Inf	Inf	Inf	Inf	Inf	Inf	Inf	Inf	Inf	Inf	Inf	Inf	Inf	Inf	Inf	0.000894401	8.38985e-05	0.000366471	Inf	0.00192873	Inf	Inf	Inf	Inf	Inf	Inf	Inf	Inf	Inf	Inf	Inf	Inf	Inf	Inf	Inf	Inf	Inf	Inf	Inf	Inf	Inf	Inf
1500016L03Rik	Inf	Inf	Inf	Inf	Inf	Inf	Inf	Inf	Inf	Inf	Inf	Inf	Inf	Inf	Inf	Inf	Inf	Inf	Inf	Inf	Inf	Inf	Inf	Inf	Inf	Inf	Inf	Inf	Inf	Inf	Inf	Inf	Inf	Inf	Inf	Inf	Inf	Inf	Inf	Inf	Inf	Inf	Inf	Inf	Inf	Inf	Inf	Inf	Inf
1500017E21Rik	Inf	Inf	Inf	Inf	Inf	Inf	Inf	Inf	Inf	Inf	Inf	Inf	Inf	Inf	Inf	Inf	Inf	Inf	Inf	Inf	Inf	Inf	Inf	Inf	Inf	Inf	Inf	Inf	Inf	Inf	Inf	Inf	Inf	Inf	Inf	Inf	Inf	Inf	Inf	Inf	Inf	Inf	Inf	Inf	Inf	Inf	Inf	Inf	Inf
1500035N22Rik	Inf	Inf	Inf	Inf	Inf	Inf	Inf	Inf	Inf	Inf	Inf	Inf	Inf	Inf	Inf	Inf	Inf	Inf	Inf	Inf	Inf	Inf	Inf	Inf	Inf	Inf	Inf	Inf	Inf	Inf	Inf	Inf	Inf	Inf	Inf	Inf	Inf	Inf	Inf	Inf	Inf	Inf	Inf	Inf	Inf	Inf	Inf	Inf	Inf
1600002H07Rik	Inf	Inf	Inf	Inf	0.00115919	0.00237942	Inf	Inf	Inf	Inf	Inf	Inf	Inf	Inf	Inf	Inf	Inf	Inf	Inf	Inf	Inf	Inf	Inf	Inf	Inf	Inf	Inf	Inf	Inf	Inf	Inf	Inf	Inf	Inf	Inf	Inf	Inf	Inf	Inf	Inf	Inf	Inf	Inf	Inf	Inf	Inf	Inf	Inf	Inf
1600014C10Rik	Inf	Inf	Inf	Inf	Inf	Inf	Inf	Inf	Inf	Inf	0.000364689	Inf	Inf	Inf	Inf	Inf	Inf	Inf	Inf	Inf	Inf	Inf	Inf	Inf	Inf	Inf	Inf	Inf	Inf	Inf	Inf	0.000446717	Inf	Inf	Inf	Inf	Inf	Inf	Inf	Inf	Inf	Inf	Inf	Inf	Inf	Inf	Inf	Inf	Inf
1600020E01Rik	Inf	Inf	Inf	Inf	Inf	Inf	Inf	Inf	Inf	Inf	Inf	Inf	Inf	Inf	Inf	Inf	Inf	Inf	Inf	Inf	Inf	Inf	Inf	Inf	Inf	Inf	Inf	Inf	Inf	Inf	Inf	Inf	Inf	Inf	Inf	Inf	Inf	Inf	Inf	Inf	Inf	Inf	Inf	Inf	Inf	Inf	Inf	Inf	Inf
1600029I14Rik	Inf	Inf	Inf	Inf	Inf	Inf	Inf	Inf	Inf	Inf	Inf	Inf	Inf	Inf	Inf	Inf	Inf	Inf	Inf	Inf	Inf	Inf	Inf	Inf	Inf	Inf	Inf	Inf	Inf	Inf	Inf	Inf	Inf	Inf	Inf	Inf	Inf	Inf	Inf	Inf	Inf	Inf	Inf	Inf	Inf	Inf	Inf	Inf	Inf
1700001C02Rik	Inf	Inf	Inf	Inf	Inf	Inf	Inf	Inf	Inf	Inf	Inf	Inf	Inf	Inf	Inf	Inf	Inf	Inf	Inf	Inf	Inf	Inf	Inf	Inf	Inf	Inf	Inf	Inf	Inf	Inf	Inf	Inf	Inf	Inf	Inf	Inf	Inf	Inf	Inf	Inf	Inf	Inf	Inf	Inf	Inf	Inf	Inf	Inf	Inf
1700001G11Rik	Inf	Inf	Inf	Inf	Inf	Inf	Inf	Inf	Inf	Inf	Inf	Inf	Inf	Inf	Inf	Inf	Inf	Inf	Inf	Inf	Inf	Inf	Inf	Inf	Inf	Inf	Inf	Inf	Inf	Inf	Inf	Inf	Inf	Inf	Inf	Inf	Inf	Inf	Inf	Inf	Inf	Inf	Inf	Inf	Inf	Inf	Inf	Inf	Inf
1700001O22Rik	Inf	Inf	Inf	Inf	Inf	Inf	Inf	Inf	Inf	Inf	Inf	Inf	Inf	Inf	Inf	Inf	Inf	Inf	Inf	Inf	Inf	Inf	Inf	Inf	Inf	Inf	Inf	Inf	0.00135823	Inf	Inf	Inf	Inf	Inf	Inf	Inf	Inf	Inf	Inf	Inf	Inf	Inf	Inf	Inf	Inf	Inf	Inf	Inf	Inf
1700001O22Rik,4930527E20Rik	Inf	Inf	Inf	Inf	Inf	Inf	Inf	Inf	Inf	Inf	Inf	Inf	Inf	Inf	Inf	Inf	Inf	Inf	Inf	Inf	Inf	Inf	Inf	Inf	Inf	Inf	Inf	Inf	Inf	Inf	Inf	Inf	Inf	Inf	Inf	Inf	Inf	Inf	Inf	Inf	Inf	Inf	Inf	Inf	Inf	Inf	Inf	Inf	Inf
1700003E16Rik	0.000626343	Inf	Inf	Inf	Inf	Inf	Inf	Inf	Inf	Inf	Inf	Inf	Inf	Inf	Inf	Inf	Inf	Inf	Inf	Inf	Inf	Inf	Inf	Inf	Inf	Inf	Inf	Inf	Inf	Inf	Inf	Inf	Inf	Inf	Inf	Inf	Inf	Inf	Inf	Inf	Inf	Inf	Inf	Inf	Inf	Inf	Inf	Inf	Inf
1700003M07Rik	0.00135709	Inf	Inf	Inf	Inf	Inf	Inf	Inf	Inf	Inf	Inf	Inf	Inf	Inf	Inf	Inf	Inf	Inf	Inf	Inf	Inf	Inf	Inf	Inf	Inf	Inf	Inf	Inf	Inf	Inf	Inf	Inf	Inf	Inf	Inf	Inf	Inf	Inf	Inf	Inf	Inf	Inf	Inf	Inf	Inf	Inf	Inf	Inf	Inf
1700007K13Rik	Inf	Inf	Inf	Inf	Inf	Inf	Inf	Inf	Inf	Inf	Inf	Inf	Inf	Inf	Inf	Inf	Inf	Inf	Inf	Inf	Inf	Inf	Inf	Inf	Inf	Inf	Inf	Inf	Inf	Inf	Inf	Inf	Inf	Inf	Inf	Inf	Inf	Inf	Inf	Inf	Inf	Inf	Inf	Inf	Inf	Inf	Inf	Inf	Inf
1700008O03Rik	Inf	Inf	Inf	Inf	Inf	Inf	Inf	Inf	Inf	Inf	Inf	Inf	Inf	Inf	Inf	Inf	Inf	Inf	Inf	Inf	Inf	Inf	Inf	Inf	Inf	Inf	Inf	Inf	Inf	Inf	Inf	Inf	Inf	Inf	Inf	Inf	Inf	Inf	Inf	Inf	Inf	Inf	Inf	Inf	9.33063e-05	Inf	Inf	Inf	Inf
1700010I14Rik	Inf	Inf	Inf	Inf	Inf	Inf	Inf	Inf	Inf	Inf	Inf	Inf	Inf	Inf	Inf	Inf	Inf	Inf	Inf	Inf	Inf	Inf	Inf	Inf	Inf	Inf	Inf	Inf	Inf	Inf	Inf	Inf	Inf	Inf	Inf	Inf	Inf	Inf	Inf	Inf	Inf	Inf	Inf	Inf	Inf	Inf	Inf	Inf	Inf
1700011J10Rik	Inf	Inf	Inf	Inf	Inf	Inf	Inf	6.76509e-05	Inf	Inf	Inf	Inf	Inf	Inf	Inf	Inf	Inf	0.000281651	Inf	Inf	Inf	Inf	Inf	Inf	Inf	Inf	Inf	Inf	3.00669e-05	0.000671743	Inf	Inf	Inf	Inf	Inf	Inf	Inf	Inf	Inf	Inf	Inf	Inf	Inf	Inf	Inf	Inf	Inf	Inf	Inf
1700012B15Rik	Inf	Inf	Inf	Inf	Inf	Inf	Inf	Inf	Inf	Inf	Inf	Inf	Inf	Inf	Inf	Inf	Inf	Inf	Inf	Inf	Inf	Inf	Inf	Inf	Inf	Inf	Inf	Inf	Inf	Inf	Inf	Inf	Inf	Inf	Inf	Inf	Inf	Inf	Inf	Inf	Inf	Inf	Inf	Inf	Inf	Inf	Inf	Inf	Inf
1700012P22Rik	Inf	Inf	Inf	Inf	Inf	Inf	Inf	Inf	Inf	Inf	Inf	Inf	Inf	Inf	Inf	Inf	Inf	Inf	Inf	Inf	Inf	Inf	Inf	Inf	Inf	Inf	Inf	Inf	Inf	Inf	Inf	Inf	Inf	Inf	Inf	Inf	Inf	Inf	Inf	Inf	Inf	Inf	Inf	Inf	Inf	Inf	Inf	Inf	Inf
1700013G23Rik	Inf	Inf	Inf	Inf	Inf	Inf	Inf	Inf	Inf	Inf	Inf	Inf	Inf	Inf	0.00143414	Inf	Inf	Inf	Inf	Inf	Inf	Inf	Inf	Inf	Inf	Inf	Inf	Inf	Inf	Inf	Inf	Inf	Inf	Inf	Inf	0.000202915	Inf	0.000590093	Inf	Inf	Inf	Inf	Inf	Inf	Inf	Inf	Inf	2.33393e-05	6.26424e-05
1700016K19Rik	Inf	Inf	Inf	Inf	Inf	Inf	Inf	Inf	Inf	Inf	Inf	Inf	Inf	Inf	Inf	Inf	Inf	Inf	Inf	Inf	Inf	Inf	Inf	Inf	Inf	Inf	Inf	Inf	Inf	Inf	Inf	Inf	Inf	Inf	Inf	Inf	Inf	Inf	Inf	Inf	Inf	Inf	Inf	Inf	Inf	Inf	Inf	Inf	Inf
1700019G17Rik	Inf	Inf	Inf	Inf	Inf	Inf	Inf	Inf	Inf	Inf	Inf	Inf	Inf	Inf	Inf	Inf	Inf	Inf	Inf	Inf	Inf	Inf	Inf	Inf	Inf	Inf	Inf	Inf	Inf	Inf	Inf	Inf	Inf	Inf	Inf	Inf	Inf	Inf	Inf	Inf	Inf	Inf	Inf	Inf	Inf	Inf	Inf	Inf	Inf
1700020A23Rik,Tmem239,Vps16	Inf	Inf	Inf	Inf	Inf	Inf	Inf	Inf	Inf	Inf	Inf	Inf	Inf	Inf	Inf	Inf	Inf	Inf	Inf	Inf	Inf	Inf	Inf	Inf	Inf	Inf	Inf	Inf	Inf	Inf	Inf	Inf	Inf	Inf	Inf	Inf	Inf	Inf	Inf	Inf	Inf	Inf	Inf	Inf	Inf	Inf	Inf	Inf	Inf
1700020I14Rik	Inf	Inf	Inf	Inf	Inf	Inf	Inf	Inf	Inf	Inf	Inf	Inf	Inf	Inf	Inf	Inf	Inf	Inf	Inf	Inf	Inf	Inf	Inf	Inf	Inf	Inf	Inf	Inf	Inf	Inf	Inf	Inf	Inf	Inf	Inf	Inf	Inf	Inf	Inf	Inf	Inf	Inf	Inf	Inf	Inf	Inf	Inf	Inf	Inf
1700021F05Rik	Inf	Inf	Inf	Inf	Inf	Inf	Inf	Inf	Inf	Inf	Inf	Inf	Inf	Inf	Inf	Inf	Inf	Inf	Inf	Inf	Inf	Inf	Inf	Inf	Inf	Inf	Inf	Inf	Inf	Inf	Inf	Inf	Inf	Inf	Inf	Inf	Inf	Inf	Inf	Inf	Inf	Inf	Inf	Inf	Inf	Inf	Inf	Inf	Inf
1700021K19Rik	Inf	Inf	0.000199061	0.000135654	Inf	1.54181e-05	0.000116987	Inf	Inf	Inf	Inf	Inf	0.000170324	0.000126843	Inf	3.13911e-05	0.000106154	Inf	Inf	Inf	Inf	Inf	Inf	9.40795e-05	2.77572e-05	Inf	1.06135e-05	2.1528e-05	Inf	Inf	Inf	Inf	Inf	Inf	Inf	Inf	0.000239244	0.000152962	Inf	Inf	Inf	Inf	Inf	Inf	Inf	Inf	Inf	Inf	Inf
1700021N21Rik	Inf	Inf	Inf	Inf	Inf	0.00230877	Inf	0.00186136	Inf	Inf	Inf	Inf	Inf	Inf	Inf	Inf	Inf	Inf	Inf	Inf	Inf	Inf	Inf	Inf	Inf	Inf	Inf	Inf	Inf	Inf	Inf	Inf	Inf	Inf	Inf	Inf	Inf	Inf	Inf	Inf	Inf	Inf	Inf	Inf	Inf	Inf	Inf	Inf	Inf
1700023F06Rik	Inf	Inf	Inf	Inf	Inf	Inf	Inf	Inf	Inf	Inf	Inf	Inf	Inf	Inf	Inf	Inf	Inf	Inf	Inf	Inf	Inf	Inf	Inf	Inf	Inf	Inf	Inf	Inf	Inf	Inf	Inf	Inf	Inf	Inf	Inf	Inf	Inf	Inf	Inf	Inf	Inf	Inf	Inf	Inf	Inf	Inf	Inf	Inf	Inf
1700023L04Rik	Inf	Inf	Inf	Inf	Inf	Inf	Inf	Inf	Inf	Inf	Inf	Inf	Inf	Inf	Inf	Inf	Inf	Inf	Inf	Inf	Inf	Inf	Inf	Inf	Inf	Inf	Inf	Inf	Inf	Inf	Inf	Inf	Inf	Inf	Inf	Inf	Inf	Inf	Inf	Inf	Inf	Inf	Inf	Inf	Inf	Inf	Inf	Inf	Inf
1700025G04Rik	Inf	Inf	Inf	Inf	Inf	Inf	Inf	Inf	Inf	Inf	Inf	Inf	Inf	Inf	Inf	Inf	Inf	Inf	Inf	Inf	Inf	Inf	Inf	Inf	Inf	Inf	Inf	Inf	Inf	Inf	Inf	Inf	Inf	Inf	Inf	Inf	Inf	Inf	Inf	Inf	Inf	Inf	Inf	Inf	Inf	0.00020369	Inf	Inf	Inf
1700026D08Rik	Inf	Inf	Inf	Inf	Inf	Inf	Inf	Inf	Inf	Inf	Inf	Inf	Inf	Inf	Inf	Inf	Inf	Inf	Inf	Inf	Inf	Inf	Inf	Inf	Inf	Inf	Inf	Inf	Inf	Inf	Inf	Inf	Inf	Inf	Inf	Inf	Inf	Inf	Inf	Inf	Inf	Inf	Inf	Inf	Inf	Inf	Inf	0.00103986	Inf
1700026D08Rik,Il16	Inf	Inf	Inf	Inf	Inf	Inf	Inf	Inf	Inf	Inf	Inf	Inf	Inf	Inf	Inf	Inf	Inf	Inf	Inf	Inf	Inf	Inf	Inf	Inf	Inf	Inf	Inf	Inf	Inf	Inf	Inf	Inf	Inf	Inf	Inf	Inf	Inf	Inf	Inf	Inf	Inf	Inf	Inf	Inf	Inf	Inf	Inf	0.00119894	Inf
1700026L06Rik	Inf	Inf	Inf	Inf	Inf	Inf	Inf	Inf	Inf	Inf	Inf	Inf	Inf	Inf	Inf	Inf	Inf	Inf	Inf	Inf	Inf	Inf	Inf	Inf	Inf	Inf	Inf	Inf	Inf	Inf	Inf	Inf	Inf	Inf	Inf	Inf	Inf	Inf	Inf	Inf	Inf	Inf	Inf	Inf	Inf	Inf	Inf	Inf	Inf
1700028E10Rik	Inf	Inf	Inf	Inf	Inf	Inf	Inf	Inf	Inf	Inf	Inf	Inf	Inf	Inf	Inf	Inf	Inf	Inf	Inf	Inf	Inf	Inf	Inf	Inf	Inf	Inf	Inf	Inf	Inf	Inf	Inf	Inf	Inf	Inf	Inf	Inf	Inf	Inf	Inf	Inf	Inf	Inf	Inf	Inf	Inf	Inf	Inf	Inf	Inf
1700030C10Rik,3110053B16Rik,Zfp125	Inf	Inf	Inf	Inf	Inf	Inf	Inf	Inf	Inf	Inf	Inf	Inf	Inf	Inf	Inf	Inf	Inf	Inf	Inf	Inf	Inf	Inf	Inf	Inf	Inf	Inf	Inf	Inf	Inf	Inf	Inf	Inf	Inf	Inf	Inf	Inf	Inf	Inf	Inf	Inf	Inf	Inf	Inf	Inf	Inf	Inf	Inf	Inf	Inf
1700034H15Rik	Inf	Inf	Inf	Inf	Inf	Inf	Inf	Inf	Inf	Inf	Inf	Inf	Inf	Inf	0.000477215	Inf	Inf	Inf	Inf	Inf	Inf	Inf	0.000736106	0.00052667	Inf	Inf	Inf	Inf	Inf	Inf	Inf	Inf	Inf	Inf	Inf	Inf	Inf	Inf	Inf	Inf	Inf	Inf	Inf	Inf	Inf	Inf	Inf	Inf	Inf
1700034P13Rik	Inf	Inf	Inf	Inf	Inf	Inf	Inf	Inf	Inf	Inf	Inf	Inf	Inf	Inf	Inf	Inf	Inf	Inf	Inf	Inf	Inf	Inf	Inf	Inf	Inf	Inf	0.00186182	Inf	Inf	Inf	Inf	Inf	Inf	Inf	Inf	Inf	Inf	Inf	Inf	Inf	Inf	Inf	Inf	Inf	Inf	Inf	Inf	Inf	Inf
1700037C18Rik	Inf	Inf	Inf	Inf	Inf	Inf	Inf	Inf	Inf	Inf	Inf	Inf	Inf	Inf	Inf	Inf	Inf	Inf	Inf	Inf	Inf	Inf	Inf	Inf	Inf	Inf	Inf	Inf	Inf	Inf	Inf	Inf	Inf	Inf	Inf	Inf	Inf	Inf	Inf	Inf	Inf	Inf	Inf	Inf	Inf	Inf	Inf	Inf	Inf
1700047F07Rik	Inf	Inf	Inf	Inf	Inf	Inf	Inf	Inf	Inf	Inf	Inf	Inf	Inf	Inf	Inf	Inf	Inf	Inf	Inf	Inf	Inf	Inf	Inf	Inf	Inf	Inf	Inf	Inf	Inf	Inf	Inf	Inf	Inf	Inf	Inf	Inf	Inf	Inf	Inf	Inf	Inf	Inf	Inf	Inf	Inf	Inf	Inf	Inf	Inf
1700048O20Rik	Inf	Inf	Inf	Inf	Inf	Inf	Inf	Inf	Inf	Inf	Inf	Inf	Inf	Inf	Inf	Inf	Inf	Inf	Inf	Inf	Inf	Inf	Inf	Inf	Inf	Inf	Inf	Inf	Inf	Inf	Inf	Inf	Inf	Inf	Inf	Inf	Inf	Inf	Inf	Inf	Inf	Inf	Inf	Inf	Inf	Inf	Inf	Inf	Inf
1700048O20Rik,Fam198a	Inf	Inf	Inf	Inf	Inf	Inf	Inf	Inf	Inf	Inf	Inf	Inf	Inf	Inf	Inf	Inf	Inf	Inf	Inf	Inf	Inf	Inf	Inf	Inf	Inf	Inf	Inf	Inf	Inf	Inf	Inf	Inf	Inf	Inf	Inf	Inf	Inf	Inf	Inf	Inf	Inf	Inf	Inf	Inf	Inf	Inf	Inf	Inf	Inf
1700049G17Rik	Inf	Inf	Inf	Inf	Inf	Inf	Inf	Inf	Inf	Inf	Inf	Inf	Inf	Inf	Inf	Inf	Inf	Inf	Inf	Inf	Inf	Inf	Inf	Inf	Inf	Inf	Inf	Inf	Inf	Inf	Inf	Inf	Inf	Inf	Inf	Inf	Inf	Inf	Inf	Inf	Inf	Inf	Inf	Inf	Inf	Inf	Inf	Inf	Inf
1700067K01Rik	Inf	Inf	Inf	Inf	Inf	Inf	Inf	Inf	Inf	Inf	Inf	Inf	Inf	Inf	Inf	Inf	Inf	Inf	Inf	Inf	Inf	Inf	Inf	Inf	Inf	Inf	Inf	Inf	Inf	Inf	Inf	Inf	Inf	Inf	Inf	Inf	Inf	Inf	Inf	Inf	Inf	Inf	Inf	Inf	Inf	Inf	Inf	Inf	Inf
1700073E17Rik	Inf	Inf	Inf	Inf	Inf	Inf	Inf	Inf	Inf	Inf	Inf	Inf	Inf	Inf	Inf	Inf	Inf	Inf	Inf	Inf	Inf	Inf	Inf	Inf	Inf	Inf	Inf	Inf	Inf	Inf	Inf	Inf	Inf	Inf	Inf	Inf	Inf	Inf	Inf	Inf	Inf	Inf	Inf	Inf	Inf	0.000191996	Inf	Inf	Inf
1700084C01Rik	Inf	Inf	Inf	Inf	Inf	Inf	Inf	Inf	Inf	Inf	Inf	Inf	Inf	Inf	Inf	Inf	Inf	Inf	Inf	Inf	Inf	Inf	Inf	Inf	Inf	Inf	Inf	Inf	Inf	Inf	Inf	Inf	Inf	Inf	Inf	0.000607042	Inf	Inf	Inf	Inf	Inf	Inf	Inf	Inf	Inf	Inf	Inf	Inf	Inf
1700086O06Rik	Inf	Inf	Inf	Inf	Inf	Inf	Inf	Inf	Inf	Inf	Inf	Inf	Inf	Inf	Inf	Inf	Inf	Inf	Inf	Inf	Inf	Inf	Inf	Inf	Inf	Inf	Inf	Inf	Inf	Inf	Inf	Inf	Inf	Inf	Inf	Inf	Inf	Inf	Inf	Inf	Inf	Inf	Inf	Inf	Inf	Inf	Inf	Inf	Inf
1700088E04Rik	Inf	Inf	Inf	Inf	Inf	Inf	Inf	Inf	Inf	Inf	Inf	Inf	Inf	Inf	Inf	Inf	Inf	Inf	Inf	Inf	Inf	Inf	Inf	Inf	Inf	Inf	Inf	Inf	Inf	Inf	Inf	Inf	Inf	Inf	Inf	Inf	Inf	Inf	Inf	Inf	Inf	Inf	Inf	Inf	Inf	Inf	Inf	Inf	Inf
1700091E21Rik	Inf	Inf	Inf	Inf	Inf	Inf	Inf	Inf	Inf	Inf	Inf	Inf	Inf	Inf	Inf	Inf	Inf	Inf	Inf	Inf	Inf	Inf	Inf	Inf	Inf	Inf	Inf	Inf	Inf	Inf	Inf	Inf	Inf	Inf	Inf	Inf	Inf	Inf	Inf	Inf	Inf	Inf	Inf	Inf	Inf	Inf	Inf	Inf	Inf
1700092C17Rik	Inf	Inf	Inf	Inf	Inf	Inf	Inf	Inf	Inf	Inf	Inf	Inf	Inf	Inf	Inf	Inf	Inf	Inf	Inf	Inf	Inf	Inf	Inf	Inf	Inf	Inf	Inf	Inf	Inf	Inf	Inf	Inf	Inf	Inf	Inf	Inf	Inf	Inf	Inf	Inf	Inf	Inf	1.29918e-05	Inf	5.25941e-05	Inf	9.65482e-05	Inf	Inf
1700092M07Rik,Wdr74	Inf	Inf	Inf	Inf	Inf	Inf	Inf	Inf	Inf	Inf	Inf	Inf	Inf	Inf	Inf	Inf	Inf	Inf	Inf	Inf	Inf	Inf	Inf	Inf	Inf	Inf	Inf	Inf	Inf	Inf	Inf	Inf	Inf	Inf	Inf	Inf	Inf	Inf	Inf	Inf	Inf	Inf	Inf	Inf	Inf	Inf	Inf	Inf	Inf
1700094D03Rik,4933434E20Rik	Inf	Inf	Inf	Inf	Inf	Inf	Inf	Inf	Inf	Inf	Inf	Inf	Inf	Inf	Inf	Inf	Inf	Inf	Inf	Inf	Inf	Inf	Inf	Inf	Inf	Inf	Inf	Inf	Inf	Inf	Inf	Inf	Inf	Inf	Inf	Inf	Inf	Inf	Inf	Inf	0.00123749	Inf	Inf	Inf	Inf	Inf	Inf	Inf	Inf
1700101E01Rik	Inf	Inf	Inf	0.00135936	Inf	Inf	Inf	Inf	Inf	Inf	Inf	Inf	Inf	Inf	Inf	Inf	Inf	Inf	Inf	Inf	Inf	Inf	Inf	0.000420495	0.000104038	Inf	Inf	Inf	Inf	Inf	Inf	Inf	Inf	Inf	Inf	Inf	Inf	Inf	Inf	Inf	Inf	Inf	Inf	Inf	Inf	Inf	Inf	Inf	Inf
1700101E01Rik,Barhl1	Inf	Inf	Inf	Inf	Inf	Inf	Inf	Inf	Inf	Inf	Inf	Inf	Inf	Inf	Inf	Inf	Inf	Inf	Inf	Inf	Inf	Inf	Inf	Inf	Inf	Inf	Inf	Inf	Inf	Inf	Inf	Inf	Inf	Inf	Inf	Inf	Inf	Inf	Inf	Inf	Inf	Inf	Inf	Inf	Inf	Inf	Inf	Inf	Inf
1700102P08Rik,Usp4	Inf	Inf	Inf	Inf	Inf	Inf	Inf	Inf	Inf	Inf	Inf	Inf	Inf	Inf	Inf	Inf	Inf	Inf	Inf	Inf	Inf	Inf	Inf	Inf	Inf	Inf	Inf	Inf	Inf	Inf	Inf	Inf	Inf	Inf	Inf	Inf	Inf	Inf	Inf	Inf	Inf	Inf	Inf	Inf	Inf	0.00013193	Inf	Inf	Inf
1700112E06Rik	Inf	Inf	Inf	Inf	Inf	Inf	Inf	Inf	Inf	Inf	Inf	Inf	Inf	Inf	Inf	Inf	Inf	Inf	Inf	Inf	Inf	Inf	Inf	Inf	Inf	Inf	Inf	Inf	Inf	Inf	Inf	Inf	Inf	Inf	Inf	Inf	Inf	Inf	Inf	Inf	Inf	Inf	Inf	Inf	Inf	Inf	Inf	Inf	Inf
1700125G02Rik,Epha10	Inf	Inf	Inf	Inf	Inf	Inf	Inf	Inf	Inf	Inf	Inf	Inf	Inf	Inf	Inf	Inf	Inf	Inf	Inf	Inf	Inf	Inf	Inf	Inf	Inf	Inf	Inf	Inf	Inf	Inf	Inf	Inf	Inf	Inf	Inf	Inf	Inf	Inf	Inf	Inf	Inf	Inf	Inf	2.72565e-05	3.98253e-05	1.66865e-05	2.97998e-05	Inf	Inf
1810009A15Rik	Inf	Inf	Inf	Inf	Inf	Inf	Inf	Inf	Inf	Inf	Inf	Inf	Inf	Inf	Inf	Inf	Inf	Inf	Inf	Inf	Inf	Inf	Inf	Inf	Inf	Inf	Inf	Inf	Inf	Inf	Inf	Inf	Inf	Inf	Inf	Inf	Inf	Inf	Inf	Inf	Inf	Inf	Inf	Inf	Inf	Inf	Inf	Inf	Inf
1810009A15Rik,Ganab,Ints5	Inf	Inf	Inf	Inf	Inf	Inf	Inf	Inf	Inf	Inf	Inf	0.000355525	4.15096e-05	0.000512905	Inf	Inf	Inf	Inf	Inf	Inf	Inf	Inf	Inf	Inf	Inf	Inf	Inf	Inf	Inf	Inf	Inf	Inf	Inf	Inf	Inf	Inf	Inf	Inf	Inf	Inf	Inf	Inf	Inf	Inf	Inf	Inf	Inf	Inf	Inf
1810013L24Rik	Inf	Inf	Inf	Inf	Inf	Inf	Inf	Inf	Inf	Inf	Inf	Inf	Inf	Inf	Inf	Inf	Inf	Inf	Inf	Inf	Inf	Inf	Inf	Inf	Inf	Inf	Inf	Inf	Inf	Inf	Inf	Inf	Inf	Inf	Inf	Inf	Inf	Inf	Inf	Inf	Inf	Inf	Inf	Inf	Inf	Inf	Inf	Inf	Inf
1810037I17Rik	Inf	Inf	Inf	Inf	Inf	Inf	Inf	Inf	Inf	Inf	Inf	Inf	Inf	Inf	Inf	Inf	Inf	Inf	Inf	Inf	Inf	Inf	Inf	Inf	Inf	Inf	Inf	Inf	Inf	Inf	Inf	Inf	Inf	Inf	Inf	Inf	Inf	Inf	Inf	Inf	Inf	Inf	Inf	Inf	Inf	Inf	Inf	Inf	Inf
1810043G02Rik	Inf	Inf	Inf	Inf	Inf	Inf	Inf	0.000410138	Inf	Inf	Inf	Inf	Inf	Inf	Inf	Inf	Inf	Inf	Inf	Inf	Inf	Inf	Inf	Inf	Inf	Inf	Inf	Inf	Inf	Inf	Inf	Inf	Inf	Inf	Inf	Inf	Inf	Inf	Inf	Inf	Inf	Inf	Inf	Inf	Inf	Inf	Inf	Inf	Inf
1810055G02Rik	Inf	Inf	Inf	Inf	Inf	Inf	Inf	Inf	Inf	Inf	Inf	Inf	Inf	Inf	Inf	Inf	Inf	Inf	Inf	Inf	Inf	Inf	Inf	Inf	Inf	Inf	Inf	Inf	Inf	Inf	Inf	Inf	Inf	Inf	Inf	Inf	Inf	Inf	Inf	Inf	Inf	Inf	Inf	Inf	Inf	Inf	Inf	Inf	Inf
1810058I24Rik	Inf	Inf	Inf	Inf	Inf	Inf	Inf	Inf	Inf	0.00392673	Inf	Inf	Inf	Inf	Inf	Inf	Inf	Inf	Inf	Inf	Inf	Inf	Inf	Inf	Inf	Inf	Inf	Inf	Inf	Inf	Inf	Inf	Inf	Inf	Inf	Inf	Inf	Inf	Inf	Inf	Inf	Inf	Inf	Inf	Inf	Inf	Inf	Inf	Inf
2010002M12Rik,Gm14446	Inf	Inf	Inf	Inf	Inf	Inf	Inf	Inf	Inf	Inf	Inf	Inf	Inf	Inf	Inf	Inf	Inf	Inf	Inf	Inf	Inf	Inf	Inf	Inf	Inf	Inf	Inf	Inf	Inf	Inf	Inf	Inf	Inf	Inf	Inf	Inf	Inf	Inf	Inf	Inf	Inf	Inf	Inf	Inf	Inf	Inf	Inf	Inf	Inf
2010005H15Rik	Inf	Inf	Inf	Inf	Inf	Inf	Inf	Inf	Inf	Inf	Inf	Inf	Inf	Inf	Inf	Inf	Inf	Inf	Inf	Inf	Inf	Inf	Inf	Inf	Inf	Inf	Inf	Inf	Inf	Inf	Inf	Inf	Inf	Inf	Inf	Inf	Inf	Inf	Inf	Inf	Inf	Inf	Inf	Inf	Inf	Inf	Inf	Inf	Inf
2010012O05Rik	Inf	Inf	Inf	Inf	Inf	Inf	Inf	Inf	Inf	Inf	Inf	Inf	Inf	Inf	Inf	Inf	Inf	Inf	Inf	Inf	Inf	Inf	Inf	Inf	Inf	Inf	Inf	Inf	Inf	Inf	Inf	Inf	Inf	Inf	Inf	Inf	Inf	Inf	Inf	Inf	Inf	0.00106591	Inf	Inf	Inf	Inf	Inf	Inf	Inf
2010107G23Rik	Inf	Inf	Inf	Inf	Inf	Inf	Inf	Inf	Inf	Inf	Inf	Inf	Inf	Inf	Inf	Inf	Inf	Inf	Inf	Inf	Inf	Inf	Inf	Inf	Inf	Inf	Inf	Inf	Inf	Inf	Inf	Inf	Inf	Inf	Inf	Inf	Inf	Inf	Inf	Inf	Inf	Inf	Inf	Inf	Inf	Inf	Inf	0.000264463	0.00116616
2010110K18Rik,Fam53c	Inf	Inf	Inf	Inf	Inf	Inf	Inf	Inf	Inf	Inf	Inf	Inf	Inf	Inf	Inf	Inf	Inf	Inf	Inf	Inf	Inf	Inf	Inf	Inf	Inf	Inf	Inf	Inf	Inf	Inf	Inf	Inf	Inf	Inf	Inf	Inf	Inf	Inf	Inf	Inf	Inf	Inf	Inf	Inf	Inf	Inf	Inf	Inf	Inf
2010111I01Rik	Inf	Inf	Inf	Inf	Inf	Inf	Inf	Inf	Inf	Inf	Inf	Inf	Inf	Inf	Inf	Inf	Inf	Inf	Inf	Inf	Inf	Inf	Inf	Inf	Inf	Inf	Inf	Inf	Inf	Inf	Inf	Inf	Inf	Inf	Inf	Inf	Inf	Inf	Inf	Inf	Inf	Inf	Inf	Inf	Inf	Inf	Inf	Inf	Inf
2010300C02Rik	Inf	Inf	Inf	Inf	Inf	Inf	Inf	Inf	Inf	Inf	Inf	Inf	Inf	Inf	Inf	Inf	Inf	Inf	Inf	Inf	Inf	Inf	Inf	Inf	Inf	Inf	Inf	Inf	Inf	Inf	Inf	Inf	Inf	Inf	Inf	Inf	Inf	Inf	Inf	Inf	Inf	Inf	Inf	Inf	Inf	Inf	Inf	Inf	Inf
2010315B03Rik	Inf	Inf	Inf	Inf	Inf	Inf	Inf	0.000672016	0.00168979	Inf	0.000213232	0.000459895	Inf	Inf	Inf	Inf	Inf	Inf	Inf	Inf	Inf	Inf	Inf	Inf	Inf	Inf	Inf	Inf	Inf	Inf	Inf	5.19458e-08	8.60641e-08	6.10936e-07	1.11148e-05	9.10284e-05	Inf	Inf	Inf	Inf	Inf	Inf	Inf	Inf	Inf	Inf	Inf	3.57117e-06	7.46901e-05
2210013O21Rik	Inf	Inf	Inf	Inf	Inf	Inf	Inf	0.00200554	7.39747e-05	0.00377366	Inf	Inf	Inf	Inf	Inf	Inf	0.000547509	Inf	4.35889e-06	0.000199221	Inf	Inf	Inf	Inf	Inf	Inf	Inf	Inf	Inf	0.000264745	Inf	Inf	Inf	Inf	Inf	Inf	Inf	0.000565447	Inf	7.18708e-05	0.000464731	Inf	Inf	Inf	Inf	Inf	0.000135387	Inf	Inf
2210015D19Rik	Inf	Inf	Inf	Inf	Inf	Inf	Inf	Inf	Inf	Inf	Inf	0.000490138	1.92523e-05	0.000265763	Inf	Inf	Inf	Inf	Inf	Inf	Inf	Inf	Inf	Inf	Inf	Inf	Inf	Inf	0.000540536	Inf	Inf	Inf	Inf	Inf	Inf	Inf	0.000451946	0.000579133	0.000384076	Inf	0.00180447	Inf	Inf	Inf	Inf	Inf	Inf	Inf	Inf
2210015D19Rik,Dbnl	Inf	Inf	Inf	Inf	Inf	Inf	Inf	Inf	Inf	Inf	Inf	Inf	Inf	Inf	Inf	Inf	Inf	Inf	Inf	Inf	Inf	Inf	Inf	Inf	Inf	Inf	Inf	Inf	Inf	Inf	Inf	Inf	Inf	Inf	Inf	Inf	Inf	0.000472224	Inf	Inf	Inf	Inf	Inf	Inf	Inf	Inf	Inf	Inf	Inf
2210016L21Rik	Inf	Inf	Inf	Inf	Inf	Inf	0.00193182	0.00187146	0.00177034	Inf	Inf	Inf	Inf	Inf	Inf	Inf	0.000363541	0.00161777	0.000355205	Inf	Inf	Inf	Inf	Inf	Inf	Inf	Inf	0.00136515	Inf	0.000883267	Inf	Inf	Inf	Inf	Inf	Inf	Inf	Inf	Inf	0.000223249	Inf	Inf	Inf	Inf	Inf	Inf	Inf	Inf	Inf
2210408F21Rik,Gm13844,Gm14532,Mkln1	Inf	Inf	Inf	Inf	Inf	Inf	Inf	Inf	Inf	Inf	Inf	Inf	Inf	Inf	Inf	Inf	Inf	Inf	Inf	Inf	Inf	Inf	Inf	Inf	Inf	Inf	Inf	Inf	Inf	Inf	Inf	Inf	Inf	Inf	Inf	Inf	Inf	Inf	Inf	Inf	Inf	Inf	Inf	Inf	Inf	Inf	Inf	Inf	Inf
2210408I21Rik	Inf	Inf	Inf	Inf	Inf	Inf	Inf	Inf	Inf	Inf	Inf	Inf	8.30299e-06	0.000141967	Inf	Inf	Inf	Inf	Inf	Inf	Inf	Inf	Inf	0.000242841	Inf	Inf	Inf	Inf	Inf	Inf	Inf	0.000396373	1.32694e-05	3.52478e-07	1.03263e-06	0.000635909	3.16631e-05	2.53103e-05	8.28414e-05	2.88771e-05	Inf	Inf	Inf	Inf	Inf	Inf	Inf	Inf	Inf
2310009B15Rik	Inf	Inf	Inf	Inf	Inf	Inf	Inf	Inf	Inf	Inf	Inf	Inf	Inf	Inf	Inf	Inf	Inf	Inf	Inf	Inf	Inf	Inf	Inf	Inf	Inf	Inf	Inf	Inf	Inf	Inf	Inf	Inf	Inf	Inf	Inf	Inf	Inf	Inf	Inf	Inf	Inf	Inf	Inf	Inf	Inf	Inf	Inf	Inf	Inf
2310011J03Rik	Inf	Inf	Inf	Inf	Inf	Inf	Inf	Inf	Inf	Inf	Inf	Inf	Inf	Inf	Inf	Inf	Inf	Inf	Inf	Inf	Inf	Inf	Inf	Inf	Inf	Inf	Inf	Inf	Inf	Inf	Inf	Inf	Inf	Inf	Inf	Inf	Inf	Inf	Inf	Inf	Inf	0.000399432	Inf	Inf	Inf	Inf	Inf	Inf	Inf
2310022B05Rik	Inf	Inf	Inf	Inf	Inf	Inf	Inf	Inf	Inf	Inf	Inf	Inf	Inf	Inf	Inf	Inf	Inf	Inf	Inf	Inf	Inf	Inf	Inf	Inf	Inf	Inf	Inf	Inf	Inf	Inf	Inf	Inf	Inf	Inf	Inf	Inf	Inf	Inf	Inf	Inf	Inf	Inf	Inf	Inf	Inf	4.55698e-06	Inf	Inf	Inf
2310026L22Rik,Hp1bp3	Inf	Inf	Inf	Inf	Inf	Inf	Inf	Inf	Inf	Inf	Inf	Inf	Inf	Inf	Inf	Inf	Inf	Inf	Inf	Inf	Inf	Inf	Inf	Inf	Inf	Inf	Inf	Inf	Inf	Inf	Inf	Inf	Inf	Inf	Inf	Inf	Inf	Inf	Inf	Inf	Inf	0.000414024	Inf	Inf	Inf	Inf	Inf	Inf	Inf
2310033P09Rik,Mrpl55	Inf	Inf	Inf	Inf	Inf	Inf	Inf	Inf	Inf	Inf	Inf	Inf	Inf	Inf	Inf	Inf	Inf	Inf	Inf	Inf	0.000143347	Inf	Inf	Inf	Inf	Inf	Inf	Inf	Inf	Inf	Inf	Inf	Inf	Inf	Inf	Inf	Inf	Inf	Inf	Inf	Inf	Inf	Inf	Inf	Inf	Inf	Inf	Inf	Inf
2310036O22Rik	Inf	Inf	Inf	Inf	Inf	Inf	Inf	Inf	Inf	Inf	Inf	Inf	Inf	Inf	Inf	Inf	Inf	Inf	Inf	Inf	Inf	Inf	Inf	Inf	Inf	Inf	Inf	Inf	Inf	Inf	Inf	Inf	Inf	Inf	Inf	Inf	Inf	Inf	Inf	0.000382224	0.00173095	Inf	Inf	Inf	Inf	Inf	Inf	Inf	Inf
2310039H08Rik	Inf	Inf	Inf	Inf	Inf	Inf	Inf	0.00106743	Inf	Inf	Inf	Inf	Inf	Inf	Inf	Inf	Inf	Inf	Inf	Inf	Inf	Inf	Inf	Inf	Inf	Inf	Inf	Inf	Inf	Inf	Inf	Inf	Inf	Inf	Inf	Inf	Inf	Inf	Inf	Inf	Inf	Inf	Inf	Inf	Inf	Inf	Inf	Inf	Inf
2310044G17Rik	Inf	Inf	Inf	Inf	Inf	Inf	Inf	Inf	Inf	Inf	Inf	0.000118795	0.000445287	Inf	Inf	Inf	Inf	Inf	Inf	Inf	Inf	Inf	Inf	Inf	Inf	Inf	Inf	Inf	Inf	Inf	Inf	Inf	Inf	Inf	Inf	Inf	Inf	Inf	Inf	Inf	Inf	Inf	Inf	Inf	Inf	Inf	Inf	Inf	Inf
2310045N01Rik	Inf	Inf	Inf	Inf	Inf	Inf	Inf	Inf	Inf	Inf	Inf	Inf	Inf	Inf	Inf	Inf	Inf	Inf	Inf	Inf	Inf	Inf	Inf	Inf	Inf	Inf	Inf	Inf	Inf	Inf	Inf	1.67546e-05	0.000104424	0.000164021	0.000165794	Inf	Inf	0.0004066	Inf	Inf	Inf	Inf	Inf	2.61062e-05	4.94024e-05	Inf	7.58553e-05	Inf	Inf
2310067B10Rik	Inf	Inf	Inf	Inf	Inf	Inf	Inf	Inf	Inf	Inf	Inf	Inf	Inf	Inf	Inf	Inf	Inf	Inf	Inf	Inf	Inf	Inf	Inf	Inf	Inf	Inf	Inf	Inf	Inf	Inf	Inf	Inf	Inf	Inf	Inf	Inf	Inf	Inf	Inf	Inf	Inf	Inf	6.08992e-07	Inf	Inf	Inf	6.64612e-05	Inf	Inf
2310069G16Rik	Inf	Inf	Inf	Inf	Inf	Inf	Inf	Inf	Inf	Inf	Inf	Inf	Inf	Inf	Inf	Inf	Inf	Inf	Inf	Inf	Inf	Inf	Inf	Inf	Inf	Inf	Inf	Inf	Inf	Inf	Inf	0.000481281	Inf	1.685e-05	Inf	Inf	Inf	Inf	Inf	Inf	Inf	Inf	Inf	Inf	Inf	Inf	Inf	Inf	Inf
2410002F23Rik	Inf	Inf	Inf	Inf	0.000354577	Inf	Inf	Inf	Inf	Inf	Inf	0.000275088	0.00017084	0.000154122	9.27419e-05	Inf	Inf	Inf	Inf	Inf	0.000316165	Inf	0.000765941	0.000729086	Inf	0.000113415	Inf	Inf	Inf	Inf	Inf	Inf	Inf	Inf	Inf	0.000126489	Inf	Inf	Inf	Inf	Inf	Inf	Inf	Inf	Inf	Inf	Inf	Inf	Inf
2410002F23Rik,Gm15517,Gm23991,Gm26247	Inf	Inf	Inf	Inf	Inf	Inf	Inf	Inf	Inf	Inf	Inf	Inf	Inf	Inf	Inf	0.00171272	0.000535404	Inf	Inf	Inf	Inf	Inf	Inf	Inf	Inf	Inf	Inf	0.00131812	Inf	Inf	Inf	Inf	Inf	Inf	Inf	Inf	Inf	Inf	Inf	Inf	Inf	Inf	Inf	Inf	Inf	Inf	Inf	Inf	Inf
2410004N09Rik	Inf	Inf	Inf	Inf	Inf	Inf	Inf	Inf	Inf	Inf	Inf	Inf	Inf	Inf	Inf	Inf	Inf	Inf	Inf	Inf	Inf	Inf	Inf	Inf	Inf	Inf	Inf	Inf	Inf	Inf	Inf	Inf	Inf	Inf	Inf	Inf	Inf	Inf	Inf	Inf	Inf	0.000133566	Inf	Inf	Inf	Inf	Inf	Inf	Inf
2410004P03Rik	Inf	Inf	Inf	Inf	Inf	Inf	Inf	Inf	Inf	Inf	Inf	Inf	Inf	Inf	Inf	Inf	Inf	Inf	Inf	Inf	Inf	Inf	Inf	Inf	Inf	Inf	Inf	Inf	Inf	Inf	Inf	Inf	Inf	Inf	Inf	Inf	Inf	Inf	Inf	Inf	Inf	Inf	Inf	Inf	Inf	Inf	Inf	Inf	Inf
2410006H16Rik	Inf	Inf	Inf	Inf	Inf	Inf	Inf	0.00141154	0.00102021	Inf	Inf	Inf	Inf	Inf	Inf	Inf	Inf	Inf	0.000482889	Inf	Inf	Inf	Inf	Inf	Inf	Inf	Inf	Inf	0.000993468	0.000170321	Inf	Inf	Inf	Inf	Inf	Inf	Inf	Inf	Inf	0.000754046	Inf	Inf	Inf	Inf	Inf	Inf	Inf	Inf	Inf
2410006H16Rik,4930443B20Rik	Inf	Inf	Inf	Inf	Inf	Inf	Inf	0.00141453	0.000776055	Inf	Inf	Inf	Inf	Inf	Inf	Inf	Inf	Inf	0.000345137	Inf	Inf	Inf	Inf	Inf	Inf	Inf	Inf	Inf	0.000796196	0.000138414	Inf	Inf	Inf	Inf	Inf	Inf	Inf	Inf	Inf	0.000683408	Inf	Inf	Inf	Inf	Inf	Inf	Inf	Inf	Inf
2410016O06Rik	Inf	Inf	Inf	Inf	Inf	Inf	0.00190307	0.000694726	6.60158e-06	0.00263261	Inf	Inf	Inf	Inf	Inf	Inf	Inf	0.000345373	1.73631e-06	0.000499769	Inf	Inf	Inf	Inf	Inf	Inf	Inf	Inf	Inf	1.74514e-05	0.000955375	Inf	Inf	Inf	Inf	Inf	Inf	Inf	Inf	0.000207952	0.00158671	Inf	Inf	Inf	Inf	Inf	Inf	Inf	Inf
2410018M08Rik	Inf	Inf	Inf	Inf	Inf	Inf	Inf	Inf	Inf	Inf	Inf	Inf	Inf	Inf	Inf	Inf	Inf	Inf	Inf	Inf	Inf	Inf	Inf	Inf	Inf	Inf	Inf	Inf	Inf	Inf	Inf	Inf	Inf	Inf	Inf	Inf	Inf	Inf	Inf	Inf	Inf	Inf	Inf	Inf	Inf	Inf	Inf	Inf	Inf
2410066E13Rik	Inf	Inf	Inf	Inf	Inf	Inf	Inf	Inf	Inf	Inf	Inf	Inf	Inf	Inf	Inf	Inf	Inf	Inf	Inf	Inf	Inf	Inf	Inf	Inf	Inf	Inf	Inf	Inf	Inf	Inf	Inf	Inf	Inf	Inf	Inf	Inf	Inf	Inf	Inf	Inf	Inf	Inf	Inf	Inf	Inf	Inf	Inf	Inf	Inf
2500004C02Rik	Inf	Inf	Inf	Inf	Inf	Inf	Inf	Inf	Inf	Inf	2.36561e-07	0.000157962	0.00028254	0.00034906	Inf	Inf	Inf	Inf	Inf	Inf	Inf	0.000314556	Inf	Inf	Inf	Inf	Inf	Inf	Inf	Inf	Inf	4.20241e-08	3.83874e-06	5.91468e-06	3.01424e-06	Inf	Inf	Inf	Inf	Inf	Inf	Inf	Inf	Inf	Inf	Inf	Inf	Inf	Inf
2510002D24Rik	Inf	Inf	Inf	Inf	Inf	Inf	Inf	Inf	Inf	Inf	Inf	Inf	Inf	Inf	Inf	Inf	Inf	Inf	Inf	Inf	Inf	Inf	Inf	Inf	Inf	Inf	Inf	Inf	Inf	Inf	Inf	Inf	Inf	Inf	Inf	Inf	Inf	Inf	Inf	Inf	Inf	Inf	Inf	Inf	Inf	Inf	Inf	Inf	Inf
2510003E04Rik	Inf	Inf	Inf	Inf	Inf	Inf	Inf	Inf	Inf	Inf	Inf	Inf	Inf	Inf	Inf	Inf	Inf	Inf	Inf	Inf	Inf	Inf	Inf	Inf	Inf	Inf	Inf	Inf	Inf	Inf	Inf	Inf	Inf	Inf	Inf	Inf	Inf	Inf	Inf	Inf	Inf	Inf	Inf	Inf	Inf	Inf	Inf	Inf	Inf
2610002J02Rik	0.00028381	0.000185168	Inf	Inf	Inf	Inf	Inf	Inf	Inf	Inf	0.000138462	Inf	Inf	Inf	Inf	Inf	Inf	Inf	Inf	Inf	Inf	0.000113897	0.00027125	Inf	Inf	Inf	Inf	Inf	Inf	Inf	Inf	Inf	Inf	Inf	Inf	Inf	Inf	Inf	Inf	Inf	Inf	1.19143e-05	Inf	Inf	Inf	Inf	Inf	Inf	Inf
2610005L07Rik	Inf	Inf	Inf	Inf	Inf	Inf	Inf	Inf	Inf	Inf	Inf	Inf	Inf	Inf	Inf	Inf	Inf	Inf	Inf	Inf	Inf	Inf	Inf	Inf	Inf	Inf	Inf	Inf	Inf	Inf	Inf	Inf	Inf	Inf	Inf	Inf	Inf	Inf	Inf	Inf	Inf	Inf	Inf	Inf	Inf	Inf	Inf	Inf	Inf
2610008E11Rik	Inf	Inf	Inf	Inf	Inf	Inf	Inf	Inf	Inf	Inf	Inf	Inf	Inf	Inf	Inf	Inf	Inf	Inf	Inf	Inf	Inf	Inf	Inf	Inf	Inf	Inf	Inf	Inf	Inf	Inf	Inf	Inf	Inf	Inf	Inf	Inf	Inf	Inf	Inf	Inf	Inf	Inf	Inf	Inf	Inf	Inf	Inf	0.0018667	Inf
2610020H08Rik	Inf	Inf	Inf	Inf	Inf	Inf	Inf	Inf	Inf	0.000714068	Inf	Inf	Inf	Inf	Inf	Inf	Inf	Inf	Inf	0.00128932	Inf	Inf	Inf	Inf	Inf	Inf	Inf	Inf	Inf	Inf	0.00089154	Inf	Inf	Inf	Inf	Inf	Inf	Inf	Inf	Inf	0.00269047	Inf	Inf	Inf	Inf	Inf	Inf	Inf	Inf
2610034M16Rik	Inf	Inf	Inf	Inf	Inf	Inf	Inf	Inf	Inf	Inf	Inf	Inf	Inf	Inf	Inf	Inf	Inf	Inf	Inf	Inf	Inf	Inf	Inf	Inf	Inf	Inf	Inf	Inf	Inf	Inf	0.00314319	Inf	Inf	Inf	Inf	Inf	Inf	Inf	Inf	Inf	Inf	Inf	Inf	Inf	Inf	Inf	Inf	Inf	Inf
2610035D17Rik	Inf	Inf	Inf	Inf	Inf	Inf	Inf	Inf	Inf	Inf	Inf	Inf	Inf	Inf	Inf	Inf	Inf	Inf	Inf	Inf	Inf	Inf	Inf	Inf	Inf	Inf	Inf	Inf	Inf	Inf	0.00174818	Inf	Inf	Inf	Inf	Inf	Inf	Inf	Inf	Inf	Inf	Inf	Inf	Inf	Inf	Inf	Inf	Inf	Inf
2610044O15Rik8	Inf	Inf	Inf	Inf	Inf	0.00145327	Inf	Inf	Inf	Inf	Inf	Inf	Inf	Inf	Inf	Inf	Inf	Inf	Inf	Inf	Inf	Inf	Inf	Inf	Inf	Inf	0.00139559	0.00183026	Inf	Inf	Inf	Inf	Inf	Inf	Inf	Inf	Inf	Inf	Inf	Inf	Inf	Inf	Inf	Inf	Inf	Inf	Inf	Inf	Inf
2610203C20Rik	Inf	Inf	Inf	Inf	0.0012095	Inf	0.00093442	Inf	Inf	0.000611635	Inf	Inf	Inf	Inf	Inf	Inf	Inf	Inf	Inf	0.00144299	Inf	Inf	Inf	Inf	Inf	Inf	Inf	0.00204272	Inf	Inf	0.00181757	Inf	Inf	Inf	Inf	Inf	Inf	Inf	Inf	Inf	Inf	Inf	Inf	Inf	Inf	Inf	Inf	Inf	Inf
2610203C20Rik,Gm25401,Mir125b-1	Inf	Inf	Inf	Inf	Inf	Inf	Inf	Inf	Inf	Inf	Inf	Inf	Inf	Inf	Inf	Inf	Inf	Inf	Inf	Inf	Inf	Inf	Inf	Inf	Inf	Inf	Inf	Inf	Inf	Inf	Inf	3.04487e-05	Inf	Inf	Inf	Inf	Inf	Inf	Inf	Inf	Inf	Inf	Inf	Inf	Inf	Inf	Inf	Inf	Inf
2610204G22Rik,Gm13644,Gm26840	Inf	Inf	Inf	Inf	Inf	Inf	Inf	Inf	Inf	Inf	Inf	Inf	Inf	Inf	Inf	Inf	Inf	Inf	Inf	Inf	Inf	0.00235518	Inf	Inf	Inf	Inf	Inf	Inf	Inf	Inf	Inf	Inf	Inf	Inf	Inf	Inf	Inf	Inf	Inf	Inf	Inf	Inf	Inf	Inf	Inf	Inf	Inf	Inf	Inf
2610305D13Rik,Gm13157,Gm20707,Zfp933	Inf	Inf	Inf	Inf	Inf	Inf	Inf	Inf	Inf	Inf	Inf	Inf	Inf	Inf	Inf	Inf	Inf	Inf	Inf	Inf	Inf	Inf	Inf	Inf	Inf	Inf	Inf	Inf	Inf	Inf	Inf	Inf	Inf	Inf	Inf	Inf	Inf	Inf	Inf	Inf	Inf	0.00117952	Inf	Inf	Inf	Inf	Inf	Inf	Inf
2610507B11Rik	Inf	Inf	Inf	Inf	Inf	Inf	Inf	Inf	Inf	Inf	Inf	Inf	Inf	Inf	Inf	Inf	Inf	Inf	Inf	Inf	Inf	Inf	Inf	Inf	Inf	Inf	Inf	Inf	Inf	Inf	Inf	Inf	Inf	Inf	Inf	Inf	Inf	Inf	Inf	Inf	Inf	Inf	Inf	Inf	Inf	Inf	Inf	Inf	Inf
2610507I01Rik	Inf	Inf	Inf	Inf	Inf	Inf	Inf	Inf	Inf	Inf	Inf	Inf	Inf	Inf	Inf	Inf	Inf	Inf	Inf	Inf	Inf	Inf	Inf	Inf	Inf	Inf	Inf	Inf	Inf	Inf	Inf	Inf	Inf	Inf	Inf	Inf	Inf	Inf	Inf	Inf	Inf	Inf	Inf	Inf	Inf	Inf	Inf	Inf	Inf
2610524H06Rik	Inf	Inf	Inf	Inf	Inf	0.000761965	0.000842227	Inf	Inf	Inf	Inf	Inf	Inf	Inf	Inf	0.000724117	0.000222363	Inf	Inf	Inf	Inf	Inf	Inf	Inf	Inf	Inf	0.000656998	0.00162123	Inf	Inf	Inf	Inf	Inf	Inf	Inf	Inf	Inf	Inf	Inf	Inf	Inf	Inf	Inf	Inf	Inf	Inf	Inf	Inf	Inf
2610524H06Rik,Gm20499	Inf	Inf	Inf	Inf	Inf	Inf	Inf	Inf	Inf	Inf	Inf	Inf	Inf	Inf	Inf	Inf	0.000680642	Inf	Inf	Inf	Inf	Inf	Inf	Inf	Inf	0.000960678	Inf	Inf	Inf	Inf	Inf	Inf	Inf	Inf	Inf	Inf	Inf	Inf	Inf	Inf	Inf	Inf	Inf	Inf	Inf	Inf	Inf	Inf	Inf
2700029M09Rik	Inf	Inf	Inf	Inf	Inf	Inf	Inf	Inf	Inf	Inf	Inf	Inf	Inf	Inf	Inf	Inf	Inf	Inf	Inf	Inf	Inf	Inf	Inf	Inf	Inf	Inf	Inf	Inf	Inf	Inf	Inf	Inf	Inf	Inf	Inf	Inf	Inf	Inf	Inf	Inf	Inf	Inf	Inf	Inf	Inf	Inf	Inf	Inf	Inf
2700060E02Rik	Inf	Inf	Inf	Inf	Inf	Inf	Inf	Inf	Inf	Inf	Inf	Inf	Inf	Inf	Inf	Inf	Inf	Inf	Inf	Inf	Inf	Inf	Inf	Inf	Inf	Inf	Inf	Inf	Inf	Inf	Inf	Inf	Inf	Inf	Inf	Inf	Inf	Inf	Inf	Inf	Inf	Inf	Inf	Inf	Inf	Inf	Inf	Inf	Inf
2700081O15Rik	Inf	Inf	Inf	Inf	Inf	Inf	Inf	Inf	Inf	Inf	Inf	Inf	Inf	Inf	Inf	Inf	Inf	Inf	Inf	Inf	Inf	Inf	Inf	Inf	Inf	Inf	Inf	Inf	Inf	Inf	Inf	Inf	Inf	Inf	Inf	Inf	Inf	Inf	Inf	Inf	Inf	Inf	Inf	Inf	Inf	Inf	Inf	Inf	Inf
2700089E24Rik,5530400C23Rik	Inf	Inf	Inf	Inf	Inf	Inf	Inf	Inf	Inf	Inf	Inf	Inf	Inf	Inf	Inf	Inf	Inf	Inf	Inf	Inf	Inf	Inf	Inf	Inf	Inf	Inf	Inf	Inf	Inf	Inf	Inf	Inf	Inf	Inf	Inf	Inf	Inf	Inf	Inf	Inf	Inf	Inf	Inf	Inf	Inf	Inf	Inf	Inf	Inf
2700094K13Rik	Inf	Inf	Inf	Inf	Inf	Inf	Inf	Inf	Inf	Inf	Inf	Inf	Inf	Inf	Inf	Inf	0.000764337	Inf	Inf	Inf	Inf	Inf	Inf	Inf	Inf	Inf	Inf	Inf	Inf	Inf	Inf	Inf	Inf	Inf	Inf	Inf	Inf	0.000524163	Inf	Inf	Inf	Inf	Inf	Inf	Inf	Inf	Inf	Inf	Inf
2700099C18Rik,Gm1976	Inf	Inf	Inf	Inf	Inf	Inf	Inf	Inf	Inf	Inf	Inf	Inf	Inf	Inf	Inf	Inf	Inf	Inf	Inf	Inf	Inf	Inf	Inf	Inf	Inf	Inf	Inf	Inf	Inf	Inf	Inf	Inf	Inf	Inf	Inf	Inf	Inf	Inf	Inf	Inf	Inf	Inf	Inf	Inf	Inf	Inf	Inf	Inf	Inf
2700099C18Rik,Gm23964	Inf	Inf	Inf	Inf	Inf	Inf	Inf	Inf	Inf	Inf	Inf	Inf	Inf	Inf	Inf	Inf	Inf	Inf	Inf	Inf	Inf	Inf	Inf	Inf	Inf	Inf	Inf	Inf	Inf	Inf	Inf	Inf	Inf	Inf	Inf	Inf	Inf	Inf	Inf	Inf	Inf	Inf	Inf	Inf	Inf	Inf	Inf	Inf	Inf
2810001G20Rik	Inf	Inf	Inf	Inf	Inf	Inf	Inf	Inf	Inf	Inf	Inf	Inf	Inf	Inf	Inf	Inf	Inf	Inf	Inf	Inf	Inf	Inf	Inf	Inf	Inf	Inf	Inf	Inf	Inf	Inf	Inf	Inf	Inf	Inf	Inf	Inf	Inf	Inf	Inf	Inf	Inf	0.000610167	Inf	Inf	Inf	Inf	Inf	Inf	Inf
2810001G20Rik,Gm12290	Inf	Inf	Inf	Inf	Inf	Inf	Inf	Inf	Inf	Inf	Inf	Inf	Inf	Inf	Inf	Inf	Inf	Inf	Inf	Inf	Inf	Inf	Inf	Inf	Inf	Inf	Inf	Inf	Inf	Inf	Inf	Inf	Inf	Inf	Inf	Inf	Inf	Inf	Inf	Inf	Inf	0.000969606	Inf	Inf	Inf	Inf	Inf	Inf	Inf
2810002D19Rik	0.00098287	0.000377011	Inf	Inf	Inf	Inf	Inf	Inf	Inf	Inf	Inf	Inf	Inf	Inf	Inf	Inf	Inf	Inf	Inf	Inf	Inf	Inf	Inf	Inf	Inf	Inf	Inf	Inf	Inf	Inf	Inf	Inf	Inf	Inf	Inf	Inf	Inf	Inf	Inf	Inf	Inf	Inf	Inf	Inf	Inf	Inf	Inf	Inf	Inf
2810004N23Rik	Inf	Inf	Inf	Inf	Inf	Inf	Inf	Inf	Inf	Inf	Inf	Inf	Inf	Inf	Inf	Inf	Inf	Inf	Inf	Inf	Inf	Inf	Inf	Inf	Inf	Inf	Inf	Inf	Inf	Inf	Inf	Inf	Inf	Inf	Inf	Inf	Inf	Inf	Inf	Inf	Inf	Inf	Inf	Inf	Inf	Inf	Inf	Inf	Inf
2810011L19Rik	Inf	Inf	Inf	Inf	Inf	Inf	Inf	Inf	Inf	Inf	Inf	Inf	Inf	Inf	Inf	Inf	Inf	Inf	Inf	Inf	Inf	Inf	Inf	Inf	Inf	Inf	Inf	Inf	Inf	Inf	Inf	Inf	Inf	Inf	Inf	Inf	Inf	Inf	Inf	Inf	Inf	Inf	Inf	Inf	Inf	Inf	Inf	Inf	Inf
2810021J22Rik	Inf	Inf	Inf	Inf	Inf	Inf	Inf	Inf	Inf	Inf	Inf	Inf	Inf	Inf	Inf	Inf	Inf	Inf	Inf	Inf	Inf	Inf	Inf	Inf	Inf	Inf	Inf	Inf	Inf	Inf	Inf	Inf	Inf	Inf	Inf	Inf	Inf	Inf	Inf	Inf	Inf	Inf	Inf	Inf	Inf	Inf	Inf	Inf	Inf
2810021J22Rik,Gm12258	Inf	Inf	Inf	Inf	Inf	Inf	Inf	Inf	Inf	Inf	Inf	Inf	Inf	Inf	Inf	Inf	Inf	Inf	Inf	Inf	Inf	Inf	Inf	Inf	Inf	Inf	Inf	Inf	Inf	Inf	Inf	Inf	Inf	Inf	Inf	Inf	Inf	Inf	Inf	Inf	Inf	Inf	Inf	Inf	Inf	Inf	Inf	Inf	Inf
2810032G03Rik	Inf	Inf	Inf	Inf	Inf	Inf	Inf	Inf	Inf	Inf	Inf	Inf	Inf	Inf	Inf	Inf	Inf	Inf	Inf	Inf	Inf	Inf	Inf	Inf	Inf	Inf	Inf	Inf	Inf	Inf	Inf	Inf	Inf	Inf	Inf	Inf	Inf	Inf	Inf	Inf	Inf	Inf	Inf	Inf	Inf	Inf	Inf	Inf	Inf
2810403A07Rik	Inf	Inf	Inf	Inf	Inf	0.00243182	Inf	Inf	Inf	Inf	Inf	Inf	Inf	Inf	Inf	Inf	Inf	Inf	Inf	Inf	Inf	Inf	Inf	Inf	Inf	Inf	Inf	Inf	Inf	Inf	Inf	Inf	Inf	Inf	Inf	Inf	Inf	Inf	Inf	Inf	Inf	Inf	Inf	Inf	Inf	Inf	Inf	Inf	Inf
2810408A11Rik	Inf	Inf	Inf	Inf	Inf	Inf	Inf	Inf	0.000438276	0.00185765	Inf	Inf	Inf	Inf	Inf	Inf	Inf	Inf	Inf	Inf	Inf	Inf	Inf	Inf	Inf	Inf	Inf	Inf	Inf	Inf	0.00249827	Inf	Inf	Inf	Inf	Inf	Inf	Inf	Inf	Inf	Inf	Inf	Inf	Inf	Inf	Inf	Inf	Inf	Inf
2810408M09Rik	Inf	Inf	Inf	Inf	Inf	Inf	Inf	Inf	Inf	Inf	Inf	Inf	Inf	Inf	Inf	Inf	Inf	0.00145695	Inf	Inf	Inf	Inf	Inf	Inf	Inf	Inf	Inf	Inf	0.000718641	Inf	Inf	Inf	Inf	Inf	Inf	Inf	Inf	Inf	Inf	Inf	Inf	Inf	Inf	Inf	Inf	Inf	Inf	Inf	Inf
2810410L24Rik	Inf	Inf	Inf	Inf	Inf	Inf	Inf	Inf	Inf	Inf	Inf	Inf	Inf	Inf	Inf	Inf	Inf	Inf	Inf	Inf	Inf	Inf	Inf	Inf	Inf	Inf	Inf	Inf	Inf	Inf	Inf	Inf	Inf	Inf	Inf	Inf	Inf	Inf	Inf	Inf	Inf	Inf	Inf	Inf	Inf	Inf	Inf	Inf	Inf
2810429I04Rik	Inf	Inf	Inf	Inf	Inf	Inf	Inf	Inf	Inf	Inf	Inf	Inf	Inf	Inf	Inf	Inf	Inf	Inf	Inf	Inf	Inf	Inf	Inf	Inf	Inf	Inf	Inf	Inf	Inf	Inf	Inf	Inf	Inf	Inf	Inf	Inf	Inf	Inf	Inf	Inf	Inf	Inf	Inf	Inf	Inf	Inf	Inf	Inf	0.000763344
2810442N19Rik	Inf	Inf	Inf	Inf	Inf	0.000595652	0.001359	0.000654254	0.000179603	Inf	Inf	Inf	Inf	Inf	Inf	Inf	Inf	Inf	Inf	Inf	Inf	Inf	Inf	Inf	Inf	Inf	0.00107738	0.00172283	Inf	0.00059501	Inf	Inf	Inf	Inf	Inf	Inf	Inf	Inf	Inf	Inf	Inf	Inf	Inf	Inf	Inf	Inf	Inf	Inf	Inf
2810459M11Rik,Armc9,Gm21972,Psmd1	Inf	Inf	Inf	Inf	Inf	Inf	Inf	Inf	Inf	Inf	Inf	Inf	Inf	Inf	Inf	Inf	Inf	Inf	Inf	Inf	Inf	Inf	Inf	Inf	Inf	Inf	Inf	Inf	Inf	Inf	Inf	Inf	Inf	Inf	Inf	Inf	Inf	Inf	Inf	Inf	Inf	Inf	3.82698e-06	Inf	Inf	Inf	Inf	Inf	Inf
2900008C10Rik,Bcor	Inf	Inf	Inf	Inf	Inf	Inf	Inf	Inf	Inf	Inf	Inf	Inf	Inf	Inf	Inf	Inf	Inf	Inf	Inf	Inf	Inf	Inf	Inf	Inf	Inf	Inf	Inf	Inf	Inf	Inf	Inf	Inf	Inf	Inf	Inf	0.000617618	Inf	Inf	Inf	Inf	Inf	Inf	Inf	Inf	Inf	Inf	Inf	Inf	Inf
2900011O08Rik	Inf	Inf	Inf	Inf	Inf	Inf	Inf	Inf	Inf	Inf	Inf	Inf	Inf	Inf	Inf	Inf	Inf	Inf	Inf	Inf	Inf	Inf	Inf	Inf	Inf	Inf	Inf	Inf	Inf	Inf	Inf	Inf	Inf	Inf	Inf	Inf	Inf	Inf	Inf	Inf	Inf	Inf	Inf	Inf	Inf	Inf	Inf	Inf	Inf
2900053O20Rik	Inf	Inf	Inf	Inf	Inf	Inf	Inf	Inf	Inf	Inf	Inf	Inf	Inf	Inf	Inf	Inf	Inf	Inf	Inf	Inf	Inf	Inf	Inf	Inf	Inf	Inf	Inf	Inf	Inf	Inf	Inf	Inf	Inf	Inf	Inf	Inf	Inf	Inf	Inf	Inf	Inf	Inf	Inf	Inf	Inf	Inf	Inf	Inf	Inf
2900056M20Rik	Inf	Inf	Inf	Inf	Inf	Inf	Inf	0.00151468	Inf	Inf	Inf	Inf	Inf	Inf	Inf	Inf	Inf	Inf	Inf	Inf	Inf	Inf	Inf	Inf	Inf	Inf	Inf	Inf	0.000768676	Inf	0.00320795	Inf	Inf	Inf	Inf	Inf	Inf	Inf	0.000303493	Inf	Inf	Inf	Inf	Inf	Inf	Inf	Inf	Inf	Inf
2900076A07Rik	Inf	Inf	Inf	Inf	Inf	Inf	Inf	Inf	Inf	Inf	Inf	Inf	Inf	Inf	Inf	Inf	Inf	0.00113212	Inf	Inf	Inf	Inf	Inf	Inf	Inf	Inf	Inf	Inf	0.000464158	Inf	Inf	Inf	Inf	Inf	Inf	Inf	Inf	Inf	0.000117273	Inf	Inf	Inf	Inf	Inf	Inf	Inf	Inf	Inf	Inf
2900076A07Rik,Mir1839	Inf	Inf	Inf	Inf	Inf	Inf	Inf	Inf	Inf	Inf	Inf	Inf	Inf	Inf	Inf	Inf	Inf	0.000772718	Inf	Inf	Inf	Inf	0.000867755	Inf	Inf	Inf	Inf	Inf	0.000479319	Inf	Inf	Inf	Inf	Inf	Inf	Inf	Inf	Inf	0.000351456	Inf	Inf	Inf	Inf	Inf	Inf	Inf	Inf	Inf	Inf
2900097C17Rik	Inf	Inf	Inf	Inf	Inf	Inf	Inf	Inf	Inf	0.00030813	Inf	Inf	Inf	Inf	Inf	Inf	Inf	Inf	Inf	0.00057803	4.21872e-05	Inf	Inf	Inf	Inf	Inf	Inf	Inf	Inf	Inf	0.000165348	Inf	Inf	Inf	Inf	Inf	Inf	Inf	Inf	0.000797756	Inf	Inf	Inf	Inf	Inf	Inf	Inf	Inf	Inf
3000002C10Rik	Inf	Inf	Inf	Inf	Inf	Inf	Inf	Inf	Inf	Inf	Inf	Inf	Inf	Inf	Inf	Inf	Inf	Inf	Inf	Inf	Inf	Inf	Inf	Inf	Inf	Inf	Inf	Inf	Inf	Inf	Inf	Inf	Inf	Inf	Inf	Inf	Inf	Inf	Inf	Inf	Inf	Inf	Inf	Inf	Inf	Inf	Inf	Inf	Inf
3010026O09Rik	Inf	Inf	Inf	Inf	Inf	Inf	Inf	Inf	Inf	Inf	Inf	Inf	Inf	Inf	Inf	Inf	Inf	Inf	Inf	Inf	Inf	Inf	Inf	Inf	Inf	Inf	Inf	Inf	Inf	Inf	Inf	Inf	Inf	Inf	Inf	Inf	Inf	Inf	Inf	Inf	Inf	Inf	Inf	Inf	Inf	Inf	Inf	Inf	Inf
3110002H16Rik	Inf	Inf	Inf	Inf	Inf	Inf	Inf	0.00106595	Inf	Inf	Inf	Inf	Inf	Inf	Inf	Inf	Inf	Inf	Inf	Inf	Inf	Inf	Inf	Inf	Inf	Inf	Inf	Inf	0.000730006	Inf	Inf	Inf	Inf	Inf	Inf	Inf	Inf	Inf	Inf	Inf	Inf	Inf	Inf	Inf	Inf	Inf	Inf	Inf	Inf
3110007F17Rik	Inf	Inf	Inf	Inf	Inf	Inf	Inf	Inf	Inf	Inf	Inf	Inf	Inf	Inf	Inf	Inf	Inf	Inf	Inf	Inf	Inf	Inf	Inf	Inf	Inf	Inf	Inf	Inf	Inf	Inf	Inf	Inf	Inf	Inf	Inf	Inf	Inf	Inf	Inf	Inf	Inf	Inf	Inf	Inf	Inf	Inf	Inf	Inf	Inf
3110021N24Rik	Inf	Inf	Inf	Inf	Inf	Inf	0.00178961	Inf	0.00149235	Inf	Inf	Inf	Inf	0.000455438	Inf	0.00024498	3.39542e-05	0.000755892	0.000104649	Inf	Inf	Inf	Inf	Inf	0.000612711	Inf	0.000801431	0.000407209	Inf	0.000212325	Inf	Inf	Inf	Inf	Inf	Inf	0.000152409	2.22293e-05	3.34799e-05	3.33072e-06	0.00122476	Inf	Inf	Inf	Inf	Inf	Inf	Inf	Inf
3110035E14Rik	Inf	Inf	Inf	Inf	Inf	Inf	Inf	Inf	Inf	Inf	Inf	Inf	Inf	Inf	Inf	Inf	Inf	Inf	Inf	Inf	Inf	Inf	Inf	Inf	Inf	Inf	Inf	Inf	Inf	Inf	Inf	Inf	Inf	Inf	Inf	Inf	Inf	Inf	Inf	Inf	Inf	Inf	Inf	Inf	Inf	Inf	Inf	Inf	Inf
3110039M20Rik,Foxg1	Inf	Inf	Inf	Inf	Inf	Inf	Inf	Inf	Inf	Inf	Inf	Inf	Inf	Inf	Inf	Inf	Inf	Inf	Inf	Inf	Inf	Inf	Inf	Inf	Inf	Inf	Inf	Inf	Inf	Inf	Inf	Inf	Inf	Inf	Inf	Inf	Inf	Inf	Inf	Inf	Inf	Inf	Inf	Inf	Inf	Inf	Inf	Inf	Inf
3110040N11Rik	Inf	Inf	Inf	Inf	Inf	Inf	Inf	Inf	Inf	Inf	Inf	Inf	Inf	Inf	Inf	Inf	Inf	Inf	Inf	Inf	Inf	Inf	Inf	Inf	Inf	Inf	Inf	Inf	Inf	Inf	Inf	Inf	Inf	Inf	Inf	Inf	Inf	Inf	Inf	Inf	Inf	Inf	Inf	Inf	Inf	Inf	Inf	Inf	Inf
3110043O21Rik	Inf	Inf	Inf	Inf	Inf	Inf	Inf	Inf	Inf	Inf	Inf	Inf	Inf	0.000398981	Inf	Inf	Inf	Inf	Inf	Inf	Inf	Inf	Inf	Inf	Inf	Inf	Inf	Inf	Inf	Inf	Inf	Inf	Inf	Inf	8.21942e-05	Inf	Inf	Inf	Inf	Inf	Inf	Inf	Inf	Inf	Inf	Inf	Inf	Inf	Inf
3110047P20Rik	Inf	Inf	Inf	Inf	Inf	Inf	Inf	Inf	Inf	Inf	Inf	Inf	Inf	Inf	Inf	Inf	Inf	Inf	Inf	Inf	Inf	Inf	Inf	Inf	Inf	Inf	Inf	Inf	Inf	Inf	Inf	Inf	Inf	Inf	Inf	Inf	Inf	Inf	Inf	Inf	Inf	Inf	Inf	Inf	Inf	Inf	Inf	Inf	Inf
3110052M02Rik	Inf	Inf	Inf	Inf	Inf	Inf	Inf	Inf	Inf	Inf	Inf	Inf	Inf	Inf	Inf	Inf	Inf	Inf	Inf	Inf	Inf	Inf	Inf	Inf	Inf	Inf	Inf	Inf	Inf	Inf	Inf	Inf	Inf	Inf	Inf	Inf	Inf	Inf	Inf	Inf	Inf	Inf	Inf	Inf	Inf	Inf	Inf	Inf	Inf
3110052M02Rik,Gm10509	Inf	Inf	Inf	Inf	Inf	Inf	Inf	Inf	Inf	Inf	Inf	Inf	Inf	Inf	Inf	Inf	Inf	Inf	Inf	Inf	Inf	Inf	Inf	Inf	Inf	Inf	Inf	Inf	Inf	Inf	Inf	Inf	Inf	Inf	Inf	Inf	Inf	Inf	Inf	Inf	Inf	Inf	Inf	Inf	Inf	Inf	Inf	Inf	Inf
3110053B16Rik	Inf	Inf	Inf	Inf	Inf	Inf	Inf	Inf	Inf	Inf	Inf	Inf	Inf	Inf	Inf	Inf	Inf	Inf	Inf	Inf	Inf	Inf	Inf	Inf	Inf	Inf	Inf	Inf	Inf	Inf	Inf	Inf	Inf	Inf	Inf	Inf	Inf	Inf	Inf	Inf	Inf	Inf	Inf	Inf	Inf	Inf	Inf	Inf	Inf
3110056K07Rik,Arid4a	Inf	Inf	Inf	Inf	Inf	Inf	0.00102174	Inf	Inf	Inf	Inf	Inf	Inf	Inf	Inf	Inf	0.000619898	0.0013389	Inf	Inf	Inf	Inf	Inf	Inf	Inf	Inf	Inf	0.00103836	0.00124101	0.000516564	Inf	Inf	Inf	Inf	Inf	Inf	Inf	Inf	Inf	Inf	Inf	Inf	Inf	Inf	Inf	Inf	Inf	Inf	Inf
3110057O12Rik	Inf	Inf	Inf	Inf	Inf	Inf	Inf	Inf	Inf	Inf	Inf	Inf	Inf	Inf	Inf	Inf	Inf	Inf	Inf	Inf	Inf	Inf	Inf	Inf	Inf	Inf	Inf	Inf	Inf	Inf	Inf	Inf	Inf	Inf	Inf	Inf	Inf	Inf	Inf	Inf	Inf	Inf	Inf	Inf	Inf	Inf	Inf	Inf	Inf
3110083C13Rik	Inf	Inf	Inf	Inf	Inf	Inf	Inf	Inf	Inf	Inf	Inf	Inf	Inf	Inf	Inf	Inf	Inf	Inf	Inf	Inf	Inf	Inf	Inf	Inf	Inf	Inf	Inf	Inf	Inf	Inf	Inf	Inf	Inf	Inf	Inf	Inf	Inf	Inf	Inf	Inf	Inf	Inf	Inf	Inf	Inf	Inf	Inf	Inf	Inf
3110083C13Rik,Fgf9	Inf	Inf	Inf	Inf	Inf	Inf	Inf	Inf	Inf	Inf	Inf	Inf	Inf	Inf	Inf	Inf	Inf	Inf	Inf	Inf	Inf	Inf	Inf	Inf	Inf	Inf	Inf	Inf	Inf	Inf	Inf	Inf	Inf	Inf	Inf	Inf	Inf	Inf	Inf	Inf	Inf	Inf	Inf	8.90616e-05	Inf	Inf	Inf	Inf	Inf
3222401L13Rik	5.28754e-05	0.000129886	8.55168e-06	0.000119849	Inf	Inf	Inf	Inf	Inf	Inf	Inf	Inf	Inf	Inf	Inf	Inf	Inf	Inf	Inf	Inf	Inf	7.71099e-05	7.27604e-05	2.13088e-05	3.63113e-05	Inf	Inf	Inf	Inf	Inf	Inf	Inf	Inf	Inf	Inf	Inf	Inf	Inf	Inf	Inf	Inf	Inf	Inf	Inf	Inf	Inf	Inf	Inf	Inf
3222401L13Rik,Gm26672,Pcdhga9	0.000510973	Inf	Inf	Inf	Inf	Inf	Inf	Inf	Inf	Inf	Inf	Inf	Inf	Inf	Inf	Inf	Inf	Inf	Inf	Inf	Inf	Inf	Inf	Inf	Inf	Inf	Inf	Inf	Inf	Inf	Inf	Inf	Inf	Inf	Inf	Inf	Inf	Inf	Inf	Inf	Inf	Inf	Inf	Inf	Inf	2.247e-06	6.79631e-05	Inf	Inf
3300002I08Rik,Zfp442	Inf	Inf	Inf	Inf	Inf	Inf	Inf	Inf	Inf	Inf	Inf	Inf	Inf	Inf	Inf	Inf	Inf	Inf	Inf	Inf	Inf	Inf	Inf	Inf	Inf	Inf	Inf	Inf	Inf	Inf	Inf	Inf	Inf	Inf	Inf	Inf	Inf	Inf	Inf	Inf	Inf	Inf	Inf	Inf	Inf	Inf	Inf	Inf	Inf
3632454L22Rik,Zmat1	Inf	Inf	Inf	Inf	Inf	Inf	Inf	Inf	Inf	Inf	Inf	Inf	Inf	Inf	Inf	Inf	Inf	Inf	Inf	Inf	Inf	Inf	Inf	Inf	Inf	Inf	Inf	Inf	Inf	Inf	Inf	Inf	Inf	Inf	Inf	Inf	Inf	Inf	Inf	Inf	Inf	Inf	Inf	Inf	Inf	Inf	Inf	Inf	Inf
3830406C13Rik	Inf	Inf	Inf	Inf	Inf	Inf	Inf	Inf	Inf	Inf	Inf	Inf	Inf	Inf	Inf	Inf	Inf	Inf	Inf	Inf	Inf	Inf	Inf	Inf	Inf	Inf	Inf	Inf	Inf	Inf	Inf	Inf	Inf	Inf	Inf	Inf	Inf	Inf	Inf	Inf	Inf	Inf	Inf	Inf	Inf	Inf	Inf	Inf	Inf
4632404H12Rik	Inf	Inf	Inf	Inf	Inf	Inf	Inf	Inf	Inf	Inf	Inf	Inf	Inf	Inf	Inf	Inf	Inf	Inf	Inf	Inf	Inf	Inf	Inf	Inf	Inf	Inf	Inf	Inf	Inf	Inf	Inf	Inf	Inf	Inf	Inf	Inf	Inf	Inf	Inf	Inf	Inf	Inf	Inf	Inf	Inf	Inf	Inf	Inf	Inf
4632404H12Rik,Adar,Chrnb2	Inf	Inf	Inf	Inf	Inf	Inf	Inf	Inf	Inf	Inf	Inf	Inf	Inf	Inf	Inf	Inf	Inf	Inf	Inf	Inf	Inf	Inf	Inf	Inf	Inf	Inf	Inf	Inf	Inf	Inf	Inf	Inf	Inf	Inf	Inf	Inf	Inf	Inf	Inf	Inf	Inf	Inf	Inf	Inf	Inf	Inf	Inf	Inf	Inf
4632404H12Rik,Chrnb2	Inf	Inf	Inf	Inf	Inf	Inf	Inf	Inf	Inf	Inf	Inf	Inf	Inf	Inf	Inf	Inf	Inf	Inf	Inf	Inf	Inf	Inf	Inf	Inf	Inf	Inf	Inf	Inf	Inf	Inf	Inf	Inf	Inf	Inf	Inf	Inf	Inf	Inf	Inf	Inf	Inf	Inf	Inf	Inf	Inf	Inf	Inf	Inf	Inf
4632415L05Rik	Inf	Inf	Inf	Inf	Inf	Inf	Inf	Inf	Inf	Inf	Inf	Inf	Inf	Inf	Inf	Inf	Inf	Inf	Inf	Inf	Inf	Inf	Inf	Inf	Inf	Inf	Inf	Inf	Inf	Inf	Inf	Inf	Inf	Inf	Inf	Inf	Inf	Inf	Inf	Inf	Inf	Inf	Inf	Inf	Inf	Inf	Inf	Inf	Inf
4632419I22Rik	Inf	Inf	Inf	Inf	Inf	Inf	Inf	Inf	Inf	Inf	Inf	Inf	Inf	Inf	Inf	Inf	Inf	Inf	Inf	Inf	Inf	Inf	Inf	Inf	Inf	Inf	Inf	Inf	Inf	Inf	Inf	Inf	Inf	Inf	Inf	Inf	Inf	Inf	Inf	Inf	Inf	Inf	Inf	Inf	Inf	Inf	Inf	Inf	Inf
4632427E13Rik	Inf	Inf	Inf	Inf	Inf	Inf	Inf	Inf	Inf	Inf	Inf	Inf	Inf	Inf	Inf	Inf	Inf	Inf	Inf	Inf	Inf	Inf	Inf	Inf	Inf	Inf	Inf	Inf	Inf	Inf	Inf	Inf	Inf	Inf	Inf	Inf	Inf	Inf	Inf	Inf	Inf	Inf	Inf	Inf	Inf	Inf	Inf	Inf	Inf
4632428C04Rik	Inf	0.000211969	Inf	0.00111036	Inf	Inf	Inf	Inf	Inf	Inf	Inf	Inf	Inf	Inf	Inf	Inf	Inf	Inf	Inf	Inf	Inf	Inf	Inf	Inf	Inf	Inf	Inf	Inf	Inf	Inf	Inf	Inf	Inf	Inf	Inf	Inf	Inf	Inf	Inf	Inf	Inf	Inf	Inf	Inf	Inf	Inf	Inf	Inf	Inf
4632428N05Rik	Inf	Inf	Inf	Inf	Inf	Inf	Inf	Inf	Inf	Inf	Inf	Inf	Inf	Inf	Inf	Inf	Inf	Inf	Inf	Inf	Inf	Inf	Inf	Inf	Inf	Inf	Inf	Inf	Inf	Inf	Inf	Inf	Inf	Inf	Inf	Inf	Inf	Inf	Inf	Inf	Inf	Inf	Inf	Inf	Inf	Inf	Inf	Inf	Inf
4632433K11Rik,Zfp865	Inf	Inf	Inf	Inf	Inf	Inf	Inf	Inf	Inf	Inf	Inf	Inf	Inf	Inf	Inf	Inf	Inf	Inf	Inf	Inf	Inf	Inf	Inf	Inf	Inf	Inf	Inf	Inf	Inf	Inf	Inf	Inf	Inf	Inf	Inf	Inf	Inf	Inf	Inf	Inf	Inf	Inf	Inf	Inf	Inf	Inf	Inf	Inf	Inf
4732447D17Rik	Inf	Inf	Inf	Inf	Inf	Inf	Inf	Inf	Inf	Inf	Inf	Inf	Inf	Inf	Inf	Inf	Inf	Inf	Inf	Inf	Inf	Inf	Inf	Inf	Inf	Inf	Inf	Inf	Inf	Inf	Inf	Inf	Inf	Inf	Inf	Inf	Inf	Inf	Inf	Inf	Inf	Inf	Inf	Inf	Inf	Inf	Inf	Inf	Inf
4732456N10Rik	Inf	Inf	Inf	Inf	Inf	Inf	Inf	Inf	Inf	Inf	Inf	Inf	Inf	Inf	Inf	Inf	Inf	Inf	Inf	Inf	Inf	Inf	Inf	Inf	Inf	Inf	Inf	Inf	Inf	Inf	Inf	Inf	Inf	Inf	Inf	Inf	Inf	Inf	Inf	Inf	Inf	Inf	Inf	Inf	Inf	Inf	Inf	Inf	Inf
4732463B04Rik,Acot1	Inf	Inf	Inf	Inf	Inf	Inf	Inf	Inf	Inf	Inf	Inf	Inf	Inf	Inf	Inf	Inf	Inf	Inf	Inf	Inf	Inf	Inf	Inf	Inf	Inf	Inf	Inf	Inf	Inf	Inf	Inf	Inf	Inf	Inf	Inf	Inf	Inf	Inf	Inf	Inf	Inf	Inf	Inf	Inf	Inf	Inf	Inf	Inf	Inf
4732491K20Rik	Inf	Inf	Inf	Inf	Inf	Inf	Inf	Inf	Inf	Inf	Inf	Inf	Inf	Inf	Inf	Inf	Inf	Inf	Inf	Inf	Inf	Inf	Inf	Inf	Inf	Inf	Inf	Inf	Inf	Inf	Inf	Inf	Inf	Inf	Inf	Inf	Inf	Inf	Inf	Inf	Inf	Inf	Inf	Inf	Inf	Inf	Inf	Inf	Inf
4833417C18Rik,B4galnt2	Inf	Inf	Inf	Inf	Inf	Inf	Inf	Inf	Inf	Inf	Inf	Inf	Inf	Inf	Inf	Inf	Inf	Inf	Inf	Inf	Inf	Inf	Inf	Inf	Inf	Inf	Inf	Inf	Inf	Inf	Inf	Inf	Inf	Inf	Inf	Inf	Inf	Inf	Inf	Inf	Inf	Inf	Inf	Inf	Inf	Inf	Inf	Inf	Inf
4833420G17Rik	Inf	Inf	Inf	Inf	Inf	0.00125637	Inf	Inf	Inf	Inf	4.61846e-05	Inf	Inf	Inf	Inf	Inf	Inf	Inf	Inf	Inf	Inf	Inf	Inf	0.000166018	Inf	Inf	0.000236849	Inf	Inf	Inf	Inf	0.000260907	Inf	Inf	Inf	Inf	0.000295268	Inf	Inf	Inf	Inf	Inf	Inf	Inf	Inf	Inf	Inf	Inf	Inf
4833439L19Rik	Inf	Inf	Inf	Inf	Inf	Inf	Inf	Inf	Inf	Inf	Inf	Inf	Inf	Inf	Inf	Inf	Inf	Inf	Inf	Inf	Inf	Inf	Inf	Inf	Inf	Inf	Inf	Inf	Inf	Inf	Inf	Inf	Inf	Inf	Inf	Inf	Inf	Inf	Inf	Inf	Inf	Inf	Inf	Inf	Inf	Inf	Inf	Inf	Inf
4921504A21Rik	Inf	Inf	Inf	Inf	Inf	Inf	Inf	Inf	Inf	Inf	Inf	Inf	Inf	Inf	Inf	Inf	Inf	Inf	Inf	Inf	Inf	Inf	Inf	Inf	Inf	Inf	Inf	Inf	Inf	Inf	Inf	Inf	Inf	Inf	Inf	Inf	Inf	Inf	Inf	Inf	Inf	Inf	Inf	Inf	Inf	Inf	Inf	Inf	Inf
4921524J17Rik	Inf	Inf	Inf	Inf	Inf	0.00212322	Inf	Inf	Inf	Inf	Inf	Inf	Inf	Inf	Inf	Inf	Inf	Inf	Inf	Inf	Inf	Inf	Inf	Inf	Inf	Inf	Inf	Inf	Inf	Inf	Inf	Inf	Inf	Inf	Inf	Inf	Inf	Inf	Inf	Inf	Inf	Inf	Inf	Inf	Inf	Inf	Inf	Inf	Inf
4921531C22Rik	Inf	Inf	Inf	Inf	0.000299795	Inf	Inf	Inf	Inf	Inf	Inf	Inf	Inf	Inf	0.000859165	Inf	Inf	Inf	Inf	Inf	Inf	Inf	Inf	Inf	Inf	0.000751566	Inf	Inf	Inf	Inf	Inf	Inf	Inf	Inf	Inf	Inf	Inf	Inf	Inf	Inf	Inf	Inf	Inf	Inf	Inf	Inf	Inf	Inf	Inf
4922501C03Rik	Inf	Inf	Inf	Inf	Inf	Inf	Inf	Inf	Inf	Inf	Inf	Inf	Inf	Inf	Inf	Inf	Inf	Inf	Inf	Inf	Inf	Inf	Inf	Inf	Inf	Inf	Inf	Inf	Inf	Inf	Inf	Inf	Inf	Inf	Inf	Inf	Inf	Inf	Inf	Inf	Inf	Inf	Inf	2.44508e-06	Inf	Inf	Inf	Inf	Inf
4930402H24Rik	Inf	Inf	Inf	Inf	Inf	Inf	Inf	Inf	Inf	Inf	Inf	Inf	Inf	Inf	Inf	Inf	Inf	Inf	Inf	Inf	Inf	Inf	Inf	Inf	Inf	Inf	Inf	Inf	Inf	Inf	Inf	Inf	Inf	Inf	Inf	Inf	Inf	Inf	Inf	Inf	Inf	Inf	Inf	Inf	Inf	Inf	Inf	Inf	Inf
4930412C18Rik	Inf	Inf	Inf	Inf	Inf	Inf	Inf	Inf	Inf	Inf	Inf	Inf	Inf	Inf	Inf	Inf	Inf	Inf	Inf	Inf	Inf	Inf	Inf	Inf	Inf	Inf	Inf	Inf	Inf	Inf	Inf	Inf	Inf	Inf	Inf	Inf	Inf	Inf	Inf	Inf	Inf	0.00109275	Inf	Inf	Inf	Inf	Inf	Inf	Inf
4930422G04Rik	Inf	Inf	Inf	Inf	Inf	Inf	Inf	Inf	Inf	Inf	Inf	Inf	Inf	Inf	Inf	Inf	Inf	Inf	Inf	Inf	Inf	Inf	Inf	Inf	Inf	Inf	Inf	Inf	Inf	Inf	Inf	Inf	Inf	Inf	Inf	Inf	Inf	Inf	0.000440048	Inf	Inf	Inf	Inf	Inf	Inf	Inf	Inf	Inf	Inf
4930447C04Rik	Inf	Inf	Inf	Inf	Inf	Inf	Inf	Inf	Inf	Inf	Inf	Inf	Inf	Inf	Inf	Inf	Inf	Inf	Inf	Inf	Inf	Inf	Inf	Inf	Inf	Inf	Inf	Inf	Inf	Inf	Inf	Inf	Inf	Inf	Inf	Inf	Inf	Inf	Inf	Inf	Inf	Inf	Inf	Inf	Inf	Inf	Inf	Inf	0.000853874
4930447M23Rik,Msrb2	Inf	Inf	Inf	Inf	Inf	Inf	Inf	Inf	Inf	Inf	Inf	Inf	Inf	Inf	Inf	Inf	Inf	Inf	Inf	Inf	Inf	Inf	Inf	Inf	Inf	Inf	Inf	Inf	Inf	Inf	Inf	Inf	Inf	Inf	Inf	Inf	Inf	Inf	Inf	Inf	Inf	Inf	Inf	Inf	Inf	Inf	Inf	Inf	Inf
4930448N21Rik,Stox2	Inf	Inf	Inf	Inf	Inf	Inf	Inf	Inf	Inf	Inf	Inf	Inf	Inf	0.000454062	Inf	Inf	Inf	Inf	Inf	Inf	Inf	Inf	Inf	Inf	Inf	Inf	Inf	Inf	Inf	Inf	Inf	Inf	Inf	4.31204e-05	2.38798e-05	Inf	5.15163e-05	3.94259e-05	3.42514e-06	0.000180739	Inf	Inf	Inf	Inf	Inf	Inf	Inf	Inf	Inf
4930451C15Rik	Inf	Inf	Inf	Inf	Inf	Inf	Inf	Inf	Inf	Inf	Inf	Inf	Inf	Inf	0.00085944	Inf	Inf	Inf	Inf	Inf	Inf	Inf	Inf	Inf	Inf	Inf	Inf	Inf	Inf	Inf	Inf	Inf	Inf	Inf	Inf	Inf	Inf	Inf	Inf	Inf	Inf	Inf	Inf	Inf	Inf	Inf	Inf	Inf	Inf
4930452B06Rik	Inf	5.00062e-05	1.67586e-05	2.60401e-05	0.000152826	0.000516166	0.00142212	Inf	Inf	Inf	Inf	Inf	Inf	Inf	0.00119397	0.000500453	0.000413427	Inf	Inf	Inf	Inf	Inf	2.98071e-05	8.90946e-06	3.30794e-06	1.91422e-05	1.94182e-05	7.58228e-05	Inf	Inf	Inf	Inf	Inf	Inf	Inf	Inf	Inf	Inf	Inf	Inf	Inf	Inf	Inf	Inf	Inf	Inf	Inf	Inf	Inf
4930458D05Rik	Inf	Inf	Inf	Inf	Inf	Inf	Inf	Inf	Inf	Inf	Inf	Inf	Inf	Inf	Inf	Inf	Inf	Inf	Inf	Inf	Inf	Inf	Inf	Inf	Inf	Inf	Inf	Inf	Inf	Inf	Inf	Inf	Inf	Inf	Inf	Inf	Inf	Inf	Inf	Inf	Inf	Inf	Inf	Inf	Inf	Inf	Inf	Inf	Inf
4930473A02Rik	Inf	Inf	Inf	Inf	Inf	0.0024031	Inf	Inf	Inf	Inf	Inf	Inf	Inf	Inf	Inf	0.00163424	Inf	Inf	Inf	Inf	Inf	Inf	Inf	Inf	Inf	Inf	0.00172713	Inf	Inf	Inf	Inf	Inf	Inf	Inf	Inf	Inf	Inf	Inf	Inf	Inf	Inf	Inf	Inf	Inf	Inf	Inf	Inf	Inf	Inf
4930481A15Rik	0.00133767	Inf	0.000302116	0.00123418	Inf	Inf	Inf	Inf	Inf	Inf	Inf	Inf	Inf	Inf	Inf	Inf	Inf	Inf	Inf	Inf	Inf	0.00209188	Inf	0.000104109	0.000287308	Inf	Inf	Inf	Inf	Inf	Inf	Inf	Inf	Inf	Inf	Inf	Inf	Inf	Inf	Inf	Inf	Inf	Inf	Inf	Inf	Inf	Inf	Inf	Inf
4930500J02Rik	Inf	Inf	Inf	Inf	Inf	Inf	Inf	Inf	Inf	Inf	Inf	Inf	Inf	Inf	Inf	Inf	Inf	Inf	Inf	Inf	Inf	Inf	Inf	Inf	Inf	Inf	Inf	Inf	Inf	Inf	Inf	Inf	Inf	Inf	Inf	Inf	Inf	Inf	Inf	Inf	Inf	Inf	Inf	Inf	Inf	Inf	Inf	Inf	Inf
4930503L19Rik	Inf	Inf	Inf	Inf	Inf	Inf	0.00297894	Inf	0.00161849	0.00211163	Inf	Inf	Inf	Inf	Inf	Inf	Inf	Inf	Inf	0.000906748	Inf	Inf	Inf	Inf	Inf	Inf	Inf	Inf	Inf	Inf	Inf	Inf	Inf	Inf	Inf	Inf	Inf	0.000350801	Inf	0.000417855	0.000952374	Inf	Inf	Inf	Inf	Inf	Inf	Inf	Inf
4930506M07Rik	Inf	Inf	Inf	Inf	Inf	Inf	Inf	Inf	Inf	Inf	Inf	Inf	Inf	Inf	Inf	Inf	Inf	Inf	Inf	Inf	Inf	Inf	Inf	Inf	Inf	Inf	Inf	Inf	Inf	Inf	Inf	Inf	Inf	Inf	Inf	Inf	Inf	Inf	Inf	Inf	Inf	Inf	Inf	Inf	Inf	Inf	Inf	Inf	Inf
4930506M07Rik,Eno4	0.000213089	Inf	Inf	Inf	Inf	Inf	Inf	Inf	Inf	Inf	Inf	Inf	Inf	Inf	Inf	Inf	Inf	Inf	Inf	Inf	Inf	0.000817414	Inf	Inf	Inf	Inf	Inf	Inf	Inf	Inf	Inf	Inf	Inf	Inf	Inf	Inf	Inf	Inf	Inf	Inf	Inf	Inf	Inf	Inf	Inf	6.65569e-05	Inf	Inf	Inf
4930522L14Rik,5430403G16Rik	Inf	Inf	Inf	Inf	Inf	Inf	Inf	Inf	Inf	Inf	Inf	Inf	Inf	Inf	Inf	Inf	Inf	Inf	Inf	Inf	Inf	Inf	Inf	Inf	Inf	Inf	Inf	Inf	Inf	Inf	Inf	Inf	Inf	Inf	Inf	Inf	Inf	Inf	Inf	Inf	Inf	Inf	Inf	Inf	Inf	Inf	Inf	Inf	Inf
4930539J05Rik,Cisd2	Inf	Inf	Inf	Inf	0.000602162	Inf	Inf	Inf	Inf	Inf	Inf	Inf	Inf	Inf	0.000622587	Inf	Inf	Inf	Inf	Inf	Inf	Inf	Inf	Inf	Inf	Inf	Inf	Inf	Inf	Inf	Inf	Inf	Inf	Inf	Inf	Inf	Inf	Inf	Inf	Inf	Inf	Inf	Inf	Inf	Inf	Inf	Inf	Inf	Inf
4930544I03Rik,Dio2	Inf	Inf	Inf	Inf	Inf	Inf	Inf	Inf	Inf	Inf	Inf	Inf	Inf	Inf	Inf	Inf	Inf	Inf	Inf	Inf	0.000531946	Inf	Inf	Inf	Inf	Inf	Inf	Inf	Inf	Inf	Inf	Inf	8.82634e-05	Inf	Inf	1.98026e-05	Inf	Inf	Inf	Inf	Inf	Inf	Inf	Inf	Inf	Inf	Inf	Inf	Inf
4930546H06Rik	Inf	Inf	Inf	Inf	Inf	Inf	Inf	0.00144881	Inf	Inf	Inf	Inf	Inf	Inf	Inf	Inf	Inf	0.000480136	Inf	Inf	Inf	Inf	Inf	Inf	Inf	Inf	Inf	Inf	Inf	Inf	Inf	Inf	Inf	Inf	Inf	Inf	Inf	Inf	Inf	Inf	Inf	Inf	Inf	Inf	Inf	Inf	Inf	Inf	Inf
4930546H06Rik,Mir125a,Mir99b	Inf	Inf	Inf	Inf	0.000697592	Inf	Inf	Inf	Inf	Inf	Inf	Inf	Inf	Inf	Inf	Inf	Inf	Inf	Inf	Inf	Inf	Inf	Inf	Inf	Inf	Inf	Inf	Inf	Inf	Inf	Inf	Inf	Inf	Inf	Inf	Inf	Inf	Inf	Inf	Inf	Inf	Inf	Inf	Inf	Inf	Inf	Inf	Inf	Inf
4930555F03Rik,Tenm3	Inf	Inf	Inf	Inf	Inf	Inf	Inf	Inf	Inf	Inf	Inf	Inf	Inf	Inf	Inf	Inf	Inf	Inf	Inf	Inf	Inf	Inf	Inf	Inf	Inf	Inf	Inf	Inf	Inf	Inf	Inf	Inf	Inf	Inf	Inf	Inf	Inf	Inf	Inf	Inf	Inf	Inf	Inf	Inf	Inf	Inf	Inf	Inf	Inf
4930563E22Rik	Inf	Inf	Inf	Inf	Inf	Inf	Inf	Inf	Inf	Inf	Inf	Inf	Inf	Inf	Inf	Inf	Inf	Inf	Inf	Inf	Inf	Inf	Inf	Inf	Inf	Inf	Inf	Inf	Inf	Inf	Inf	Inf	Inf	Inf	Inf	Inf	Inf	Inf	Inf	Inf	Inf	Inf	Inf	Inf	Inf	Inf	Inf	Inf	Inf
4930565N06Rik	Inf	Inf	Inf	Inf	Inf	Inf	Inf	Inf	Inf	Inf	Inf	Inf	Inf	Inf	Inf	Inf	Inf	Inf	Inf	Inf	Inf	Inf	0.000979746	Inf	Inf	Inf	Inf	Inf	Inf	Inf	Inf	Inf	Inf	Inf	Inf	Inf	Inf	Inf	Inf	Inf	Inf	Inf	Inf	Inf	Inf	Inf	Inf	Inf	Inf
4930570G19Rik	Inf	Inf	Inf	Inf	0.000315388	Inf	Inf	Inf	Inf	Inf	Inf	Inf	Inf	Inf	Inf	Inf	Inf	Inf	Inf	Inf	Inf	Inf	Inf	Inf	Inf	0.000159904	Inf	Inf	Inf	Inf	Inf	Inf	Inf	Inf	Inf	Inf	Inf	Inf	Inf	Inf	Inf	Inf	Inf	Inf	Inf	Inf	Inf	Inf	Inf
4930578G10Rik	Inf	Inf	Inf	Inf	Inf	Inf	Inf	Inf	Inf	Inf	Inf	Inf	Inf	Inf	Inf	Inf	Inf	Inf	Inf	Inf	Inf	Inf	Inf	Inf	Inf	Inf	Inf	Inf	Inf	Inf	Inf	0.000116646	Inf	Inf	Inf	Inf	Inf	Inf	Inf	Inf	Inf	Inf	Inf	Inf	4.81388e-05	1.32322e-07	1.19876e-05	Inf	Inf
4930579G18Rik	0.00131941	Inf	Inf	Inf	0.000879933	Inf	Inf	Inf	Inf	Inf	Inf	Inf	Inf	Inf	Inf	Inf	Inf	Inf	Inf	Inf	Inf	Inf	Inf	Inf	Inf	Inf	Inf	Inf	Inf	Inf	Inf	Inf	Inf	Inf	Inf	Inf	Inf	Inf	Inf	Inf	Inf	Inf	Inf	Inf	Inf	Inf	Inf	Inf	Inf
4930579G18Rik,Gm17606	0.000441339	Inf	Inf	Inf	Inf	Inf	Inf	Inf	Inf	Inf	Inf	Inf	Inf	Inf	Inf	Inf	Inf	Inf	Inf	Inf	Inf	Inf	Inf	Inf	Inf	Inf	Inf	Inf	Inf	Inf	Inf	Inf	Inf	Inf	Inf	Inf	Inf	Inf	Inf	Inf	Inf	Inf	Inf	Inf	Inf	Inf	Inf	Inf	Inf
4930581F22Rik	Inf	Inf	0.000680187	0.00112268	Inf	Inf	Inf	Inf	Inf	Inf	Inf	Inf	Inf	Inf	Inf	Inf	Inf	Inf	Inf	Inf	Inf	Inf	Inf	Inf	Inf	Inf	Inf	Inf	Inf	Inf	Inf	Inf	Inf	Inf	Inf	Inf	Inf	Inf	Inf	Inf	Inf	Inf	Inf	Inf	Inf	Inf	Inf	Inf	Inf
4930595D18Rik	Inf	Inf	Inf	Inf	Inf	Inf	Inf	Inf	Inf	Inf	Inf	Inf	Inf	Inf	Inf	Inf	Inf	Inf	Inf	Inf	Inf	Inf	Inf	Inf	Inf	Inf	Inf	Inf	Inf	Inf	Inf	Inf	Inf	Inf	Inf	Inf	Inf	Inf	Inf	Inf	Inf	Inf	Inf	Inf	Inf	Inf	Inf	Inf	Inf
4931406C07Rik	Inf	Inf	Inf	Inf	Inf	Inf	Inf	Inf	Inf	Inf	Inf	Inf	Inf	Inf	Inf	Inf	Inf	Inf	Inf	Inf	Inf	Inf	Inf	Inf	Inf	Inf	Inf	Inf	Inf	Inf	Inf	Inf	Inf	Inf	Inf	Inf	Inf	Inf	Inf	Inf	Inf	Inf	Inf	Inf	Inf	Inf	Inf	Inf	Inf
4931406P16Rik	Inf	Inf	Inf	Inf	Inf	Inf	Inf	Inf	Inf	Inf	Inf	Inf	Inf	Inf	0.00162109	Inf	Inf	Inf	Inf	Inf	Inf	Inf	Inf	Inf	Inf	0.000750228	Inf	Inf	Inf	Inf	Inf	Inf	Inf	Inf	Inf	0.000557553	Inf	Inf	Inf	Inf	Inf	Inf	Inf	Inf	Inf	Inf	Inf	Inf	Inf
4931414P19Rik	Inf	Inf	Inf	Inf	Inf	Inf	Inf	Inf	Inf	Inf	Inf	Inf	Inf	Inf	Inf	Inf	Inf	Inf	Inf	Inf	Inf	Inf	Inf	Inf	Inf	Inf	Inf	Inf	Inf	Inf	Inf	Inf	Inf	Inf	Inf	Inf	Inf	Inf	Inf	Inf	Inf	Inf	Inf	Inf	Inf	Inf	Inf	0.000170656	0.00120329
4931428F04Rik	Inf	Inf	Inf	Inf	Inf	Inf	Inf	Inf	Inf	Inf	Inf	Inf	Inf	Inf	Inf	Inf	Inf	Inf	Inf	Inf	Inf	Inf	Inf	Inf	Inf	Inf	Inf	Inf	Inf	Inf	Inf	Inf	Inf	Inf	Inf	Inf	Inf	Inf	Inf	Inf	Inf	Inf	Inf	Inf	Inf	Inf	Inf	Inf	Inf
4931429I11Rik	Inf	Inf	Inf	Inf	0.000217891	0.00171813	Inf	Inf	Inf	0.00319972	Inf	Inf	Inf	Inf	Inf	Inf	Inf	Inf	Inf	Inf	Inf	Inf	Inf	Inf	Inf	0.0007456	Inf	Inf	Inf	Inf	Inf	Inf	Inf	Inf	Inf	Inf	Inf	Inf	Inf	Inf	Inf	Inf	Inf	Inf	Inf	Inf	Inf	Inf	Inf
4932415M13Rik	Inf	Inf	Inf	Inf	Inf	Inf	Inf	Inf	Inf	Inf	Inf	Inf	Inf	Inf	Inf	Inf	Inf	Inf	Inf	Inf	Inf	Inf	Inf	Inf	Inf	Inf	Inf	Inf	Inf	Inf	Inf	Inf	Inf	Inf	Inf	Inf	Inf	Inf	Inf	Inf	Inf	Inf	Inf	Inf	Inf	Inf	Inf	Inf	Inf
4932438A13Rik	Inf	Inf	Inf	Inf	Inf	Inf	Inf	Inf	Inf	Inf	Inf	Inf	Inf	Inf	Inf	Inf	Inf	Inf	Inf	Inf	Inf	Inf	Inf	Inf	Inf	Inf	Inf	Inf	Inf	Inf	Inf	Inf	Inf	Inf	Inf	Inf	Inf	Inf	Inf	Inf	Inf	Inf	Inf	Inf	Inf	Inf	Inf	Inf	Inf
4932438H23Rik,Olig1,Paxbp1	Inf	Inf	Inf	Inf	Inf	Inf	Inf	Inf	Inf	Inf	0.000949668	Inf	Inf	Inf	Inf	Inf	Inf	Inf	Inf	Inf	Inf	Inf	Inf	Inf	Inf	Inf	Inf	Inf	Inf	Inf	Inf	Inf	Inf	Inf	Inf	Inf	Inf	Inf	Inf	Inf	Inf	Inf	Inf	Inf	Inf	Inf	Inf	Inf	Inf
4932443L11Rik,BC068157	Inf	Inf	Inf	Inf	Inf	Inf	Inf	Inf	Inf	Inf	Inf	Inf	Inf	Inf	Inf	Inf	Inf	Inf	Inf	Inf	Inf	Inf	Inf	Inf	Inf	Inf	Inf	Inf	Inf	Inf	Inf	Inf	Inf	Inf	Inf	Inf	Inf	Inf	Inf	Inf	Inf	Inf	Inf	Inf	Inf	Inf	Inf	Inf	Inf
4933404O12Rik	Inf	Inf	Inf	Inf	Inf	Inf	Inf	Inf	Inf	Inf	Inf	Inf	Inf	Inf	Inf	Inf	Inf	Inf	Inf	Inf	Inf	Inf	Inf	Inf	Inf	Inf	Inf	Inf	Inf	Inf	Inf	Inf	Inf	Inf	Inf	Inf	Inf	Inf	Inf	Inf	Inf	Inf	Inf	Inf	Inf	Inf	Inf	Inf	Inf
4933406I18Rik	Inf	Inf	Inf	Inf	Inf	Inf	Inf	Inf	Inf	Inf	Inf	Inf	Inf	Inf	Inf	Inf	Inf	Inf	Inf	Inf	Inf	Inf	Inf	Inf	Inf	Inf	Inf	Inf	Inf	Inf	Inf	Inf	Inf	Inf	Inf	Inf	Inf	Inf	Inf	Inf	Inf	Inf	Inf	Inf	Inf	Inf	Inf	Inf	Inf
4933408J17Rik,Ccdc38	Inf	Inf	Inf	Inf	Inf	Inf	Inf	Inf	Inf	Inf	Inf	Inf	Inf	Inf	Inf	Inf	Inf	Inf	Inf	Inf	0.000342898	Inf	Inf	Inf	Inf	Inf	Inf	Inf	Inf	Inf	Inf	Inf	Inf	Inf	Inf	Inf	Inf	Inf	Inf	Inf	Inf	Inf	Inf	Inf	Inf	Inf	Inf	Inf	Inf
4933411K16Rik,Hoga1	Inf	Inf	Inf	Inf	Inf	Inf	Inf	Inf	Inf	Inf	Inf	Inf	Inf	Inf	Inf	Inf	Inf	Inf	Inf	Inf	Inf	Inf	Inf	Inf	Inf	Inf	Inf	Inf	Inf	Inf	Inf	Inf	Inf	Inf	Inf	Inf	Inf	Inf	Inf	Inf	Inf	Inf	Inf	Inf	Inf	Inf	Inf	Inf	Inf
4933417D19Rik,Cdk10	Inf	Inf	Inf	Inf	Inf	Inf	0.00283101	Inf	Inf	Inf	Inf	Inf	Inf	Inf	Inf	Inf	Inf	Inf	Inf	Inf	Inf	Inf	Inf	Inf	Inf	Inf	Inf	Inf	Inf	0.00141554	Inf	Inf	Inf	Inf	Inf	Inf	Inf	Inf	Inf	Inf	Inf	Inf	Inf	Inf	Inf	Inf	Inf	Inf	Inf
4933421O10Rik	Inf	Inf	Inf	Inf	Inf	Inf	Inf	Inf	Inf	Inf	Inf	Inf	Inf	Inf	Inf	Inf	Inf	Inf	Inf	Inf	Inf	Inf	Inf	Inf	Inf	Inf	Inf	Inf	Inf	Inf	Inf	Inf	Inf	Inf	Inf	Inf	Inf	Inf	Inf	Inf	Inf	Inf	Inf	7.24786e-05	4.48878e-06	Inf	4.94066e-05	Inf	Inf
4933427G17Rik	Inf	Inf	Inf	Inf	Inf	Inf	Inf	Inf	Inf	Inf	Inf	Inf	Inf	Inf	Inf	Inf	Inf	Inf	Inf	Inf	Inf	Inf	Inf	Inf	Inf	Inf	Inf	Inf	Inf	Inf	Inf	Inf	Inf	Inf	Inf	Inf	Inf	Inf	Inf	Inf	Inf	Inf	Inf	Inf	Inf	Inf	Inf	Inf	Inf
4933431E20Rik	Inf	Inf	Inf	Inf	Inf	Inf	Inf	Inf	Inf	Inf	Inf	Inf	Inf	Inf	Inf	Inf	Inf	Inf	Inf	Inf	Inf	Inf	Inf	Inf	Inf	Inf	Inf	Inf	Inf	Inf	Inf	Inf	Inf	Inf	Inf	Inf	Inf	Inf	Inf	Inf	Inf	Inf	Inf	Inf	Inf	Inf	Inf	Inf	Inf
4933434E20Rik	Inf	Inf	Inf	Inf	Inf	0.000743959	Inf	Inf	Inf	Inf	Inf	Inf	Inf	Inf	Inf	0.000261221	0.000272831	0.000590213	Inf	Inf	Inf	Inf	Inf	Inf	Inf	Inf	0.000353375	0.00112424	0.000231533	Inf	Inf	Inf	Inf	Inf	Inf	Inf	Inf	Inf	6.51662e-05	0.00047945	Inf	Inf	Inf	Inf	Inf	Inf	Inf	Inf	Inf
4933436C20Rik	Inf	Inf	Inf	Inf	Inf	Inf	Inf	Inf	Inf	Inf	Inf	Inf	Inf	Inf	Inf	Inf	Inf	Inf	Inf	Inf	Inf	Inf	Inf	Inf	Inf	Inf	Inf	Inf	Inf	Inf	Inf	Inf	Inf	Inf	Inf	Inf	Inf	Inf	Inf	Inf	Inf	Inf	Inf	Inf	5.52395e-05	Inf	Inf	Inf	Inf
4933439C10Rik	0.00132546	0.000781648	Inf	Inf	Inf	Inf	Inf	Inf	Inf	Inf	Inf	Inf	Inf	Inf	Inf	Inf	Inf	Inf	Inf	Inf	Inf	Inf	Inf	Inf	Inf	Inf	Inf	Inf	Inf	Inf	Inf	Inf	Inf	Inf	Inf	Inf	Inf	Inf	Inf	Inf	Inf	Inf	Inf	Inf	Inf	Inf	Inf	Inf	Inf
5031425E22Rik	Inf	0.00107999	Inf	Inf	Inf	0.00231534	Inf	Inf	Inf	Inf	Inf	Inf	Inf	Inf	0.0018111	0.00136244	Inf	Inf	Inf	Inf	Inf	Inf	Inf	Inf	Inf	Inf	Inf	Inf	Inf	Inf	Inf	Inf	Inf	Inf	Inf	Inf	Inf	Inf	Inf	Inf	Inf	Inf	Inf	Inf	Inf	Inf	Inf	Inf	Inf
5031439G07Rik	Inf	Inf	Inf	Inf	Inf	Inf	Inf	Inf	Inf	Inf	Inf	Inf	Inf	Inf	Inf	Inf	Inf	Inf	Inf	Inf	Inf	Inf	Inf	Inf	Inf	Inf	Inf	Inf	Inf	Inf	Inf	3.70115e-05	0.000207568	0.00013624	Inf	Inf	Inf	Inf	Inf	Inf	Inf	Inf	Inf	Inf	Inf	Inf	Inf	0.00104513	Inf
5033411D12Rik,Cdk13	Inf	Inf	Inf	Inf	Inf	Inf	Inf	Inf	Inf	Inf	Inf	Inf	Inf	Inf	Inf	Inf	Inf	Inf	Inf	Inf	Inf	Inf	Inf	Inf	Inf	Inf	Inf	Inf	Inf	Inf	Inf	Inf	Inf	Inf	Inf	Inf	Inf	Inf	Inf	Inf	Inf	Inf	Inf	Inf	Inf	Inf	Inf	Inf	Inf
5330434G04Rik	Inf	Inf	Inf	Inf	Inf	Inf	Inf	Inf	Inf	Inf	Inf	Inf	Inf	Inf	Inf	Inf	Inf	Inf	Inf	Inf	Inf	Inf	Inf	Inf	Inf	Inf	Inf	Inf	Inf	Inf	Inf	Inf	Inf	Inf	Inf	Inf	Inf	Inf	Inf	Inf	Inf	Inf	Inf	Inf	Inf	Inf	Inf	Inf	Inf
5330439K02Rik	Inf	Inf	Inf	Inf	Inf	Inf	Inf	Inf	Inf	Inf	Inf	Inf	Inf	Inf	Inf	Inf	Inf	Inf	Inf	Inf	Inf	Inf	Inf	Inf	Inf	Inf	Inf	Inf	Inf	Inf	Inf	Inf	Inf	Inf	Inf	Inf	Inf	Inf	Inf	Inf	Inf	Inf	Inf	Inf	Inf	Inf	Inf	Inf	Inf
5430405H02Rik	Inf	Inf	Inf	Inf	Inf	Inf	Inf	Inf	Inf	Inf	Inf	Inf	Inf	Inf	Inf	Inf	Inf	Inf	Inf	Inf	Inf	Inf	Inf	Inf	Inf	Inf	Inf	Inf	Inf	Inf	Inf	Inf	Inf	Inf	Inf	Inf	Inf	Inf	Inf	Inf	Inf	Inf	Inf	Inf	Inf	Inf	Inf	Inf	Inf
5430416N02Rik	Inf	Inf	Inf	Inf	Inf	Inf	Inf	Inf	Inf	Inf	Inf	Inf	Inf	Inf	Inf	Inf	Inf	Inf	Inf	Inf	Inf	Inf	Inf	Inf	Inf	Inf	Inf	Inf	Inf	Inf	Inf	Inf	Inf	Inf	Inf	Inf	Inf	Inf	Inf	Inf	Inf	Inf	Inf	Inf	Inf	Inf	Inf	Inf	Inf
5430417L22Rik	Inf	Inf	Inf	Inf	Inf	Inf	Inf	Inf	Inf	Inf	0.000965688	Inf	Inf	Inf	Inf	Inf	Inf	Inf	Inf	Inf	Inf	Inf	Inf	Inf	Inf	Inf	Inf	Inf	Inf	Inf	Inf	Inf	Inf	Inf	Inf	Inf	Inf	Inf	Inf	Inf	Inf	Inf	Inf	Inf	Inf	Inf	Inf	Inf	Inf
5430435G22Rik	Inf	Inf	Inf	Inf	Inf	Inf	Inf	Inf	Inf	Inf	Inf	Inf	Inf	Inf	Inf	Inf	Inf	Inf	Inf	Inf	Inf	Inf	Inf	Inf	Inf	Inf	Inf	Inf	Inf	Inf	Inf	Inf	Inf	Inf	Inf	Inf	Inf	Inf	Inf	Inf	Inf	Inf	Inf	Inf	Inf	Inf	Inf	Inf	Inf
5730409E04Rik	Inf	Inf	Inf	Inf	Inf	Inf	Inf	Inf	Inf	Inf	Inf	Inf	Inf	Inf	Inf	Inf	Inf	Inf	Inf	Inf	Inf	Inf	Inf	Inf	Inf	Inf	Inf	Inf	Inf	Inf	Inf	Inf	Inf	Inf	Inf	Inf	Inf	Inf	Inf	Inf	Inf	Inf	Inf	2.29526e-05	Inf	Inf	Inf	Inf	Inf
5730422E09Rik,Hmgb1	Inf	Inf	Inf	Inf	Inf	Inf	Inf	Inf	Inf	Inf	Inf	Inf	Inf	Inf	Inf	Inf	Inf	Inf	Inf	Inf	Inf	Inf	Inf	Inf	Inf	Inf	Inf	Inf	Inf	Inf	Inf	Inf	Inf	Inf	Inf	Inf	Inf	Inf	9.99726e-05	Inf	Inf	Inf	Inf	Inf	Inf	Inf	Inf	Inf	Inf
5730508B09Rik	Inf	Inf	Inf	Inf	Inf	Inf	Inf	Inf	Inf	Inf	Inf	Inf	Inf	Inf	Inf	Inf	Inf	Inf	Inf	Inf	Inf	Inf	Inf	Inf	Inf	Inf	Inf	Inf	Inf	Inf	Inf	Inf	Inf	Inf	Inf	Inf	Inf	Inf	Inf	Inf	Inf	Inf	Inf	Inf	Inf	Inf	Inf	Inf	Inf
5730522E02Rik	Inf	Inf	Inf	Inf	Inf	Inf	Inf	0.00212873	Inf	Inf	Inf	Inf	Inf	Inf	Inf	Inf	Inf	Inf	Inf	Inf	Inf	Inf	Inf	Inf	Inf	Inf	Inf	Inf	Inf	Inf	Inf	Inf	Inf	Inf	Inf	Inf	Inf	Inf	Inf	Inf	Inf	Inf	Inf	Inf	Inf	Inf	Inf	Inf	Inf
5830415F09Rik	Inf	Inf	Inf	Inf	Inf	Inf	Inf	Inf	Inf	Inf	Inf	Inf	Inf	Inf	Inf	Inf	Inf	Inf	Inf	Inf	Inf	Inf	Inf	Inf	Inf	Inf	Inf	Inf	Inf	Inf	Inf	Inf	Inf	Inf	Inf	Inf	Inf	Inf	Inf	Inf	Inf	0.000945539	Inf	Inf	Inf	Inf	Inf	Inf	Inf
5830428H23Rik	Inf	Inf	Inf	Inf	Inf	Inf	Inf	Inf	Inf	Inf	Inf	Inf	Inf	Inf	Inf	Inf	Inf	Inf	Inf	Inf	Inf	Inf	Inf	Inf	Inf	Inf	Inf	Inf	Inf	Inf	Inf	Inf	Inf	Inf	Inf	Inf	Inf	Inf	Inf	Inf	Inf	Inf	Inf	Inf	Inf	Inf	Inf	Inf	Inf
5830444B04Rik,Gabrd	Inf	Inf	Inf	Inf	Inf	Inf	Inf	Inf	Inf	Inf	Inf	Inf	Inf	Inf	Inf	Inf	Inf	Inf	Inf	Inf	Inf	Inf	Inf	Inf	Inf	Inf	Inf	Inf	Inf	Inf	Inf	Inf	Inf	Inf	Inf	Inf	Inf	Inf	Inf	Inf	Inf	Inf	Inf	Inf	Inf	Inf	Inf	Inf	0.000700107
6030419C18Rik	0.00121148	2.92336e-06	1.46629e-05	2.89245e-05	Inf	0.00111673	Inf	Inf	Inf	Inf	Inf	0.000303429	5.75186e-05	4.59198e-05	0.00160877	0.000111227	0.000247876	Inf	Inf	Inf	Inf	Inf	3.38396e-06	6.39417e-06	6.88141e-06	0.00063686	0.00104529	Inf	Inf	Inf	Inf	Inf	Inf	Inf	Inf	Inf	Inf	Inf	Inf	Inf	Inf	Inf	Inf	0.00011985	2.01738e-06	0.000219356	Inf	Inf	Inf
6030442K20Rik,Tmcc2	Inf	Inf	Inf	Inf	Inf	Inf	Inf	Inf	Inf	Inf	Inf	Inf	Inf	Inf	Inf	Inf	Inf	Inf	Inf	Inf	Inf	Inf	Inf	Inf	Inf	Inf	Inf	Inf	Inf	Inf	Inf	Inf	Inf	Inf	Inf	Inf	Inf	Inf	Inf	Inf	Inf	Inf	Inf	Inf	Inf	Inf	Inf	Inf	Inf
6030443J06Rik	Inf	0.000117135	Inf	Inf	Inf	Inf	Inf	Inf	Inf	Inf	Inf	Inf	Inf	Inf	Inf	Inf	Inf	Inf	Inf	Inf	Inf	Inf	0.000379969	Inf	Inf	Inf	Inf	Inf	Inf	Inf	Inf	Inf	Inf	Inf	Inf	Inf	Inf	Inf	Inf	Inf	Inf	Inf	Inf	Inf	Inf	Inf	Inf	Inf	Inf
6030458C11Rik	Inf	Inf	Inf	Inf	Inf	Inf	Inf	0.00122372	Inf	0.00331031	Inf	Inf	Inf	Inf	Inf	Inf	Inf	Inf	Inf	Inf	Inf	Inf	Inf	Inf	Inf	Inf	Inf	Inf	Inf	Inf	0.00167631	Inf	Inf	Inf	Inf	Inf	Inf	Inf	Inf	Inf	Inf	Inf	Inf	Inf	Inf	Inf	Inf	Inf	Inf
6330403A02Rik	Inf	Inf	Inf	Inf	Inf	Inf	Inf	Inf	Inf	Inf	Inf	Inf	Inf	Inf	Inf	Inf	Inf	Inf	Inf	Inf	Inf	Inf	Inf	Inf	Inf	Inf	Inf	Inf	Inf	Inf	Inf	Inf	Inf	Inf	Inf	Inf	Inf	Inf	Inf	Inf	Inf	Inf	Inf	Inf	Inf	Inf	Inf	Inf	Inf
6330403K07Rik	Inf	Inf	Inf	Inf	Inf	Inf	Inf	0.000748858	Inf	Inf	Inf	Inf	Inf	Inf	Inf	Inf	Inf	Inf	Inf	Inf	Inf	Inf	Inf	Inf	Inf	Inf	Inf	Inf	Inf	Inf	Inf	Inf	Inf	Inf	Inf	Inf	Inf	Inf	Inf	Inf	Inf	Inf	Inf	Inf	Inf	Inf	Inf	Inf	Inf
6330416G13Rik	Inf	Inf	Inf	Inf	Inf	Inf	Inf	Inf	Inf	Inf	Inf	Inf	Inf	Inf	Inf	Inf	Inf	Inf	Inf	Inf	Inf	Inf	Inf	Inf	Inf	Inf	Inf	Inf	Inf	Inf	Inf	Inf	Inf	Inf	Inf	Inf	Inf	0.000492389	Inf	Inf	Inf	Inf	Inf	Inf	Inf	Inf	Inf	Inf	Inf
6330418K02Rik	Inf	Inf	Inf	Inf	Inf	0.00191605	Inf	Inf	Inf	Inf	Inf	Inf	Inf	Inf	Inf	0.00108924	Inf	Inf	Inf	Inf	Inf	Inf	Inf	Inf	Inf	Inf	Inf	Inf	Inf	Inf	Inf	Inf	Inf	Inf	Inf	Inf	Inf	Inf	Inf	Inf	Inf	Inf	Inf	Inf	Inf	Inf	Inf	Inf	Inf
6430548M08Rik	Inf	Inf	Inf	Inf	Inf	Inf	Inf	Inf	Inf	Inf	Inf	Inf	Inf	Inf	Inf	Inf	Inf	Inf	Inf	Inf	Inf	Inf	Inf	Inf	Inf	Inf	Inf	Inf	Inf	Inf	Inf	Inf	Inf	Inf	Inf	Inf	Inf	Inf	Inf	Inf	Inf	Inf	Inf	Inf	Inf	Inf	Inf	Inf	Inf
6430590A07Rik	Inf	Inf	Inf	Inf	Inf	Inf	Inf	Inf	Inf	Inf	Inf	Inf	Inf	Inf	Inf	Inf	Inf	Inf	Inf	Inf	Inf	Inf	Inf	Inf	Inf	Inf	Inf	Inf	Inf	Inf	Inf	Inf	Inf	0.000195039	Inf	0.000290393	8.81908e-05	Inf	Inf	Inf	Inf	Inf	Inf	Inf	Inf	Inf	Inf	Inf	Inf
6530403G13Rik	Inf	Inf	Inf	Inf	Inf	Inf	Inf	Inf	Inf	Inf	Inf	Inf	Inf	Inf	Inf	Inf	Inf	Inf	Inf	Inf	Inf	Inf	Inf	Inf	Inf	Inf	Inf	Inf	Inf	Inf	Inf	Inf	Inf	Inf	Inf	Inf	Inf	Inf	Inf	Inf	Inf	Inf	Inf	Inf	Inf	Inf	Inf	Inf	Inf
6530411M01Rik	Inf	Inf	Inf	Inf	Inf	Inf	Inf	Inf	Inf	Inf	Inf	Inf	Inf	Inf	Inf	Inf	Inf	Inf	Inf	Inf	0.000452725	Inf	Inf	Inf	Inf	Inf	Inf	Inf	Inf	Inf	Inf	Inf	Inf	Inf	Inf	Inf	Inf	Inf	Inf	Inf	Inf	Inf	Inf	Inf	Inf	Inf	Inf	Inf	Inf
6720401G13Rik	Inf	Inf	Inf	Inf	Inf	0.000796232	Inf	Inf	Inf	Inf	Inf	Inf	Inf	Inf	Inf	Inf	Inf	Inf	Inf	Inf	0.000198346	Inf	Inf	Inf	Inf	Inf	0.00100032	Inf	Inf	Inf	Inf	Inf	Inf	Inf	Inf	Inf	Inf	Inf	Inf	Inf	Inf	Inf	Inf	Inf	Inf	Inf	Inf	Inf	Inf
6820431F20Rik	Inf	Inf	Inf	Inf	Inf	Inf	Inf	Inf	Inf	Inf	Inf	Inf	Inf	Inf	Inf	Inf	Inf	Inf	Inf	Inf	Inf	Inf	Inf	Inf	Inf	Inf	Inf	Inf	Inf	Inf	Inf	Inf	Inf	Inf	Inf	Inf	Inf	Inf	Inf	Inf	Inf	Inf	Inf	Inf	Inf	Inf	Inf	Inf	Inf
8030423F21Rik,Lgi2	Inf	Inf	Inf	Inf	Inf	Inf	Inf	Inf	Inf	Inf	Inf	Inf	Inf	Inf	Inf	Inf	Inf	Inf	Inf	Inf	Inf	Inf	Inf	Inf	Inf	Inf	Inf	Inf	Inf	Inf	Inf	Inf	0.000510249	Inf	Inf	0.000559414	Inf	Inf	Inf	Inf	Inf	Inf	Inf	Inf	Inf	Inf	Inf	Inf	Inf
8030462N17Rik	Inf	Inf	Inf	Inf	Inf	Inf	Inf	Inf	Inf	Inf	Inf	Inf	Inf	Inf	Inf	Inf	Inf	Inf	Inf	Inf	Inf	Inf	Inf	Inf	Inf	Inf	Inf	Inf	Inf	Inf	Inf	Inf	Inf	Inf	Inf	Inf	Inf	Inf	Inf	Inf	Inf	Inf	Inf	Inf	Inf	Inf	Inf	Inf	Inf
8430408G22Rik	0.00167259	0.000694439	Inf	Inf	Inf	Inf	Inf	Inf	Inf	Inf	Inf	Inf	Inf	Inf	Inf	Inf	Inf	Inf	Inf	Inf	Inf	Inf	Inf	Inf	Inf	Inf	Inf	Inf	Inf	Inf	Inf	Inf	Inf	Inf	Inf	Inf	Inf	Inf	Inf	Inf	Inf	Inf	Inf	Inf	Inf	Inf	Inf	Inf	Inf
8430419L09Rik	Inf	Inf	0.00127798	Inf	Inf	Inf	Inf	Inf	Inf	Inf	Inf	Inf	Inf	Inf	Inf	Inf	Inf	Inf	Inf	Inf	Inf	Inf	Inf	Inf	Inf	Inf	Inf	Inf	Inf	Inf	Inf	Inf	Inf	Inf	Inf	0.000663826	Inf	0.000513919	Inf	Inf	Inf	Inf	Inf	Inf	Inf	Inf	Inf	Inf	Inf
8430427H17Rik	Inf	Inf	Inf	Inf	Inf	Inf	Inf	Inf	Inf	Inf	Inf	Inf	Inf	Inf	Inf	Inf	Inf	Inf	Inf	Inf	Inf	Inf	Inf	Inf	Inf	Inf	Inf	Inf	Inf	Inf	Inf	Inf	Inf	Inf	Inf	Inf	Inf	Inf	Inf	Inf	Inf	Inf	Inf	Inf	Inf	Inf	Inf	Inf	Inf
9030617O03Rik	Inf	Inf	Inf	Inf	Inf	Inf	Inf	Inf	Inf	Inf	Inf	Inf	Inf	Inf	Inf	Inf	Inf	Inf	Inf	Inf	Inf	Inf	Inf	Inf	Inf	Inf	Inf	Inf	Inf	Inf	Inf	Inf	Inf	Inf	Inf	Inf	Inf	Inf	Inf	Inf	Inf	Inf	Inf	Inf	Inf	Inf	Inf	Inf	Inf
9030624G23Rik	Inf	Inf	Inf	Inf	Inf	Inf	Inf	Inf	Inf	Inf	Inf	Inf	Inf	Inf	Inf	Inf	Inf	Inf	Inf	Inf	Inf	Inf	Inf	Inf	Inf	Inf	Inf	Inf	Inf	Inf	Inf	Inf	Inf	Inf	Inf	Inf	Inf	Inf	Inf	Inf	Inf	Inf	Inf	Inf	Inf	Inf	Inf	Inf	Inf
9030624G23Rik,Gm9312	Inf	Inf	Inf	Inf	Inf	Inf	Inf	Inf	Inf	Inf	Inf	Inf	Inf	Inf	Inf	Inf	Inf	Inf	Inf	Inf	Inf	Inf	Inf	Inf	Inf	Inf	Inf	Inf	Inf	Inf	Inf	Inf	Inf	Inf	Inf	Inf	Inf	Inf	Inf	Inf	Inf	Inf	Inf	Inf	Inf	Inf	Inf	Inf	Inf
9030624J02Rik	Inf	Inf	Inf	Inf	Inf	Inf	0.00175211	Inf	Inf	Inf	Inf	Inf	Inf	Inf	Inf	Inf	0.00128609	Inf	Inf	Inf	Inf	Inf	Inf	Inf	Inf	Inf	Inf	Inf	Inf	Inf	Inf	Inf	Inf	Inf	Inf	Inf	Inf	Inf	Inf	Inf	Inf	Inf	Inf	Inf	Inf	Inf	Inf	Inf	Inf
9130011E15Rik	0.000532238	Inf	Inf	Inf	Inf	Inf	Inf	Inf	Inf	Inf	Inf	Inf	Inf	Inf	Inf	Inf	Inf	Inf	Inf	Inf	Inf	Inf	Inf	Inf	Inf	Inf	Inf	Inf	Inf	Inf	Inf	Inf	Inf	Inf	Inf	Inf	Inf	Inf	Inf	Inf	Inf	Inf	Inf	Inf	Inf	Inf	Inf	Inf	Inf
9130019O22Rik,Zfp747	Inf	Inf	Inf	Inf	Inf	Inf	Inf	Inf	Inf	Inf	Inf	Inf	Inf	Inf	Inf	Inf	Inf	Inf	Inf	Inf	Inf	Inf	Inf	Inf	Inf	Inf	Inf	Inf	Inf	Inf	Inf	Inf	Inf	Inf	Inf	Inf	Inf	Inf	Inf	Inf	Inf	Inf	Inf	Inf	Inf	Inf	Inf	Inf	Inf
9130020K20Rik,Gm17388,Hnrnpr	Inf	Inf	Inf	Inf	Inf	Inf	Inf	Inf	Inf	Inf	Inf	Inf	Inf	Inf	Inf	Inf	Inf	Inf	Inf	Inf	Inf	Inf	Inf	Inf	Inf	Inf	Inf	Inf	Inf	Inf	Inf	Inf	Inf	Inf	Inf	Inf	Inf	Inf	Inf	Inf	Inf	Inf	Inf	Inf	Inf	Inf	Inf	Inf	Inf
9130213A22Rik	Inf	Inf	Inf	Inf	Inf	Inf	Inf	0.00164383	Inf	Inf	Inf	Inf	Inf	Inf	Inf	Inf	Inf	Inf	Inf	Inf	Inf	Inf	Inf	Inf	Inf	Inf	Inf	Inf	Inf	Inf	Inf	Inf	Inf	Inf	Inf	Inf	Inf	Inf	Inf	Inf	Inf	Inf	Inf	Inf	Inf	Inf	Inf	Inf	Inf
9130221H12Rik	Inf	Inf	Inf	Inf	0.000325528	Inf	Inf	Inf	Inf	Inf	Inf	Inf	Inf	Inf	0.000639323	0.00141642	0.000983643	Inf	Inf	Inf	Inf	Inf	Inf	Inf	Inf	0.0010386	Inf	Inf	Inf	Inf	Inf	Inf	Inf	Inf	Inf	Inf	Inf	Inf	Inf	Inf	Inf	Inf	Inf	Inf	Inf	Inf	Inf	Inf	Inf
9130221H12Rik,Zfp526	Inf	Inf	Inf	Inf	0.000645077	Inf	Inf	Inf	Inf	Inf	Inf	Inf	Inf	Inf	0.00066665	Inf	Inf	Inf	Inf	Inf	Inf	Inf	Inf	Inf	Inf	Inf	Inf	Inf	Inf	Inf	Inf	Inf	Inf	Inf	Inf	Inf	Inf	Inf	Inf	Inf	Inf	Inf	Inf	Inf	Inf	Inf	Inf	Inf	Inf
9130401M01Rik	Inf	Inf	Inf	Inf	Inf	Inf	Inf	Inf	Inf	Inf	Inf	Inf	Inf	Inf	Inf	Inf	Inf	Inf	Inf	Inf	Inf	Inf	Inf	Inf	Inf	Inf	Inf	Inf	Inf	Inf	Inf	Inf	Inf	Inf	Inf	Inf	Inf	Inf	Inf	Inf	Inf	Inf	Inf	Inf	Inf	Inf	Inf	Inf	Inf
9230110C19Rik	Inf	Inf	Inf	Inf	Inf	Inf	Inf	Inf	Inf	Inf	Inf	Inf	Inf	Inf	Inf	Inf	Inf	Inf	Inf	Inf	0.000440524	Inf	Inf	Inf	Inf	Inf	Inf	Inf	Inf	Inf	Inf	Inf	Inf	Inf	Inf	Inf	Inf	Inf	Inf	Inf	Inf	Inf	Inf	Inf	Inf	Inf	Inf	Inf	Inf
9330101J02Rik	Inf	Inf	Inf	Inf	Inf	Inf	Inf	Inf	Inf	Inf	Inf	Inf	Inf	Inf	Inf	Inf	Inf	Inf	Inf	Inf	Inf	Inf	Inf	Inf	Inf	Inf	Inf	Inf	Inf	Inf	Inf	Inf	Inf	Inf	Inf	Inf	Inf	Inf	Inf	Inf	Inf	Inf	Inf	Inf	Inf	Inf	Inf	Inf	Inf
9330101J02Rik,E030019B06Rik	Inf	Inf	Inf	Inf	Inf	Inf	Inf	Inf	Inf	Inf	Inf	Inf	Inf	Inf	Inf	Inf	Inf	Inf	Inf	Inf	Inf	Inf	Inf	Inf	Inf	Inf	Inf	Inf	Inf	Inf	Inf	Inf	Inf	Inf	Inf	Inf	Inf	Inf	Inf	Inf	Inf	Inf	Inf	Inf	Inf	Inf	Inf	Inf	Inf
9330104G04Rik	Inf	Inf	Inf	Inf	Inf	Inf	Inf	Inf	Inf	Inf	Inf	Inf	Inf	Inf	Inf	Inf	Inf	Inf	Inf	Inf	1.96044e-06	Inf	Inf	Inf	Inf	Inf	Inf	Inf	Inf	Inf	Inf	Inf	Inf	Inf	Inf	Inf	Inf	Inf	Inf	Inf	Inf	Inf	Inf	Inf	Inf	Inf	Inf	Inf	Inf
9330104G04Rik,Dact3	Inf	Inf	Inf	Inf	Inf	Inf	Inf	Inf	Inf	Inf	Inf	Inf	Inf	Inf	Inf	Inf	Inf	Inf	Inf	Inf	Inf	Inf	Inf	Inf	Inf	Inf	Inf	Inf	Inf	Inf	Inf	Inf	Inf	Inf	Inf	Inf	Inf	Inf	Inf	Inf	0.00158268	Inf	Inf	Inf	Inf	Inf	Inf	Inf	Inf
9330111N05Rik	Inf	Inf	Inf	Inf	Inf	Inf	Inf	Inf	Inf	Inf	Inf	Inf	Inf	Inf	Inf	Inf	Inf	Inf	Inf	Inf	0.000394201	Inf	Inf	Inf	Inf	Inf	Inf	Inf	Inf	Inf	Inf	Inf	Inf	Inf	Inf	Inf	Inf	Inf	Inf	Inf	Inf	Inf	Inf	Inf	Inf	Inf	Inf	Inf	Inf
9330151L19Rik	Inf	Inf	Inf	Inf	Inf	Inf	Inf	Inf	Inf	Inf	Inf	Inf	Inf	Inf	Inf	Inf	Inf	Inf	Inf	Inf	Inf	Inf	Inf	Inf	Inf	Inf	Inf	Inf	Inf	Inf	Inf	Inf	Inf	Inf	Inf	Inf	Inf	Inf	Inf	Inf	Inf	Inf	Inf	Inf	Inf	Inf	Inf	Inf	Inf
9330154J02Rik	Inf	Inf	Inf	Inf	Inf	Inf	Inf	Inf	Inf	Inf	Inf	Inf	Inf	Inf	Inf	Inf	Inf	Inf	Inf	Inf	Inf	Inf	Inf	Inf	Inf	Inf	Inf	Inf	Inf	Inf	Inf	Inf	Inf	Inf	Inf	Inf	Inf	Inf	Inf	Inf	Inf	Inf	Inf	Inf	Inf	Inf	Inf	Inf	Inf
9330154J02Rik,Ibtk	Inf	Inf	Inf	Inf	Inf	Inf	Inf	Inf	Inf	Inf	Inf	Inf	Inf	Inf	Inf	Inf	Inf	Inf	Inf	Inf	Inf	Inf	Inf	Inf	Inf	Inf	Inf	Inf	Inf	Inf	Inf	Inf	Inf	Inf	Inf	Inf	Inf	Inf	Inf	Inf	Inf	Inf	Inf	Inf	7.41174e-05	Inf	Inf	Inf	Inf
9330159F19Rik	0.000694755	0.000391346	0.000586811	6.48395e-05	Inf	0.00243343	0.000787962	Inf	0.00152064	0.000182394	Inf	Inf	Inf	Inf	Inf	Inf	Inf	Inf	Inf	0.00110086	Inf	Inf	Inf	Inf	0.000670257	Inf	Inf	Inf	Inf	Inf	Inf	Inf	Inf	Inf	Inf	Inf	Inf	Inf	Inf	Inf	Inf	Inf	Inf	Inf	Inf	Inf	Inf	Inf	Inf
9330159F19Rik,Soga3	Inf	Inf	Inf	Inf	Inf	Inf	Inf	Inf	Inf	Inf	Inf	Inf	Inf	Inf	Inf	Inf	Inf	Inf	Inf	Inf	Inf	Inf	Inf	Inf	Inf	Inf	Inf	Inf	Inf	Inf	Inf	Inf	Inf	Inf	Inf	Inf	Inf	Inf	Inf	Inf	Inf	Inf	Inf	Inf	Inf	Inf	Inf	Inf	Inf
9330159M07Rik,9430037G07Rik,Gm23017,Gm26135	Inf	Inf	Inf	Inf	Inf	Inf	Inf	Inf	Inf	Inf	Inf	Inf	Inf	Inf	Inf	Inf	Inf	Inf	Inf	Inf	Inf	Inf	Inf	Inf	Inf	Inf	Inf	Inf	Inf	Inf	Inf	Inf	Inf	Inf	Inf	Inf	Inf	Inf	Inf	Inf	Inf	Inf	Inf	Inf	Inf	Inf	Inf	Inf	Inf
9330159N05Rik	Inf	Inf	Inf	Inf	Inf	Inf	Inf	Inf	Inf	Inf	Inf	Inf	Inf	Inf	0.001149	Inf	Inf	Inf	Inf	Inf	Inf	Inf	Inf	Inf	Inf	0.00037041	Inf	Inf	Inf	Inf	Inf	Inf	Inf	Inf	Inf	3.91388e-05	9.09958e-05	0.000107065	Inf	Inf	Inf	Inf	Inf	Inf	Inf	Inf	Inf	Inf	Inf
9330162012Rik	Inf	Inf	Inf	Inf	Inf	Inf	Inf	Inf	Inf	Inf	Inf	Inf	Inf	Inf	Inf	Inf	Inf	Inf	Inf	Inf	Inf	Inf	Inf	Inf	Inf	Inf	Inf	Inf	Inf	Inf	Inf	Inf	Inf	Inf	Inf	Inf	Inf	Inf	Inf	Inf	Inf	Inf	Inf	Inf	Inf	Inf	Inf	Inf	Inf
9330171B17Rik	Inf	Inf	Inf	Inf	Inf	Inf	Inf	Inf	Inf	Inf	Inf	Inf	Inf	Inf	Inf	Inf	Inf	Inf	Inf	Inf	Inf	Inf	Inf	Inf	Inf	Inf	Inf	Inf	Inf	Inf	Inf	Inf	Inf	Inf	Inf	Inf	Inf	Inf	Inf	Inf	Inf	Inf	Inf	Inf	Inf	Inf	Inf	Inf	Inf
9330179D12Rik	Inf	Inf	Inf	Inf	Inf	Inf	Inf	Inf	Inf	Inf	Inf	Inf	Inf	Inf	Inf	Inf	Inf	Inf	Inf	Inf	Inf	Inf	Inf	Inf	Inf	Inf	Inf	Inf	Inf	Inf	Inf	Inf	Inf	Inf	Inf	Inf	Inf	Inf	Inf	Inf	Inf	Inf	Inf	Inf	Inf	Inf	Inf	Inf	Inf
9430008C03Rik	0.000754696	Inf	Inf	Inf	Inf	Inf	Inf	Inf	Inf	Inf	0.000559312	Inf	Inf	Inf	Inf	Inf	Inf	Inf	Inf	Inf	Inf	3.77561e-05	Inf	Inf	Inf	Inf	Inf	Inf	Inf	Inf	Inf	5.37438e-05	Inf	Inf	Inf	Inf	Inf	Inf	Inf	Inf	Inf	Inf	Inf	Inf	Inf	Inf	Inf	Inf	Inf
9430008C03Rik,Gm23925,Gm24411,Gm26003	Inf	Inf	Inf	Inf	Inf	Inf	Inf	Inf	Inf	0.00378466	Inf	Inf	Inf	Inf	Inf	Inf	Inf	Inf	Inf	0.00332069	Inf	Inf	Inf	Inf	Inf	Inf	Inf	Inf	Inf	Inf	Inf	Inf	Inf	Inf	Inf	Inf	Inf	Inf	Inf	Inf	Inf	Inf	Inf	Inf	Inf	Inf	Inf	Inf	Inf
9430015G10Rik	Inf	Inf	Inf	Inf	Inf	Inf	0.00207276	Inf	Inf	Inf	Inf	Inf	Inf	Inf	Inf	Inf	Inf	Inf	Inf	Inf	Inf	Inf	Inf	Inf	Inf	Inf	Inf	0.00153863	0.00126068	Inf	Inf	Inf	Inf	Inf	Inf	Inf	Inf	Inf	Inf	Inf	Inf	0.00117823	Inf	Inf	Inf	Inf	Inf	Inf	Inf
9430020K01Rik	Inf	Inf	Inf	Inf	Inf	Inf	Inf	Inf	Inf	Inf	Inf	Inf	Inf	Inf	Inf	Inf	Inf	Inf	Inf	Inf	Inf	Inf	Inf	Inf	Inf	Inf	Inf	Inf	Inf	Inf	Inf	Inf	0.000117385	Inf	Inf	0.000594478	Inf	Inf	Inf	Inf	Inf	Inf	Inf	Inf	Inf	Inf	Inf	Inf	Inf
9430020K01Rik,Mtpap	Inf	Inf	Inf	Inf	Inf	Inf	Inf	Inf	Inf	Inf	Inf	Inf	Inf	Inf	Inf	Inf	Inf	Inf	Inf	Inf	Inf	Inf	Inf	Inf	Inf	Inf	Inf	Inf	Inf	Inf	Inf	Inf	Inf	Inf	Inf	Inf	Inf	Inf	Inf	Inf	Inf	Inf	Inf	Inf	Inf	Inf	Inf	Inf	Inf
9430021M05Rik,Gm14246	Inf	Inf	Inf	Inf	Inf	Inf	Inf	Inf	Inf	Inf	Inf	Inf	0.000338683	Inf	Inf	Inf	Inf	Inf	Inf	Inf	Inf	Inf	Inf	Inf	Inf	Inf	Inf	Inf	Inf	Inf	Inf	0.000180275	Inf	0.000111071	0.000215205	Inf	Inf	Inf	Inf	Inf	Inf	Inf	Inf	Inf	Inf	Inf	Inf	Inf	Inf
9430091E24Rik	Inf	Inf	Inf	Inf	Inf	Inf	Inf	Inf	Inf	Inf	Inf	Inf	Inf	Inf	Inf	Inf	Inf	Inf	Inf	Inf	Inf	Inf	Inf	Inf	Inf	Inf	Inf	Inf	Inf	Inf	Inf	Inf	Inf	Inf	Inf	Inf	Inf	Inf	Inf	Inf	Inf	Inf	Inf	Inf	Inf	Inf	Inf	Inf	Inf
9430097D07Rik,Dpm2	Inf	Inf	Inf	Inf	Inf	Inf	Inf	Inf	Inf	Inf	Inf	Inf	Inf	Inf	Inf	Inf	Inf	Inf	Inf	Inf	Inf	Inf	Inf	Inf	Inf	Inf	Inf	Inf	Inf	Inf	Inf	Inf	Inf	Inf	Inf	Inf	Inf	Inf	Inf	Inf	Inf	Inf	Inf	Inf	Inf	Inf	Inf	0.00115446	0.000630389
9530026P05Rik	Inf	Inf	Inf	Inf	Inf	Inf	Inf	Inf	Inf	Inf	Inf	Inf	Inf	Inf	Inf	Inf	Inf	Inf	Inf	Inf	Inf	Inf	Inf	Inf	Inf	Inf	Inf	Inf	Inf	Inf	Inf	Inf	Inf	Inf	Inf	Inf	Inf	Inf	Inf	Inf	Inf	Inf	Inf	Inf	Inf	Inf	Inf	Inf	Inf
9530036O11Rik,Gm26894,Shh	Inf	Inf	Inf	Inf	Inf	Inf	Inf	Inf	Inf	Inf	Inf	Inf	Inf	Inf	Inf	Inf	Inf	Inf	Inf	Inf	Inf	Inf	Inf	Inf	Inf	Inf	Inf	Inf	Inf	Inf	Inf	Inf	Inf	Inf	Inf	Inf	Inf	Inf	Inf	Inf	Inf	Inf	Inf	Inf	Inf	Inf	Inf	Inf	Inf
9530053A07Rik	Inf	Inf	Inf	Inf	Inf	Inf	Inf	Inf	Inf	Inf	Inf	Inf	Inf	Inf	Inf	Inf	Inf	Inf	Inf	Inf	Inf	Inf	Inf	Inf	Inf	Inf	Inf	Inf	Inf	Inf	Inf	Inf	Inf	Inf	Inf	Inf	Inf	Inf	Inf	Inf	Inf	Inf	Inf	Inf	Inf	Inf	Inf	Inf	Inf
9530059O14Rik	Inf	Inf	Inf	Inf	Inf	Inf	Inf	Inf	Inf	Inf	Inf	Inf	Inf	Inf	Inf	Inf	Inf	Inf	Inf	Inf	Inf	Inf	Inf	Inf	Inf	Inf	Inf	Inf	Inf	Inf	Inf	Inf	5.30556e-05	Inf	Inf	Inf	Inf	Inf	Inf	Inf	Inf	Inf	Inf	Inf	Inf	Inf	Inf	Inf	Inf
9530059O14Rik,Mir138-1	Inf	Inf	Inf	Inf	Inf	Inf	Inf	Inf	Inf	Inf	Inf	Inf	Inf	Inf	Inf	Inf	Inf	Inf	Inf	Inf	Inf	Inf	Inf	Inf	Inf	Inf	Inf	Inf	Inf	Inf	Inf	Inf	6.81826e-05	Inf	Inf	Inf	Inf	Inf	Inf	Inf	Inf	Inf	Inf	Inf	Inf	Inf	Inf	Inf	Inf
9530068E07Rik	Inf	Inf	Inf	Inf	Inf	Inf	Inf	Inf	Inf	Inf	Inf	Inf	Inf	Inf	Inf	Inf	Inf	Inf	Inf	Inf	Inf	Inf	Inf	Inf	Inf	Inf	Inf	Inf	Inf	Inf	Inf	Inf	Inf	Inf	Inf	Inf	Inf	Inf	Inf	Inf	Inf	Inf	Inf	Inf	Inf	Inf	Inf	Inf	Inf
9530077C05Rik	Inf	Inf	Inf	Inf	Inf	Inf	Inf	Inf	Inf	Inf	Inf	Inf	Inf	Inf	Inf	Inf	Inf	Inf	Inf	Inf	Inf	Inf	Inf	Inf	Inf	Inf	Inf	Inf	Inf	Inf	Inf	Inf	Inf	Inf	Inf	Inf	Inf	Inf	Inf	Inf	Inf	0.000327542	Inf	Inf	Inf	Inf	Inf	Inf	Inf
9530082P21Rik,Pkmyt1	Inf	Inf	Inf	Inf	Inf	Inf	Inf	Inf	Inf	Inf	Inf	Inf	Inf	Inf	Inf	Inf	Inf	Inf	Inf	Inf	Inf	Inf	Inf	Inf	Inf	Inf	Inf	Inf	Inf	Inf	Inf	Inf	Inf	Inf	Inf	Inf	Inf	Inf	Inf	Inf	Inf	Inf	Inf	Inf	Inf	Inf	Inf	Inf	Inf
9930004E17Rik	Inf	Inf	Inf	Inf	Inf	Inf	Inf	Inf	Inf	Inf	Inf	Inf	Inf	Inf	Inf	Inf	Inf	Inf	Inf	Inf	Inf	Inf	Inf	Inf	Inf	Inf	Inf	Inf	Inf	Inf	Inf	Inf	Inf	Inf	Inf	Inf	Inf	Inf	Inf	Inf	Inf	Inf	Inf	Inf	Inf	Inf	Inf	Inf	Inf
9930013L23Rik	Inf	Inf	Inf	Inf	Inf	Inf	Inf	Inf	Inf	Inf	Inf	Inf	Inf	Inf	Inf	Inf	Inf	Inf	Inf	Inf	Inf	Inf	Inf	Inf	Inf	Inf	Inf	Inf	Inf	Inf	Inf	Inf	Inf	Inf	Inf	Inf	Inf	Inf	Inf	Inf	Inf	Inf	3.13747e-06	9.29753e-05	3.17905e-06	0.000168112	2.74447e-07	Inf	Inf
9930014A18Rik	Inf	Inf	Inf	Inf	Inf	Inf	Inf	Inf	Inf	Inf	Inf	Inf	Inf	Inf	Inf	Inf	Inf	Inf	Inf	Inf	Inf	Inf	Inf	Inf	Inf	Inf	Inf	Inf	Inf	Inf	Inf	Inf	Inf	Inf	Inf	Inf	Inf	Inf	Inf	Inf	Inf	Inf	Inf	Inf	Inf	Inf	Inf	Inf	Inf
9930021J03Rik	Inf	Inf	Inf	Inf	Inf	Inf	Inf	0.000679404	Inf	Inf	Inf	Inf	Inf	Inf	Inf	0.000352815	0.000101495	0.000134734	0.00029072	Inf	Inf	Inf	Inf	Inf	Inf	Inf	Inf	Inf	0.000663571	Inf	Inf	Inf	Inf	Inf	Inf	Inf	0.000401761	0.000108177	1.40775e-05	2.33862e-05	Inf	Inf	Inf	Inf	Inf	Inf	Inf	Inf	Inf
9930104L06Rik	Inf	Inf	Inf	Inf	Inf	Inf	Inf	Inf	Inf	Inf	Inf	Inf	Inf	Inf	Inf	Inf	Inf	Inf	Inf	Inf	Inf	Inf	Inf	Inf	Inf	Inf	Inf	Inf	Inf	Inf	Inf	Inf	Inf	Inf	Inf	0.000193691	Inf	Inf	Inf	Inf	Inf	Inf	Inf	Inf	Inf	Inf	Inf	Inf	Inf
A030009H04Rik	Inf	Inf	Inf	Inf	Inf	Inf	Inf	Inf	Inf	Inf	Inf	Inf	Inf	Inf	Inf	Inf	Inf	Inf	Inf	Inf	Inf	Inf	Inf	Inf	Inf	Inf	Inf	Inf	Inf	Inf	Inf	Inf	Inf	Inf	Inf	Inf	Inf	Inf	Inf	Inf	Inf	Inf	Inf	Inf	Inf	Inf	Inf	Inf	Inf
A130010J15Rik	Inf	Inf	Inf	Inf	Inf	Inf	0.00266875	0.000338904	9.53063e-05	0.00112074	Inf	Inf	Inf	Inf	Inf	Inf	Inf	Inf	Inf	Inf	Inf	Inf	Inf	Inf	Inf	Inf	Inf	Inf	Inf	0.000132896	Inf	Inf	Inf	Inf	Inf	Inf	Inf	Inf	Inf	Inf	Inf	Inf	Inf	Inf	Inf	Inf	Inf	Inf	Inf
A130014A01Rik	Inf	Inf	Inf	Inf	Inf	Inf	Inf	Inf	Inf	Inf	Inf	Inf	Inf	Inf	Inf	Inf	Inf	Inf	Inf	Inf	Inf	Inf	Inf	Inf	Inf	Inf	Inf	Inf	Inf	Inf	Inf	Inf	Inf	Inf	Inf	Inf	Inf	Inf	Inf	Inf	Inf	Inf	Inf	Inf	Inf	Inf	Inf	Inf	Inf
A230006K03Rik	Inf	Inf	Inf	Inf	Inf	Inf	Inf	Inf	Inf	Inf	Inf	Inf	Inf	Inf	Inf	Inf	Inf	Inf	Inf	Inf	Inf	Inf	Inf	Inf	Inf	Inf	Inf	Inf	Inf	Inf	Inf	Inf	Inf	6.6259e-05	0.00022851	Inf	Inf	Inf	Inf	Inf	Inf	Inf	Inf	Inf	Inf	Inf	Inf	Inf	Inf
A230050P20Rik	Inf	Inf	Inf	Inf	4.85671e-05	0.00135802	0.000523366	Inf	Inf	0.00381107	Inf	Inf	Inf	Inf	Inf	Inf	0.000284773	Inf	Inf	Inf	Inf	Inf	Inf	Inf	Inf	0.00022924	0.00148221	0.000812092	Inf	Inf	0.00273223	Inf	Inf	Inf	Inf	Inf	Inf	Inf	Inf	Inf	Inf	0.000803437	Inf	Inf	Inf	Inf	Inf	Inf	Inf
A230056P14Rik	Inf	Inf	Inf	Inf	Inf	Inf	Inf	Inf	Inf	Inf	Inf	Inf	Inf	Inf	Inf	Inf	Inf	Inf	Inf	Inf	0.000300114	Inf	Inf	0.000468737	0.000499538	Inf	Inf	Inf	Inf	Inf	Inf	Inf	Inf	8.16915e-05	1.86972e-05	Inf	Inf	0.000274558	0.000135765	Inf	Inf	Inf	Inf	Inf	Inf	Inf	Inf	Inf	Inf
A230056P14Rik,Gm15888	Inf	Inf	Inf	Inf	Inf	Inf	Inf	Inf	Inf	Inf	Inf	Inf	Inf	Inf	Inf	Inf	Inf	Inf	Inf	Inf	0.00016698	Inf	Inf	Inf	Inf	Inf	Inf	Inf	Inf	Inf	Inf	Inf	Inf	Inf	Inf	Inf	Inf	Inf	Inf	Inf	Inf	Inf	Inf	Inf	Inf	Inf	Inf	Inf	Inf
A230065H16Rik	Inf	Inf	Inf	Inf	Inf	Inf	Inf	Inf	Inf	Inf	Inf	Inf	Inf	Inf	Inf	Inf	Inf	Inf	Inf	Inf	Inf	Inf	Inf	Inf	Inf	Inf	Inf	Inf	Inf	Inf	Inf	Inf	Inf	Inf	Inf	Inf	Inf	Inf	Inf	Inf	Inf	Inf	Inf	Inf	Inf	Inf	Inf	Inf	Inf
A230087F16Rik	Inf	Inf	Inf	Inf	Inf	Inf	Inf	Inf	Inf	Inf	Inf	Inf	Inf	Inf	Inf	Inf	Inf	Inf	Inf	Inf	Inf	Inf	Inf	Inf	Inf	Inf	Inf	Inf	Inf	Inf	Inf	Inf	Inf	Inf	Inf	Inf	Inf	Inf	Inf	Inf	Inf	Inf	Inf	Inf	Inf	Inf	Inf	Inf	Inf
A230103J11Rik	Inf	Inf	Inf	Inf	Inf	Inf	Inf	Inf	Inf	Inf	Inf	Inf	Inf	Inf	Inf	Inf	Inf	Inf	Inf	Inf	Inf	Inf	Inf	Inf	Inf	Inf	Inf	Inf	Inf	Inf	Inf	Inf	Inf	Inf	Inf	Inf	Inf	Inf	Inf	Inf	Inf	Inf	Inf	Inf	Inf	Inf	Inf	Inf	Inf
A2m	Inf	Inf	Inf	Inf	Inf	Inf	Inf	Inf	Inf	Inf	Inf	Inf	Inf	Inf	Inf	Inf	Inf	Inf	Inf	Inf	Inf	Inf	Inf	Inf	Inf	Inf	Inf	Inf	Inf	Inf	Inf	Inf	Inf	Inf	Inf	Inf	Inf	Inf	Inf	Inf	Inf	Inf	Inf	Inf	Inf	Inf	Inf	Inf	Inf
A330021E22Rik	Inf	Inf	Inf	Inf	Inf	Inf	Inf	Inf	Inf	Inf	Inf	Inf	Inf	Inf	Inf	Inf	Inf	Inf	Inf	Inf	Inf	Inf	Inf	Inf	Inf	Inf	Inf	Inf	Inf	Inf	Inf	Inf	Inf	Inf	Inf	Inf	Inf	Inf	Inf	Inf	Inf	Inf	Inf	Inf	Inf	Inf	Inf	Inf	Inf
A330023F24Rik	Inf	Inf	Inf	Inf	Inf	Inf	Inf	Inf	Inf	Inf	Inf	Inf	Inf	Inf	Inf	Inf	Inf	Inf	Inf	Inf	Inf	Inf	Inf	Inf	Inf	Inf	Inf	Inf	Inf	Inf	Inf	Inf	Inf	Inf	Inf	Inf	Inf	Inf	Inf	Inf	Inf	Inf	Inf	Inf	Inf	Inf	Inf	Inf	Inf
A330040F15Rik	Inf	Inf	Inf	Inf	Inf	Inf	Inf	Inf	Inf	Inf	Inf	Inf	Inf	Inf	Inf	Inf	Inf	Inf	Inf	Inf	Inf	Inf	Inf	Inf	Inf	Inf	Inf	Inf	Inf	Inf	Inf	Inf	Inf	Inf	Inf	Inf	Inf	Inf	Inf	Inf	Inf	Inf	Inf	Inf	Inf	4.33448e-06	Inf	Inf	Inf
A330074K22Rik	Inf	Inf	Inf	Inf	Inf	Inf	Inf	Inf	Inf	Inf	Inf	0.000549192	Inf	0.000463642	0.000481358	Inf	Inf	Inf	Inf	Inf	Inf	Inf	Inf	Inf	Inf	0.00110882	Inf	Inf	Inf	Inf	Inf	Inf	0.000393228	2.41487e-05	0.000101943	0.000245593	0.000179934	0.000484321	Inf	Inf	Inf	Inf	Inf	Inf	Inf	Inf	Inf	Inf	Inf
A330076H08Rik	Inf	Inf	Inf	Inf	Inf	Inf	Inf	Inf	Inf	Inf	Inf	Inf	Inf	Inf	Inf	Inf	Inf	Inf	Inf	Inf	Inf	Inf	Inf	Inf	Inf	Inf	Inf	Inf	Inf	Inf	Inf	Inf	Inf	Inf	Inf	Inf	Inf	Inf	Inf	Inf	Inf	Inf	Inf	Inf	Inf	Inf	Inf	Inf	Inf
A330076H08Rik,Gm23490,Gm23873,Gm24923,Gm26031,Mir344,Mir344-2,Mir344f,Mir344g	Inf	Inf	Inf	Inf	Inf	Inf	Inf	Inf	Inf	Inf	Inf	Inf	Inf	Inf	Inf	Inf	Inf	Inf	Inf	Inf	Inf	Inf	Inf	Inf	Inf	Inf	Inf	Inf	Inf	Inf	Inf	Inf	Inf	Inf	Inf	Inf	Inf	Inf	Inf	Inf	Inf	Inf	Inf	Inf	Inf	Inf	Inf	Inf	Inf
A330102I10Rik	Inf	Inf	Inf	Inf	Inf	Inf	Inf	Inf	Inf	Inf	Inf	Inf	Inf	Inf	Inf	Inf	Inf	0.00111455	Inf	Inf	Inf	Inf	Inf	Inf	Inf	Inf	Inf	Inf	Inf	Inf	Inf	Inf	Inf	Inf	Inf	Inf	Inf	Inf	Inf	0.000745467	Inf	3.71074e-05	Inf	Inf	Inf	Inf	Inf	Inf	Inf
A430005L14Rik	Inf	Inf	Inf	Inf	Inf	Inf	Inf	Inf	Inf	Inf	Inf	Inf	Inf	Inf	Inf	Inf	Inf	Inf	Inf	Inf	Inf	Inf	Inf	Inf	Inf	Inf	Inf	Inf	Inf	Inf	Inf	Inf	Inf	Inf	Inf	Inf	Inf	Inf	Inf	Inf	Inf	Inf	Inf	Inf	Inf	Inf	Inf	Inf	Inf
A430018G15Rik	Inf	Inf	Inf	Inf	Inf	Inf	Inf	Inf	Inf	Inf	Inf	Inf	Inf	Inf	Inf	Inf	Inf	Inf	Inf	Inf	Inf	Inf	Inf	Inf	Inf	Inf	Inf	Inf	Inf	Inf	Inf	Inf	Inf	Inf	Inf	Inf	Inf	Inf	0.000108979	Inf	Inf	Inf	Inf	Inf	Inf	Inf	Inf	Inf	Inf
A430033K04Rik	Inf	Inf	Inf	Inf	Inf	Inf	Inf	Inf	Inf	Inf	Inf	Inf	Inf	Inf	Inf	Inf	Inf	Inf	Inf	Inf	4.65676e-06	Inf	Inf	Inf	Inf	Inf	Inf	Inf	Inf	Inf	Inf	6.07882e-05	8.5512e-05	2.21777e-05	7.7462e-06	Inf	Inf	Inf	Inf	Inf	0.00270956	Inf	Inf	Inf	Inf	0.000187382	Inf	Inf	0.000268853
A430035B10Rik	Inf	Inf	Inf	Inf	Inf	Inf	Inf	Inf	Inf	Inf	Inf	Inf	Inf	Inf	Inf	Inf	Inf	Inf	Inf	Inf	Inf	Inf	Inf	Inf	Inf	Inf	Inf	Inf	Inf	Inf	Inf	Inf	Inf	Inf	Inf	Inf	Inf	Inf	Inf	Inf	Inf	Inf	Inf	Inf	Inf	Inf	Inf	Inf	Inf
A430057M04Rik,Vdac2	Inf	Inf	Inf	Inf	Inf	Inf	Inf	Inf	Inf	Inf	Inf	Inf	5.27834e-05	3.05753e-05	Inf	Inf	Inf	Inf	Inf	Inf	Inf	Inf	Inf	Inf	Inf	Inf	Inf	Inf	Inf	Inf	Inf	Inf	Inf	Inf	0.000103927	Inf	Inf	Inf	0.000182966	0.000572511	Inf	Inf	Inf	Inf	Inf	Inf	Inf	Inf	Inf
A4galt	Inf	Inf	Inf	Inf	Inf	Inf	Inf	Inf	Inf	Inf	Inf	Inf	Inf	Inf	Inf	Inf	Inf	Inf	Inf	Inf	Inf	Inf	Inf	Inf	Inf	Inf	Inf	Inf	Inf	Inf	Inf	Inf	Inf	Inf	Inf	Inf	Inf	Inf	Inf	Inf	Inf	Inf	Inf	Inf	Inf	Inf	Inf	Inf	Inf
A530054K11Rik	Inf	Inf	0.000470723	Inf	Inf	Inf	Inf	Inf	Inf	Inf	Inf	Inf	Inf	Inf	Inf	Inf	Inf	Inf	Inf	Inf	Inf	Inf	Inf	Inf	Inf	Inf	Inf	Inf	Inf	Inf	Inf	Inf	Inf	Inf	Inf	Inf	Inf	Inf	Inf	Inf	Inf	0.0010892	Inf	Inf	Inf	Inf	Inf	Inf	Inf
A530054K11Rik,AA987161	Inf	Inf	Inf	Inf	Inf	Inf	Inf	Inf	Inf	Inf	Inf	Inf	Inf	Inf	Inf	Inf	Inf	Inf	Inf	Inf	Inf	Inf	Inf	Inf	Inf	Inf	Inf	Inf	Inf	Inf	Inf	Inf	Inf	Inf	Inf	Inf	Inf	Inf	Inf	Inf	Inf	Inf	Inf	Inf	Inf	Inf	Inf	Inf	Inf
A530058N18Rik	Inf	Inf	Inf	Inf	Inf	Inf	Inf	Inf	Inf	Inf	Inf	Inf	Inf	Inf	Inf	Inf	Inf	Inf	Inf	Inf	Inf	Inf	Inf	Inf	Inf	Inf	Inf	Inf	Inf	Inf	Inf	Inf	Inf	Inf	Inf	Inf	Inf	Inf	Inf	Inf	Inf	Inf	Inf	Inf	Inf	Inf	Inf	Inf	Inf
A530058N18Rik,C130080G10Rik	Inf	Inf	Inf	Inf	Inf	Inf	Inf	Inf	Inf	Inf	Inf	Inf	Inf	Inf	Inf	Inf	Inf	Inf	Inf	Inf	Inf	Inf	Inf	Inf	Inf	Inf	Inf	Inf	Inf	Inf	Inf	Inf	Inf	Inf	Inf	Inf	Inf	Inf	Inf	Inf	Inf	Inf	Inf	Inf	Inf	Inf	Inf	Inf	Inf
A530083I20Rik	Inf	Inf	Inf	Inf	Inf	Inf	Inf	Inf	Inf	Inf	Inf	Inf	Inf	Inf	Inf	Inf	Inf	Inf	Inf	Inf	Inf	Inf	Inf	Inf	Inf	Inf	Inf	Inf	Inf	Inf	Inf	Inf	Inf	Inf	Inf	Inf	Inf	Inf	Inf	0.00080436	0.00232865	Inf	Inf	Inf	Inf	Inf	Inf	Inf	Inf
A530083I20Rik,Zfp445	Inf	Inf	Inf	Inf	Inf	Inf	Inf	Inf	Inf	Inf	Inf	Inf	Inf	Inf	Inf	Inf	Inf	Inf	Inf	Inf	Inf	Inf	Inf	Inf	Inf	Inf	Inf	Inf	Inf	Inf	Inf	Inf	Inf	Inf	Inf	Inf	Inf	Inf	Inf	Inf	Inf	Inf	Inf	Inf	Inf	Inf	Inf	Inf	Inf
A630001G21Rik	Inf	Inf	Inf	Inf	Inf	Inf	Inf	Inf	Inf	Inf	Inf	Inf	Inf	Inf	Inf	Inf	Inf	Inf	Inf	Inf	Inf	Inf	Inf	Inf	Inf	Inf	Inf	Inf	Inf	Inf	Inf	Inf	Inf	Inf	Inf	Inf	Inf	Inf	Inf	Inf	Inf	Inf	Inf	Inf	Inf	Inf	Inf	Inf	Inf
A630007B06Rik	Inf	Inf	Inf	Inf	Inf	Inf	Inf	Inf	Inf	0.00250358	Inf	Inf	Inf	Inf	Inf	Inf	Inf	Inf	Inf	Inf	Inf	Inf	Inf	Inf	Inf	Inf	Inf	Inf	0.00114341	Inf	Inf	Inf	Inf	Inf	Inf	Inf	Inf	Inf	0.000117933	0.000189446	Inf	Inf	Inf	Inf	Inf	Inf	Inf	Inf	Inf
A630081J09Rik	Inf	Inf	Inf	Inf	Inf	Inf	Inf	Inf	Inf	Inf	Inf	Inf	Inf	Inf	Inf	Inf	Inf	Inf	Inf	Inf	Inf	Inf	Inf	Inf	Inf	Inf	Inf	Inf	Inf	Inf	Inf	Inf	Inf	Inf	Inf	Inf	Inf	Inf	Inf	Inf	Inf	Inf	Inf	Inf	Inf	Inf	Inf	Inf	Inf
A730017C20Rik	Inf	Inf	Inf	Inf	Inf	Inf	Inf	Inf	Inf	Inf	Inf	Inf	Inf	Inf	Inf	Inf	0.00036024	Inf	Inf	Inf	Inf	Inf	Inf	Inf	Inf	Inf	Inf	Inf	Inf	Inf	Inf	Inf	Inf	Inf	Inf	Inf	Inf	Inf	Inf	Inf	Inf	Inf	Inf	Inf	Inf	Inf	Inf	Inf	Inf
A730020M07Rik	Inf	Inf	Inf	Inf	Inf	Inf	Inf	Inf	Inf	Inf	Inf	Inf	Inf	Inf	Inf	Inf	Inf	Inf	Inf	Inf	Inf	Inf	Inf	Inf	Inf	Inf	Inf	Inf	Inf	Inf	Inf	Inf	Inf	Inf	Inf	Inf	Inf	Inf	Inf	Inf	Inf	Inf	Inf	Inf	Inf	Inf	Inf	Inf	Inf
A730060N03Rik	Inf	Inf	Inf	Inf	Inf	Inf	Inf	Inf	Inf	Inf	Inf	Inf	Inf	Inf	Inf	Inf	Inf	Inf	Inf	Inf	Inf	Inf	Inf	Inf	Inf	Inf	Inf	Inf	Inf	Inf	Inf	Inf	Inf	Inf	Inf	Inf	Inf	Inf	Inf	Inf	Inf	Inf	Inf	Inf	5.94348e-05	4.57845e-05	Inf	Inf	Inf
A830010M20Rik	Inf	Inf	Inf	Inf	Inf	Inf	Inf	Inf	Inf	Inf	0.000412931	0.000116183	6.62272e-07	2.72364e-05	Inf	Inf	Inf	Inf	Inf	Inf	Inf	Inf	Inf	Inf	Inf	Inf	Inf	Inf	Inf	Inf	Inf	Inf	0.00037922	1.50474e-05	0.000107428	Inf	0.000370621	Inf	Inf	Inf	Inf	Inf	Inf	Inf	Inf	Inf	Inf	Inf	Inf
A830018L16Rik	Inf	Inf	0.000183616	7.81861e-05	Inf	0.000935932	0.00295556	0.000511863	0.00122155	Inf	Inf	Inf	0.000106431	0.000257471	Inf	9.11741e-05	0.00090194	7.95826e-05	0.000606213	Inf	Inf	Inf	Inf	0.000180641	0.000129408	Inf	0.000267294	0.000498965	3.05934e-05	0.000420507	Inf	Inf	Inf	Inf	0.000172923	Inf	5.07647e-05	8.10089e-05	2.53586e-06	3.47781e-05	Inf	Inf	Inf	Inf	Inf	Inf	Inf	Inf	Inf
A830036E02Rik	Inf	Inf	Inf	Inf	Inf	Inf	Inf	Inf	Inf	Inf	Inf	Inf	Inf	Inf	Inf	Inf	Inf	Inf	Inf	Inf	Inf	Inf	Inf	Inf	Inf	Inf	Inf	Inf	Inf	Inf	Inf	Inf	Inf	Inf	Inf	Inf	Inf	Inf	Inf	Inf	Inf	Inf	Inf	Inf	Inf	Inf	Inf	Inf	Inf
A830080D01Rik	Inf	Inf	0.000203196	0.000107043	Inf	0.000346314	0.000209975	0.000465237	0.000889955	Inf	Inf	Inf	Inf	Inf	Inf	Inf	0.000689637	0.00039689	0.000583417	Inf	Inf	Inf	Inf	Inf	Inf	Inf	0.000508853	0.000434407	0.000296643	0.000852142	Inf	Inf	Inf	Inf	Inf	Inf	Inf	Inf	Inf	Inf	Inf	Inf	Inf	Inf	Inf	Inf	Inf	Inf	Inf
A830082K12Rik	Inf	Inf	Inf	Inf	Inf	Inf	Inf	Inf	Inf	Inf	Inf	Inf	Inf	Inf	Inf	Inf	Inf	Inf	Inf	Inf	Inf	Inf	Inf	Inf	Inf	Inf	Inf	Inf	Inf	Inf	Inf	Inf	Inf	Inf	Inf	Inf	Inf	Inf	Inf	Inf	Inf	Inf	Inf	Inf	Inf	Inf	Inf	Inf	Inf
A930004D18Rik	Inf	Inf	Inf	Inf	Inf	Inf	Inf	Inf	Inf	Inf	Inf	Inf	Inf	Inf	Inf	Inf	Inf	Inf	Inf	Inf	Inf	Inf	Inf	Inf	Inf	Inf	Inf	Inf	Inf	Inf	Inf	Inf	Inf	Inf	Inf	Inf	Inf	Inf	Inf	Inf	Inf	Inf	Inf	Inf	Inf	Inf	Inf	Inf	Inf
A930005H10Rik	Inf	Inf	Inf	Inf	Inf	Inf	Inf	Inf	Inf	Inf	Inf	Inf	Inf	Inf	Inf	Inf	Inf	Inf	Inf	Inf	Inf	Inf	Inf	Inf	Inf	Inf	Inf	Inf	Inf	Inf	Inf	Inf	Inf	Inf	Inf	Inf	Inf	Inf	Inf	Inf	Inf	Inf	Inf	Inf	Inf	Inf	Inf	Inf	Inf
A930009A15Rik	Inf	Inf	Inf	Inf	Inf	Inf	Inf	Inf	Inf	Inf	Inf	Inf	Inf	Inf	Inf	Inf	Inf	Inf	Inf	Inf	Inf	Inf	Inf	Inf	Inf	Inf	Inf	Inf	Inf	Inf	Inf	Inf	Inf	Inf	Inf	Inf	Inf	Inf	Inf	Inf	Inf	Inf	Inf	Inf	Inf	Inf	Inf	Inf	Inf
A930011O12Rik	Inf	Inf	Inf	Inf	Inf	Inf	Inf	Inf	Inf	Inf	Inf	Inf	Inf	Inf	Inf	Inf	Inf	Inf	Inf	Inf	Inf	Inf	Inf	Inf	Inf	Inf	Inf	Inf	Inf	Inf	Inf	Inf	Inf	Inf	Inf	Inf	Inf	Inf	Inf	Inf	Inf	Inf	Inf	Inf	3.43742e-05	0.000165235	Inf	Inf	Inf
A930011O12Rik,Mir124a-1,Mir3078	Inf	Inf	Inf	Inf	Inf	Inf	Inf	Inf	Inf	Inf	Inf	Inf	Inf	Inf	Inf	Inf	Inf	Inf	Inf	Inf	Inf	Inf	Inf	Inf	Inf	Inf	Inf	Inf	Inf	Inf	Inf	Inf	Inf	Inf	Inf	Inf	Inf	Inf	Inf	Inf	Inf	Inf	Inf	Inf	2.02248e-05	0.000168909	Inf	Inf	Inf
A930015D03Rik	0.00145419	Inf	Inf	Inf	Inf	Inf	Inf	Inf	Inf	Inf	Inf	Inf	Inf	Inf	Inf	Inf	Inf	Inf	Inf	Inf	Inf	Inf	Inf	Inf	Inf	Inf	Inf	Inf	Inf	Inf	Inf	Inf	Inf	Inf	Inf	Inf	Inf	Inf	Inf	Inf	Inf	Inf	Inf	Inf	Inf	Inf	Inf	Inf	Inf
A930015D03Rik,Gm20508	0.00132968	Inf	Inf	Inf	Inf	Inf	Inf	Inf	Inf	Inf	Inf	Inf	Inf	Inf	Inf	Inf	Inf	Inf	Inf	Inf	Inf	Inf	Inf	Inf	Inf	Inf	Inf	Inf	Inf	Inf	Inf	Inf	Inf	Inf	Inf	Inf	Inf	Inf	Inf	Inf	Inf	Inf	Inf	Inf	Inf	Inf	Inf	Inf	Inf
A930024N18Rik	Inf	Inf	Inf	Inf	Inf	Inf	Inf	Inf	Inf	Inf	Inf	Inf	Inf	Inf	Inf	Inf	Inf	Inf	Inf	Inf	Inf	Inf	Inf	Inf	Inf	Inf	Inf	Inf	Inf	Inf	Inf	Inf	Inf	Inf	Inf	Inf	Inf	Inf	Inf	Inf	Inf	Inf	Inf	Inf	Inf	Inf	Inf	Inf	Inf
A930033H14Rik	Inf	Inf	Inf	Inf	Inf	Inf	Inf	Inf	Inf	Inf	Inf	Inf	Inf	Inf	Inf	Inf	Inf	Inf	Inf	Inf	Inf	Inf	Inf	Inf	Inf	Inf	Inf	Inf	Inf	Inf	Inf	Inf	Inf	Inf	Inf	Inf	Inf	Inf	Inf	Inf	Inf	Inf	Inf	Inf	Inf	Inf	Inf	Inf	Inf
AA465934	0.000493187	Inf	Inf	Inf	5.56965e-05	Inf	Inf	Inf	Inf	Inf	Inf	Inf	Inf	Inf	0.000334042	Inf	Inf	Inf	Inf	Inf	0.000490348	0.00144191	0.000753437	Inf	Inf	5.03494e-05	Inf	Inf	Inf	Inf	0.00290002	Inf	Inf	Inf	Inf	Inf	Inf	Inf	Inf	Inf	Inf	Inf	Inf	Inf	Inf	Inf	Inf	Inf	Inf
AA474331	Inf	Inf	Inf	Inf	Inf	Inf	Inf	Inf	Inf	Inf	Inf	Inf	Inf	Inf	Inf	Inf	Inf	Inf	Inf	Inf	Inf	Inf	Inf	Inf	Inf	Inf	Inf	Inf	Inf	Inf	Inf	Inf	Inf	Inf	Inf	Inf	Inf	Inf	Inf	Inf	Inf	Inf	Inf	Inf	Inf	Inf	Inf	Inf	Inf
AA986860	Inf	Inf	Inf	Inf	Inf	Inf	Inf	Inf	Inf	Inf	Inf	Inf	Inf	Inf	Inf	Inf	Inf	Inf	Inf	Inf	Inf	Inf	Inf	Inf	Inf	Inf	Inf	Inf	Inf	Inf	Inf	Inf	Inf	Inf	Inf	Inf	Inf	Inf	Inf	Inf	Inf	Inf	Inf	Inf	Inf	Inf	Inf	Inf	Inf
Aaas	Inf	Inf	Inf	Inf	0.000175696	0.00133844	0.000823594	Inf	Inf	Inf	Inf	Inf	Inf	Inf	0.000729172	Inf	0.000503122	Inf	Inf	Inf	Inf	Inf	Inf	Inf	Inf	1.9638e-05	0.00183088	0.000406421	Inf	Inf	0.00299067	Inf	Inf	Inf	Inf	Inf	Inf	Inf	Inf	Inf	Inf	Inf	Inf	Inf	Inf	Inf	Inf	Inf	Inf
Aaed1,Cdc14b	Inf	Inf	Inf	Inf	Inf	Inf	Inf	Inf	Inf	Inf	Inf	Inf	Inf	Inf	Inf	Inf	Inf	Inf	Inf	Inf	Inf	Inf	Inf	Inf	Inf	Inf	Inf	Inf	Inf	Inf	Inf	Inf	Inf	Inf	Inf	Inf	Inf	Inf	Inf	Inf	Inf	Inf	Inf	Inf	Inf	Inf	Inf	Inf	Inf
Aagab	Inf	Inf	Inf	Inf	Inf	Inf	Inf	Inf	Inf	Inf	Inf	Inf	Inf	Inf	Inf	Inf	Inf	Inf	Inf	Inf	Inf	Inf	Inf	0.000432906	0.000495237	Inf	Inf	Inf	Inf	Inf	Inf	Inf	Inf	Inf	Inf	Inf	Inf	Inf	Inf	Inf	Inf	Inf	2.9728e-05	Inf	Inf	Inf	5.97816e-06	Inf	Inf
Aak1	Inf	Inf	Inf	Inf	Inf	Inf	Inf	0.001028	0.000768603	Inf	Inf	Inf	Inf	Inf	Inf	Inf	Inf	0.000245429	0.000333961	Inf	Inf	Inf	Inf	Inf	Inf	Inf	Inf	Inf	Inf	Inf	Inf	Inf	Inf	Inf	Inf	Inf	Inf	Inf	Inf	Inf	Inf	Inf	Inf	Inf	Inf	Inf	Inf	Inf	Inf
Aamdc	Inf	Inf	Inf	Inf	Inf	Inf	Inf	Inf	Inf	Inf	0.00119171	Inf	Inf	Inf	Inf	Inf	Inf	Inf	Inf	Inf	Inf	Inf	Inf	Inf	Inf	Inf	Inf	Inf	Inf	Inf	Inf	0.000531927	Inf	Inf	Inf	Inf	Inf	Inf	Inf	Inf	Inf	Inf	Inf	Inf	Inf	Inf	Inf	Inf	Inf
Aar2	Inf	Inf	Inf	Inf	Inf	Inf	Inf	Inf	Inf	Inf	Inf	Inf	Inf	Inf	Inf	Inf	Inf	Inf	Inf	Inf	Inf	Inf	Inf	Inf	Inf	Inf	Inf	Inf	Inf	Inf	Inf	Inf	Inf	Inf	Inf	Inf	Inf	Inf	Inf	Inf	Inf	Inf	Inf	Inf	Inf	Inf	Inf	Inf	Inf
Aard	Inf	Inf	Inf	Inf	Inf	Inf	Inf	Inf	Inf	Inf	Inf	Inf	Inf	Inf	Inf	Inf	Inf	Inf	Inf	Inf	Inf	Inf	Inf	Inf	Inf	Inf	Inf	Inf	Inf	Inf	0.000976581	Inf	Inf	Inf	Inf	Inf	Inf	Inf	Inf	Inf	0.00100207	Inf	Inf	Inf	Inf	Inf	Inf	Inf	Inf
Aars	Inf	Inf	Inf	0.00107181	Inf	Inf	Inf	Inf	Inf	0.000141147	Inf	Inf	Inf	Inf	Inf	Inf	Inf	Inf	Inf	0.00055055	Inf	Inf	Inf	Inf	Inf	Inf	Inf	Inf	Inf	Inf	0.000166751	Inf	Inf	Inf	Inf	Inf	Inf	Inf	Inf	Inf	Inf	Inf	Inf	Inf	Inf	Inf	Inf	Inf	Inf
Aars2	Inf	Inf	Inf	Inf	Inf	Inf	Inf	Inf	Inf	Inf	Inf	Inf	Inf	Inf	Inf	Inf	Inf	Inf	Inf	Inf	Inf	Inf	Inf	Inf	Inf	Inf	Inf	Inf	Inf	Inf	Inf	Inf	Inf	Inf	Inf	Inf	Inf	Inf	Inf	Inf	Inf	Inf	Inf	Inf	Inf	Inf	Inf	Inf	Inf
Aasdh	Inf	Inf	Inf	Inf	Inf	Inf	Inf	Inf	Inf	Inf	Inf	Inf	Inf	Inf	Inf	Inf	Inf	Inf	Inf	Inf	Inf	Inf	Inf	Inf	Inf	Inf	Inf	Inf	Inf	Inf	Inf	Inf	Inf	Inf	Inf	Inf	Inf	Inf	Inf	Inf	Inf	Inf	Inf	Inf	Inf	Inf	Inf	Inf	Inf
Aass	Inf	Inf	Inf	Inf	Inf	Inf	Inf	Inf	Inf	Inf	Inf	Inf	Inf	Inf	Inf	Inf	Inf	Inf	Inf	Inf	Inf	Inf	Inf	Inf	Inf	Inf	Inf	Inf	Inf	Inf	Inf	Inf	Inf	Inf	Inf	Inf	Inf	Inf	Inf	Inf	Inf	Inf	Inf	Inf	Inf	Inf	Inf	Inf	Inf
Aatf	Inf	Inf	Inf	Inf	Inf	Inf	Inf	Inf	Inf	Inf	Inf	Inf	Inf	Inf	Inf	Inf	Inf	Inf	Inf	Inf	Inf	Inf	Inf	Inf	Inf	Inf	Inf	Inf	Inf	Inf	Inf	Inf	Inf	Inf	Inf	Inf	Inf	Inf	Inf	Inf	Inf	Inf	Inf	Inf	Inf	Inf	Inf	Inf	Inf
Aatk	0.000951943	Inf	Inf	Inf	1.04649e-05	Inf	Inf	Inf	0.0013324	Inf	Inf	Inf	Inf	Inf	0.000937243	Inf	Inf	Inf	0.00088804	Inf	Inf	Inf	Inf	Inf	Inf	1.658e-06	0.000719408	Inf	Inf	Inf	Inf	Inf	Inf	Inf	Inf	Inf	Inf	Inf	Inf	Inf	Inf	Inf	Inf	Inf	Inf	Inf	Inf	Inf	Inf
AB041806,Camk2n1,Kif17,Mul1,Sh2d5	Inf	Inf	Inf	Inf	Inf	Inf	Inf	Inf	Inf	Inf	Inf	Inf	Inf	Inf	Inf	Inf	Inf	Inf	Inf	Inf	Inf	Inf	Inf	Inf	Inf	Inf	Inf	Inf	Inf	Inf	Inf	Inf	Inf	Inf	Inf	Inf	Inf	Inf	Inf	Inf	Inf	Inf	Inf	Inf	Inf	Inf	Inf	Inf	0.000317428
Abat	Inf	Inf	Inf	Inf	Inf	Inf	Inf	Inf	Inf	Inf	Inf	Inf	Inf	Inf	Inf	Inf	Inf	Inf	Inf	Inf	Inf	Inf	Inf	Inf	Inf	Inf	Inf	Inf	Inf	Inf	Inf	Inf	Inf	Inf	Inf	Inf	Inf	Inf	Inf	Inf	Inf	Inf	Inf	Inf	Inf	Inf	Inf	Inf	Inf
Abat,Pmm2	Inf	Inf	Inf	Inf	Inf	Inf	Inf	Inf	Inf	Inf	Inf	Inf	Inf	Inf	Inf	Inf	Inf	Inf	Inf	Inf	Inf	Inf	Inf	Inf	Inf	Inf	Inf	Inf	Inf	Inf	Inf	Inf	Inf	Inf	Inf	Inf	Inf	Inf	Inf	Inf	Inf	Inf	Inf	Inf	Inf	Inf	Inf	Inf	Inf
Abca1	Inf	Inf	Inf	Inf	Inf	Inf	Inf	Inf	Inf	Inf	Inf	Inf	Inf	Inf	Inf	Inf	Inf	Inf	Inf	Inf	Inf	Inf	Inf	Inf	Inf	Inf	Inf	Inf	Inf	Inf	Inf	Inf	Inf	Inf	Inf	Inf	Inf	Inf	Inf	Inf	Inf	Inf	Inf	Inf	Inf	Inf	Inf	Inf	Inf
Abca2	Inf	Inf	Inf	Inf	Inf	Inf	Inf	Inf	Inf	Inf	Inf	Inf	Inf	Inf	Inf	Inf	Inf	Inf	Inf	Inf	Inf	Inf	Inf	Inf	Inf	Inf	Inf	Inf	Inf	Inf	Inf	Inf	Inf	Inf	Inf	Inf	Inf	Inf	Inf	Inf	Inf	Inf	Inf	Inf	Inf	Inf	Inf	Inf	Inf
Abca3	Inf	Inf	Inf	Inf	Inf	Inf	Inf	Inf	Inf	Inf	Inf	Inf	Inf	Inf	Inf	Inf	Inf	Inf	Inf	Inf	Inf	Inf	Inf	Inf	Inf	Inf	Inf	Inf	Inf	Inf	Inf	Inf	Inf	Inf	Inf	Inf	Inf	Inf	Inf	Inf	Inf	Inf	Inf	Inf	Inf	Inf	Inf	Inf	Inf
Abca8a	Inf	Inf	Inf	Inf	Inf	Inf	Inf	Inf	Inf	Inf	Inf	Inf	Inf	Inf	Inf	Inf	Inf	Inf	Inf	Inf	Inf	Inf	Inf	Inf	Inf	Inf	Inf	Inf	Inf	Inf	Inf	Inf	Inf	Inf	Inf	Inf	Inf	Inf	Inf	Inf	Inf	Inf	Inf	Inf	Inf	Inf	Inf	Inf	Inf
Abca8b	Inf	Inf	Inf	Inf	Inf	Inf	Inf	Inf	Inf	Inf	Inf	Inf	Inf	Inf	Inf	Inf	Inf	Inf	Inf	Inf	Inf	Inf	Inf	Inf	Inf	Inf	Inf	Inf	Inf	Inf	Inf	Inf	Inf	Inf	Inf	Inf	Inf	Inf	Inf	Inf	Inf	Inf	Inf	Inf	Inf	Inf	Inf	Inf	Inf
Abca9	Inf	Inf	Inf	Inf	Inf	Inf	Inf	Inf	Inf	Inf	Inf	Inf	Inf	Inf	Inf	Inf	Inf	Inf	Inf	Inf	Inf	Inf	Inf	Inf	Inf	Inf	Inf	Inf	Inf	Inf	Inf	Inf	Inf	Inf	Inf	Inf	Inf	Inf	Inf	Inf	Inf	Inf	Inf	Inf	Inf	Inf	Inf	Inf	Inf
Abcb10	Inf	Inf	Inf	Inf	Inf	Inf	Inf	Inf	Inf	Inf	Inf	Inf	Inf	Inf	Inf	Inf	Inf	Inf	Inf	Inf	Inf	Inf	Inf	Inf	Inf	Inf	Inf	Inf	Inf	Inf	Inf	Inf	Inf	Inf	Inf	Inf	Inf	Inf	Inf	Inf	Inf	Inf	Inf	Inf	Inf	0.000200954	Inf	Inf	Inf
Abcb10,Nup133	Inf	Inf	Inf	Inf	Inf	Inf	Inf	Inf	Inf	Inf	Inf	Inf	Inf	Inf	Inf	Inf	Inf	Inf	Inf	Inf	Inf	Inf	Inf	Inf	Inf	Inf	Inf	Inf	Inf	Inf	Inf	Inf	Inf	Inf	Inf	Inf	Inf	Inf	Inf	Inf	Inf	Inf	Inf	Inf	Inf	Inf	Inf	Inf	Inf
Abcb1a	Inf	Inf	Inf	Inf	Inf	Inf	Inf	Inf	Inf	Inf	Inf	Inf	Inf	Inf	Inf	Inf	Inf	Inf	Inf	Inf	Inf	Inf	Inf	Inf	Inf	Inf	Inf	Inf	Inf	Inf	Inf	Inf	0.000144083	6.3596e-05	Inf	0.000547523	Inf	Inf	Inf	Inf	Inf	Inf	5.68432e-05	Inf	Inf	Inf	Inf	Inf	Inf
Abcb4	Inf	Inf	Inf	Inf	Inf	Inf	Inf	Inf	Inf	Inf	Inf	Inf	Inf	Inf	Inf	Inf	Inf	Inf	Inf	Inf	Inf	Inf	Inf	Inf	Inf	Inf	Inf	Inf	Inf	Inf	Inf	Inf	Inf	Inf	Inf	Inf	Inf	Inf	Inf	Inf	Inf	Inf	Inf	Inf	Inf	Inf	Inf	Inf	Inf
Abcb7	Inf	Inf	Inf	Inf	Inf	Inf	Inf	0.00191721	Inf	Inf	Inf	Inf	Inf	Inf	Inf	Inf	Inf	Inf	Inf	Inf	Inf	Inf	Inf	Inf	Inf	Inf	Inf	Inf	0.00106305	Inf	Inf	Inf	Inf	Inf	Inf	Inf	Inf	Inf	Inf	Inf	Inf	Inf	Inf	Inf	Inf	Inf	Inf	Inf	Inf
Abcb8	0.00104709	Inf	Inf	Inf	Inf	Inf	Inf	Inf	Inf	Inf	0.000161248	Inf	Inf	Inf	Inf	Inf	Inf	Inf	Inf	Inf	Inf	0.0003653	Inf	Inf	Inf	Inf	Inf	Inf	Inf	Inf	Inf	2.04364e-05	Inf	Inf	Inf	Inf	Inf	Inf	Inf	Inf	Inf	Inf	Inf	Inf	Inf	Inf	Inf	Inf	Inf
Abcb9	Inf	Inf	Inf	Inf	Inf	Inf	Inf	Inf	Inf	Inf	Inf	Inf	Inf	Inf	Inf	Inf	Inf	Inf	Inf	Inf	Inf	Inf	Inf	Inf	Inf	Inf	Inf	Inf	Inf	Inf	Inf	Inf	Inf	Inf	Inf	Inf	Inf	Inf	Inf	Inf	Inf	0.00123755	Inf	Inf	Inf	Inf	Inf	Inf	Inf
Abcc1	Inf	Inf	Inf	Inf	Inf	Inf	Inf	Inf	Inf	Inf	Inf	Inf	Inf	Inf	Inf	Inf	Inf	Inf	Inf	Inf	Inf	Inf	Inf	Inf	Inf	Inf	Inf	Inf	Inf	Inf	Inf	Inf	Inf	Inf	Inf	Inf	Inf	Inf	Inf	Inf	Inf	Inf	Inf	Inf	Inf	Inf	Inf	Inf	Inf
Abcc3	Inf	Inf	Inf	Inf	Inf	Inf	Inf	Inf	Inf	Inf	Inf	Inf	Inf	Inf	Inf	Inf	Inf	Inf	Inf	Inf	Inf	Inf	Inf	Inf	Inf	Inf	Inf	Inf	Inf	Inf	Inf	Inf	Inf	Inf	Inf	Inf	Inf	Inf	Inf	Inf	Inf	Inf	Inf	Inf	Inf	Inf	Inf	Inf	Inf
Abcc4	Inf	Inf	Inf	Inf	Inf	Inf	Inf	Inf	Inf	Inf	Inf	Inf	Inf	Inf	Inf	Inf	Inf	Inf	Inf	Inf	Inf	Inf	Inf	Inf	Inf	Inf	Inf	Inf	Inf	Inf	Inf	Inf	Inf	Inf	Inf	Inf	Inf	Inf	Inf	Inf	Inf	Inf	Inf	Inf	Inf	Inf	Inf	Inf	Inf
Abcc5	Inf	Inf	Inf	Inf	Inf	Inf	0.00198883	Inf	Inf	Inf	0.000788764	0.000275258	Inf	Inf	Inf	Inf	Inf	Inf	Inf	Inf	Inf	Inf	Inf	Inf	Inf	Inf	Inf	Inf	Inf	Inf	Inf	Inf	Inf	Inf	Inf	Inf	Inf	Inf	Inf	Inf	Inf	Inf	Inf	Inf	Inf	Inf	Inf	Inf	Inf
Abcc8	Inf	Inf	Inf	Inf	Inf	Inf	Inf	Inf	Inf	Inf	Inf	Inf	Inf	Inf	Inf	Inf	Inf	Inf	Inf	Inf	Inf	Inf	Inf	Inf	Inf	Inf	Inf	Inf	Inf	Inf	Inf	Inf	Inf	Inf	Inf	Inf	Inf	Inf	Inf	Inf	Inf	Inf	Inf	Inf	Inf	Inf	Inf	Inf	Inf
Abcc9	Inf	Inf	Inf	Inf	Inf	Inf	Inf	Inf	Inf	Inf	Inf	Inf	Inf	Inf	Inf	Inf	Inf	Inf	Inf	Inf	Inf	Inf	Inf	Inf	Inf	Inf	Inf	Inf	Inf	Inf	Inf	Inf	Inf	Inf	Inf	Inf	Inf	Inf	Inf	Inf	Inf	Inf	Inf	Inf	Inf	Inf	Inf	Inf	Inf
Abcd3	Inf	Inf	Inf	Inf	Inf	Inf	Inf	Inf	Inf	Inf	Inf	0.000105428	0.00022246	0.000250922	Inf	Inf	Inf	Inf	Inf	Inf	Inf	Inf	Inf	Inf	Inf	Inf	Inf	Inf	Inf	Inf	Inf	0.000163327	6.03697e-05	1.91501e-05	1.13091e-05	Inf	Inf	0.000390328	Inf	Inf	Inf	Inf	Inf	Inf	Inf	Inf	Inf	Inf	Inf
Abcf1	Inf	Inf	Inf	Inf	Inf	Inf	Inf	Inf	Inf	Inf	Inf	Inf	Inf	Inf	Inf	Inf	0.000879924	Inf	Inf	Inf	Inf	Inf	Inf	Inf	Inf	Inf	Inf	Inf	Inf	Inf	Inf	Inf	Inf	Inf	Inf	Inf	Inf	Inf	Inf	Inf	Inf	Inf	Inf	Inf	Inf	Inf	Inf	Inf	Inf
Abcf2	Inf	Inf	Inf	Inf	Inf	Inf	Inf	Inf	Inf	Inf	Inf	Inf	Inf	Inf	Inf	Inf	Inf	Inf	Inf	Inf	Inf	Inf	Inf	Inf	Inf	Inf	Inf	Inf	Inf	Inf	Inf	Inf	Inf	Inf	Inf	Inf	Inf	Inf	Inf	Inf	Inf	Inf	Inf	Inf	Inf	Inf	Inf	Inf	Inf
Abcf3	Inf	Inf	Inf	Inf	Inf	Inf	Inf	Inf	Inf	Inf	Inf	Inf	Inf	Inf	Inf	Inf	Inf	Inf	Inf	Inf	Inf	Inf	Inf	Inf	Inf	Inf	Inf	Inf	Inf	Inf	Inf	Inf	Inf	Inf	Inf	Inf	Inf	Inf	Inf	Inf	Inf	Inf	Inf	Inf	Inf	Inf	Inf	Inf	Inf
Abcg1	Inf	Inf	Inf	Inf	Inf	Inf	Inf	Inf	Inf	Inf	Inf	Inf	Inf	Inf	Inf	Inf	Inf	Inf	Inf	Inf	Inf	Inf	Inf	Inf	Inf	Inf	Inf	Inf	Inf	Inf	Inf	Inf	Inf	Inf	Inf	Inf	Inf	Inf	Inf	Inf	Inf	0.000647384	Inf	Inf	Inf	Inf	Inf	Inf	Inf
Abcg2	Inf	Inf	Inf	Inf	Inf	Inf	Inf	Inf	Inf	Inf	Inf	Inf	Inf	Inf	Inf	Inf	Inf	Inf	Inf	Inf	0.000469192	Inf	Inf	Inf	Inf	Inf	Inf	Inf	Inf	Inf	Inf	Inf	Inf	Inf	Inf	Inf	Inf	Inf	Inf	Inf	Inf	Inf	Inf	3.81023e-05	4.57486e-05	Inf	Inf	Inf	Inf
Abcg4	Inf	Inf	Inf	Inf	Inf	Inf	Inf	Inf	Inf	Inf	Inf	Inf	Inf	Inf	Inf	Inf	Inf	Inf	Inf	Inf	Inf	Inf	Inf	Inf	Inf	0.000856173	0.00207397	Inf	Inf	Inf	Inf	Inf	Inf	Inf	Inf	Inf	Inf	Inf	Inf	Inf	Inf	Inf	Inf	Inf	Inf	Inf	Inf	0.00184097	0.000289943
Abhd1	Inf	Inf	Inf	Inf	Inf	Inf	Inf	Inf	Inf	Inf	Inf	Inf	Inf	Inf	Inf	Inf	Inf	Inf	Inf	Inf	0.000311272	Inf	Inf	Inf	Inf	Inf	Inf	Inf	Inf	Inf	Inf	Inf	Inf	Inf	Inf	Inf	Inf	Inf	Inf	Inf	Inf	Inf	Inf	Inf	Inf	Inf	Inf	Inf	Inf
Abhd10	0.00176793	Inf	Inf	Inf	Inf	Inf	Inf	Inf	Inf	Inf	Inf	Inf	Inf	Inf	Inf	Inf	Inf	Inf	Inf	Inf	Inf	Inf	Inf	Inf	Inf	Inf	Inf	Inf	Inf	Inf	Inf	Inf	Inf	Inf	0.000105733	Inf	Inf	Inf	Inf	Inf	Inf	Inf	Inf	Inf	Inf	Inf	Inf	Inf	Inf
Abhd12	Inf	Inf	Inf	Inf	Inf	Inf	Inf	Inf	Inf	Inf	Inf	Inf	Inf	Inf	Inf	Inf	Inf	Inf	Inf	Inf	Inf	Inf	Inf	Inf	Inf	Inf	Inf	Inf	Inf	Inf	Inf	Inf	Inf	Inf	Inf	Inf	0.000490427	Inf	Inf	Inf	Inf	Inf	Inf	Inf	Inf	Inf	Inf	Inf	Inf
Abhd12b	Inf	Inf	Inf	Inf	Inf	Inf	Inf	Inf	Inf	Inf	Inf	Inf	Inf	Inf	Inf	Inf	Inf	Inf	Inf	0.000841228	Inf	Inf	Inf	Inf	Inf	Inf	Inf	Inf	Inf	Inf	0.00116746	Inf	Inf	Inf	Inf	Inf	Inf	Inf	Inf	Inf	0.00136379	Inf	Inf	7.99977e-05	Inf	Inf	Inf	Inf	Inf
Abhd14a	Inf	Inf	Inf	Inf	Inf	Inf	Inf	Inf	Inf	Inf	Inf	Inf	Inf	Inf	Inf	Inf	Inf	Inf	Inf	Inf	Inf	Inf	Inf	Inf	Inf	Inf	Inf	Inf	Inf	Inf	Inf	Inf	Inf	Inf	Inf	Inf	Inf	Inf	Inf	Inf	Inf	Inf	Inf	Inf	Inf	0.000174838	Inf	0.000930243	0.000938303
Abhd2	Inf	Inf	Inf	Inf	Inf	Inf	Inf	Inf	Inf	Inf	Inf	Inf	Inf	Inf	Inf	Inf	Inf	Inf	Inf	Inf	Inf	Inf	Inf	Inf	Inf	Inf	Inf	Inf	Inf	Inf	Inf	Inf	Inf	Inf	Inf	Inf	Inf	Inf	Inf	Inf	Inf	Inf	Inf	Inf	Inf	Inf	Inf	Inf	Inf
Abhd3	Inf	Inf	Inf	Inf	Inf	Inf	Inf	Inf	Inf	Inf	Inf	Inf	Inf	Inf	Inf	Inf	Inf	Inf	Inf	Inf	Inf	Inf	Inf	Inf	Inf	Inf	Inf	Inf	Inf	Inf	Inf	Inf	Inf	Inf	Inf	Inf	Inf	Inf	Inf	Inf	Inf	Inf	Inf	Inf	Inf	Inf	Inf	Inf	Inf
Abhd4	Inf	Inf	Inf	Inf	Inf	Inf	Inf	Inf	Inf	Inf	0.000548627	0.000378483	0.000138911	2.77469e-05	Inf	Inf	Inf	Inf	Inf	Inf	Inf	Inf	Inf	Inf	Inf	Inf	Inf	Inf	Inf	Inf	Inf	Inf	Inf	Inf	0.000153363	Inf	Inf	0.000201824	Inf	0.000409159	0.000489338	Inf	Inf	Inf	Inf	Inf	Inf	Inf	Inf
Abhd5	Inf	Inf	Inf	Inf	Inf	Inf	Inf	Inf	Inf	Inf	Inf	Inf	Inf	Inf	Inf	Inf	Inf	Inf	Inf	Inf	Inf	Inf	Inf	Inf	Inf	Inf	Inf	Inf	Inf	Inf	Inf	Inf	Inf	Inf	Inf	Inf	Inf	Inf	Inf	Inf	Inf	Inf	Inf	Inf	Inf	Inf	Inf	0.0015622	Inf
Abhd8	Inf	Inf	Inf	Inf	Inf	Inf	Inf	Inf	Inf	Inf	Inf	Inf	Inf	Inf	Inf	Inf	Inf	Inf	Inf	Inf	Inf	Inf	Inf	Inf	Inf	Inf	Inf	Inf	Inf	Inf	Inf	6.37345e-05	Inf	Inf	Inf	Inf	Inf	Inf	Inf	Inf	Inf	Inf	Inf	Inf	Inf	Inf	Inf	Inf	Inf
Abi1	Inf	Inf	Inf	Inf	Inf	Inf	Inf	Inf	Inf	Inf	Inf	Inf	Inf	Inf	Inf	Inf	Inf	Inf	Inf	Inf	Inf	Inf	Inf	Inf	Inf	Inf	Inf	Inf	Inf	Inf	Inf	Inf	Inf	Inf	Inf	Inf	Inf	Inf	Inf	Inf	Inf	Inf	Inf	Inf	Inf	Inf	Inf	Inf	Inf
Abi2	Inf	Inf	Inf	Inf	Inf	Inf	Inf	Inf	Inf	0.00225971	Inf	Inf	Inf	Inf	Inf	Inf	Inf	Inf	Inf	Inf	Inf	Inf	Inf	Inf	Inf	Inf	Inf	Inf	Inf	Inf	Inf	Inf	Inf	Inf	Inf	Inf	Inf	Inf	Inf	Inf	Inf	Inf	Inf	Inf	Inf	Inf	Inf	Inf	Inf
Abi3bp	Inf	Inf	Inf	Inf	Inf	Inf	Inf	Inf	Inf	Inf	Inf	Inf	Inf	Inf	Inf	Inf	Inf	Inf	Inf	Inf	Inf	Inf	Inf	Inf	Inf	Inf	Inf	Inf	Inf	Inf	Inf	Inf	Inf	Inf	Inf	Inf	Inf	Inf	Inf	Inf	Inf	Inf	Inf	Inf	Inf	Inf	Inf	Inf	Inf
Abl1	Inf	Inf	Inf	Inf	Inf	Inf	Inf	Inf	Inf	Inf	Inf	Inf	Inf	Inf	Inf	Inf	Inf	Inf	Inf	Inf	Inf	Inf	Inf	Inf	Inf	Inf	Inf	Inf	Inf	Inf	Inf	Inf	Inf	Inf	Inf	Inf	Inf	Inf	Inf	Inf	Inf	Inf	Inf	Inf	Inf	Inf	Inf	Inf	0.000941911
Abl2	Inf	Inf	Inf	Inf	Inf	Inf	Inf	Inf	Inf	Inf	Inf	Inf	Inf	Inf	Inf	Inf	Inf	Inf	0.000791154	Inf	Inf	Inf	Inf	Inf	Inf	Inf	Inf	Inf	0.000902165	9.34383e-05	Inf	Inf	Inf	Inf	Inf	Inf	Inf	Inf	Inf	Inf	Inf	Inf	Inf	Inf	Inf	Inf	Inf	Inf	Inf
Ablim1	Inf	Inf	Inf	Inf	Inf	Inf	Inf	Inf	Inf	Inf	Inf	0.000501551	Inf	Inf	Inf	Inf	Inf	Inf	Inf	Inf	Inf	Inf	Inf	Inf	Inf	Inf	Inf	Inf	Inf	Inf	0.00228199	0.000554157	0.000353593	Inf	Inf	Inf	Inf	Inf	Inf	Inf	Inf	Inf	Inf	Inf	Inf	Inf	Inf	Inf	Inf
Ablim2	Inf	Inf	Inf	Inf	Inf	Inf	Inf	Inf	Inf	Inf	Inf	Inf	Inf	Inf	Inf	Inf	Inf	Inf	Inf	0.0018198	Inf	Inf	Inf	Inf	Inf	Inf	Inf	Inf	Inf	Inf	Inf	0.000613825	Inf	Inf	Inf	Inf	Inf	Inf	Inf	Inf	Inf	Inf	Inf	Inf	Inf	Inf	Inf	Inf	Inf
Ablim3	Inf	Inf	Inf	Inf	Inf	Inf	Inf	Inf	Inf	Inf	Inf	Inf	Inf	Inf	Inf	Inf	Inf	Inf	Inf	Inf	Inf	Inf	Inf	Inf	Inf	Inf	Inf	Inf	Inf	Inf	Inf	Inf	Inf	Inf	Inf	Inf	Inf	Inf	Inf	Inf	Inf	Inf	Inf	Inf	Inf	Inf	Inf	Inf	Inf
Abr	Inf	Inf	Inf	Inf	Inf	Inf	Inf	Inf	Inf	0.00198843	Inf	Inf	Inf	Inf	Inf	Inf	Inf	Inf	Inf	Inf	Inf	Inf	Inf	Inf	Inf	Inf	Inf	Inf	Inf	Inf	Inf	Inf	0.000251084	0.000262118	Inf	0.000950492	Inf	Inf	Inf	Inf	Inf	Inf	Inf	Inf	Inf	Inf	Inf	Inf	Inf
Abtb2	Inf	Inf	Inf	Inf	Inf	Inf	Inf	Inf	Inf	Inf	Inf	Inf	Inf	Inf	Inf	Inf	Inf	Inf	Inf	Inf	Inf	Inf	Inf	Inf	Inf	Inf	Inf	Inf	Inf	Inf	Inf	Inf	Inf	Inf	Inf	Inf	Inf	Inf	Inf	Inf	Inf	Inf	Inf	5.81442e-05	Inf	Inf	2.70167e-05	Inf	Inf
AC107769.1,Ntan1	Inf	Inf	Inf	Inf	Inf	Inf	Inf	Inf	Inf	Inf	Inf	Inf	Inf	Inf	Inf	Inf	Inf	Inf	Inf	Inf	Inf	Inf	Inf	Inf	Inf	Inf	Inf	Inf	Inf	Inf	Inf	Inf	Inf	Inf	Inf	Inf	Inf	Inf	Inf	Inf	Inf	Inf	4.95242e-06	Inf	Inf	Inf	Inf	Inf	Inf
AC119853.1,Marf1	Inf	Inf	Inf	Inf	Inf	Inf	Inf	Inf	Inf	Inf	Inf	Inf	Inf	Inf	Inf	Inf	Inf	Inf	Inf	Inf	Inf	Inf	Inf	Inf	Inf	Inf	Inf	Inf	Inf	Inf	Inf	Inf	Inf	Inf	Inf	Inf	Inf	Inf	Inf	Inf	Inf	Inf	Inf	Inf	Inf	Inf	Inf	Inf	Inf
AC127339.1,Cdk2ap1,Sbno1	Inf	Inf	Inf	Inf	Inf	Inf	Inf	Inf	Inf	0.00322181	Inf	Inf	Inf	Inf	Inf	Inf	Inf	Inf	Inf	Inf	Inf	Inf	Inf	Inf	Inf	Inf	Inf	Inf	Inf	Inf	Inf	0.000225521	5.6564e-05	Inf	Inf	Inf	Inf	Inf	Inf	Inf	Inf	Inf	Inf	Inf	Inf	Inf	Inf	0.000309666	0.00025196
AC163993.1	0.00123488	Inf	Inf	Inf	Inf	Inf	Inf	Inf	Inf	Inf	Inf	Inf	Inf	Inf	Inf	Inf	Inf	Inf	Inf	Inf	Inf	0.00107352	Inf	Inf	Inf	Inf	Inf	Inf	Inf	Inf	Inf	Inf	Inf	Inf	Inf	Inf	Inf	Inf	Inf	Inf	Inf	Inf	Inf	Inf	Inf	Inf	Inf	Inf	Inf
Acaa1a	Inf	Inf	Inf	Inf	Inf	Inf	Inf	Inf	Inf	Inf	Inf	Inf	Inf	Inf	Inf	Inf	Inf	Inf	Inf	Inf	Inf	Inf	Inf	Inf	Inf	Inf	Inf	Inf	Inf	Inf	Inf	Inf	Inf	Inf	Inf	Inf	Inf	Inf	Inf	Inf	Inf	Inf	Inf	Inf	Inf	Inf	Inf	Inf	Inf
Acaa2	Inf	Inf	Inf	Inf	Inf	Inf	Inf	Inf	Inf	Inf	Inf	Inf	Inf	Inf	Inf	Inf	Inf	Inf	Inf	Inf	Inf	Inf	Inf	Inf	Inf	Inf	Inf	Inf	Inf	Inf	Inf	Inf	Inf	Inf	0.000150001	Inf	Inf	Inf	Inf	Inf	Inf	Inf	Inf	Inf	Inf	Inf	Inf	Inf	Inf
Acaca	Inf	Inf	Inf	Inf	Inf	Inf	Inf	Inf	Inf	Inf	Inf	Inf	Inf	Inf	Inf	Inf	Inf	Inf	Inf	Inf	Inf	Inf	Inf	Inf	Inf	Inf	0.0015057	Inf	Inf	Inf	Inf	Inf	Inf	Inf	Inf	Inf	Inf	Inf	Inf	Inf	Inf	Inf	Inf	Inf	Inf	Inf	Inf	Inf	Inf
Acacb	Inf	Inf	Inf	Inf	Inf	Inf	Inf	Inf	Inf	Inf	Inf	Inf	Inf	Inf	Inf	Inf	Inf	Inf	Inf	Inf	Inf	Inf	Inf	Inf	Inf	Inf	Inf	Inf	Inf	Inf	Inf	Inf	Inf	Inf	Inf	Inf	Inf	Inf	Inf	Inf	Inf	Inf	Inf	Inf	Inf	Inf	Inf	Inf	Inf
Acad11,Nphp3	Inf	Inf	Inf	Inf	Inf	Inf	Inf	Inf	Inf	Inf	Inf	Inf	Inf	Inf	Inf	Inf	Inf	Inf	Inf	Inf	Inf	Inf	Inf	Inf	Inf	Inf	Inf	Inf	Inf	Inf	Inf	Inf	Inf	Inf	Inf	Inf	Inf	Inf	Inf	Inf	Inf	Inf	Inf	Inf	Inf	Inf	Inf	Inf	Inf
Acad8	0.00175845	0.000483491	8.61351e-05	0.000105245	Inf	Inf	Inf	Inf	Inf	Inf	Inf	Inf	Inf	Inf	Inf	Inf	Inf	Inf	Inf	Inf	Inf	Inf	Inf	0.00075039	0.000526939	Inf	Inf	Inf	Inf	Inf	Inf	Inf	Inf	Inf	Inf	Inf	Inf	Inf	Inf	Inf	Inf	Inf	Inf	Inf	Inf	Inf	Inf	Inf	Inf
Acad9	Inf	Inf	Inf	Inf	Inf	Inf	Inf	Inf	Inf	Inf	0.00125357	Inf	Inf	Inf	Inf	Inf	Inf	Inf	Inf	Inf	Inf	Inf	Inf	Inf	Inf	Inf	Inf	Inf	Inf	Inf	Inf	Inf	Inf	Inf	Inf	Inf	Inf	Inf	Inf	Inf	Inf	Inf	Inf	Inf	Inf	Inf	Inf	Inf	Inf
Acadl	Inf	Inf	Inf	Inf	Inf	Inf	Inf	Inf	Inf	Inf	Inf	Inf	Inf	Inf	Inf	Inf	Inf	Inf	Inf	Inf	Inf	Inf	Inf	Inf	Inf	Inf	Inf	Inf	Inf	Inf	Inf	Inf	Inf	Inf	Inf	Inf	Inf	Inf	Inf	Inf	Inf	Inf	Inf	Inf	Inf	Inf	Inf	Inf	Inf
Acadm	Inf	Inf	Inf	Inf	Inf	Inf	Inf	Inf	Inf	Inf	Inf	Inf	Inf	Inf	Inf	Inf	Inf	Inf	Inf	Inf	Inf	Inf	Inf	Inf	Inf	Inf	Inf	Inf	Inf	Inf	Inf	Inf	Inf	Inf	Inf	Inf	Inf	Inf	Inf	Inf	Inf	Inf	Inf	Inf	Inf	Inf	Inf	Inf	Inf
Acadsb	Inf	Inf	Inf	Inf	Inf	Inf	Inf	Inf	Inf	Inf	Inf	Inf	Inf	Inf	Inf	Inf	Inf	Inf	Inf	Inf	Inf	Inf	Inf	Inf	Inf	Inf	Inf	Inf	Inf	Inf	Inf	Inf	Inf	Inf	Inf	Inf	Inf	Inf	Inf	Inf	Inf	0.00123186	1.30369e-05	Inf	Inf	Inf	Inf	Inf	Inf
Acadvl	Inf	Inf	Inf	Inf	Inf	Inf	Inf	Inf	Inf	Inf	Inf	Inf	Inf	Inf	Inf	Inf	Inf	Inf	Inf	Inf	Inf	Inf	Inf	Inf	Inf	Inf	Inf	Inf	Inf	Inf	Inf	Inf	Inf	Inf	Inf	Inf	Inf	Inf	Inf	Inf	Inf	Inf	Inf	Inf	Inf	Inf	Inf	Inf	Inf
Acan	Inf	Inf	Inf	Inf	Inf	Inf	Inf	Inf	Inf	Inf	Inf	Inf	0.000297623	Inf	Inf	Inf	Inf	Inf	Inf	Inf	Inf	Inf	Inf	Inf	Inf	Inf	0.00144442	Inf	Inf	Inf	Inf	Inf	Inf	3.07705e-05	5.81113e-05	Inf	9.54616e-05	0.000146814	0.000101284	Inf	Inf	Inf	Inf	Inf	Inf	Inf	Inf	Inf	0.00110907
Acap2	Inf	Inf	Inf	Inf	Inf	Inf	Inf	Inf	Inf	Inf	Inf	Inf	Inf	Inf	Inf	Inf	Inf	Inf	Inf	Inf	Inf	Inf	Inf	Inf	Inf	Inf	Inf	Inf	Inf	Inf	Inf	Inf	Inf	Inf	Inf	Inf	Inf	Inf	Inf	Inf	Inf	Inf	Inf	Inf	Inf	Inf	Inf	Inf	Inf
Acap3	Inf	Inf	Inf	Inf	Inf	Inf	Inf	Inf	Inf	Inf	Inf	Inf	Inf	Inf	Inf	Inf	Inf	Inf	Inf	Inf	Inf	Inf	Inf	Inf	Inf	Inf	Inf	Inf	Inf	Inf	Inf	Inf	Inf	Inf	Inf	Inf	Inf	Inf	Inf	Inf	Inf	0.00127597	Inf	Inf	Inf	Inf	Inf	Inf	Inf
Acat1	Inf	Inf	Inf	Inf	Inf	Inf	Inf	Inf	Inf	Inf	Inf	Inf	Inf	Inf	Inf	Inf	Inf	Inf	Inf	Inf	Inf	Inf	Inf	Inf	Inf	Inf	Inf	Inf	Inf	Inf	Inf	Inf	Inf	Inf	Inf	Inf	Inf	Inf	Inf	Inf	Inf	Inf	Inf	Inf	Inf	Inf	Inf	Inf	Inf
Acat2	Inf	Inf	Inf	Inf	Inf	Inf	Inf	Inf	Inf	Inf	Inf	Inf	Inf	Inf	Inf	Inf	Inf	Inf	Inf	Inf	Inf	Inf	Inf	Inf	Inf	Inf	Inf	Inf	Inf	Inf	Inf	Inf	Inf	Inf	Inf	Inf	Inf	Inf	Inf	Inf	Inf	Inf	Inf	Inf	Inf	Inf	Inf	Inf	Inf
Acbd3	Inf	Inf	Inf	Inf	Inf	Inf	Inf	Inf	Inf	Inf	Inf	Inf	Inf	Inf	Inf	Inf	Inf	Inf	Inf	Inf	Inf	Inf	Inf	Inf	Inf	Inf	Inf	Inf	Inf	Inf	Inf	Inf	Inf	Inf	Inf	Inf	Inf	Inf	Inf	Inf	Inf	Inf	Inf	Inf	Inf	Inf	Inf	Inf	Inf
Acbd4	Inf	Inf	Inf	Inf	Inf	Inf	Inf	Inf	Inf	Inf	Inf	Inf	Inf	Inf	Inf	Inf	Inf	Inf	Inf	Inf	Inf	Inf	Inf	Inf	Inf	Inf	Inf	Inf	Inf	Inf	Inf	Inf	Inf	Inf	Inf	Inf	Inf	Inf	Inf	Inf	Inf	Inf	Inf	Inf	Inf	Inf	Inf	0.000667163	0.000396172
Acbd5	Inf	Inf	Inf	Inf	Inf	Inf	Inf	Inf	Inf	Inf	Inf	Inf	Inf	Inf	Inf	Inf	Inf	Inf	Inf	Inf	Inf	Inf	Inf	Inf	Inf	Inf	Inf	Inf	Inf	Inf	Inf	Inf	Inf	Inf	Inf	Inf	Inf	Inf	Inf	Inf	Inf	Inf	Inf	Inf	Inf	Inf	Inf	Inf	Inf
Acbd6	Inf	Inf	Inf	Inf	Inf	Inf	Inf	Inf	Inf	Inf	Inf	Inf	Inf	Inf	Inf	Inf	Inf	Inf	Inf	Inf	Inf	Inf	Inf	Inf	Inf	Inf	Inf	Inf	Inf	Inf	0.00201281	Inf	Inf	Inf	Inf	Inf	Inf	Inf	Inf	Inf	Inf	Inf	Inf	Inf	Inf	Inf	Inf	Inf	Inf
Ace	Inf	Inf	Inf	Inf	Inf	Inf	Inf	Inf	Inf	Inf	Inf	Inf	Inf	Inf	Inf	Inf	Inf	Inf	Inf	Inf	Inf	Inf	Inf	Inf	Inf	Inf	Inf	Inf	Inf	Inf	Inf	Inf	Inf	Inf	Inf	Inf	Inf	Inf	Inf	Inf	Inf	Inf	Inf	Inf	Inf	Inf	Inf	Inf	Inf
Acer2	Inf	Inf	Inf	Inf	Inf	Inf	Inf	Inf	Inf	Inf	Inf	Inf	Inf	Inf	Inf	Inf	Inf	Inf	Inf	Inf	Inf	Inf	Inf	Inf	Inf	Inf	Inf	Inf	Inf	Inf	Inf	Inf	Inf	Inf	Inf	Inf	Inf	Inf	Inf	Inf	Inf	Inf	Inf	Inf	Inf	Inf	Inf	Inf	Inf
Ache	Inf	Inf	Inf	Inf	0.000314803	Inf	Inf	Inf	Inf	Inf	Inf	Inf	Inf	Inf	0.000147253	Inf	Inf	Inf	Inf	Inf	Inf	Inf	Inf	Inf	Inf	0.000710017	Inf	Inf	Inf	Inf	Inf	Inf	Inf	Inf	Inf	0.000801785	Inf	Inf	Inf	Inf	Inf	Inf	Inf	Inf	Inf	Inf	Inf	Inf	Inf
Acin1	5.17168e-06	1.25405e-05	0.000390775	Inf	Inf	Inf	Inf	Inf	Inf	Inf	Inf	Inf	Inf	Inf	Inf	Inf	Inf	Inf	Inf	Inf	9.05373e-05	1.77874e-05	2.09707e-05	0.000304051	0.000458232	Inf	Inf	Inf	Inf	Inf	Inf	0.000490251	Inf	Inf	Inf	Inf	Inf	Inf	Inf	Inf	Inf	Inf	Inf	Inf	Inf	Inf	Inf	Inf	Inf
Ackr2	Inf	Inf	Inf	Inf	Inf	Inf	Inf	Inf	Inf	Inf	Inf	Inf	Inf	Inf	Inf	Inf	Inf	Inf	Inf	Inf	Inf	Inf	Inf	Inf	Inf	Inf	Inf	Inf	Inf	Inf	Inf	Inf	Inf	Inf	Inf	Inf	Inf	Inf	Inf	Inf	Inf	Inf	Inf	Inf	Inf	Inf	Inf	Inf	Inf
Ackr4	Inf	Inf	Inf	Inf	Inf	Inf	Inf	Inf	Inf	Inf	Inf	Inf	Inf	Inf	Inf	Inf	Inf	Inf	Inf	Inf	Inf	Inf	Inf	Inf	Inf	Inf	Inf	Inf	Inf	Inf	Inf	Inf	Inf	Inf	Inf	Inf	Inf	Inf	Inf	Inf	Inf	0.00108056	Inf	Inf	Inf	Inf	Inf	Inf	Inf
Acly	Inf	0.000549881	Inf	Inf	Inf	Inf	Inf	Inf	Inf	Inf	Inf	Inf	Inf	Inf	Inf	Inf	Inf	Inf	Inf	Inf	Inf	Inf	Inf	0.000600066	Inf	Inf	Inf	Inf	Inf	Inf	Inf	Inf	Inf	Inf	Inf	Inf	0.000386229	Inf	Inf	Inf	Inf	Inf	Inf	Inf	Inf	Inf	Inf	Inf	Inf
Acn9	Inf	Inf	Inf	Inf	Inf	Inf	Inf	Inf	Inf	Inf	Inf	Inf	Inf	Inf	Inf	Inf	Inf	Inf	Inf	Inf	Inf	Inf	Inf	Inf	Inf	Inf	Inf	Inf	Inf	Inf	Inf	Inf	Inf	Inf	Inf	Inf	Inf	Inf	Inf	Inf	Inf	Inf	Inf	Inf	Inf	Inf	Inf	Inf	Inf
Aco2	Inf	Inf	Inf	Inf	Inf	Inf	Inf	Inf	Inf	Inf	Inf	Inf	Inf	Inf	Inf	Inf	Inf	Inf	Inf	Inf	Inf	Inf	Inf	Inf	Inf	Inf	Inf	Inf	Inf	Inf	Inf	Inf	Inf	Inf	Inf	Inf	Inf	Inf	Inf	Inf	Inf	Inf	Inf	Inf	Inf	Inf	Inf	Inf	Inf
Acot1	Inf	Inf	Inf	Inf	Inf	Inf	Inf	Inf	Inf	Inf	Inf	Inf	4.71059e-05	9.3862e-05	Inf	Inf	Inf	Inf	Inf	Inf	3.27048e-05	Inf	Inf	Inf	Inf	Inf	Inf	Inf	Inf	Inf	Inf	0.000343348	8.12012e-05	2.58218e-06	6.05056e-06	Inf	0.00017304	0.000340766	Inf	Inf	Inf	Inf	Inf	Inf	Inf	Inf	Inf	Inf	Inf
Acot11	Inf	Inf	Inf	Inf	Inf	Inf	Inf	Inf	Inf	Inf	Inf	Inf	Inf	Inf	Inf	Inf	Inf	Inf	Inf	Inf	Inf	Inf	Inf	Inf	Inf	Inf	Inf	Inf	Inf	Inf	Inf	Inf	Inf	Inf	Inf	Inf	Inf	Inf	Inf	Inf	Inf	Inf	Inf	Inf	Inf	Inf	Inf	Inf	Inf
Acot4	Inf	Inf	Inf	Inf	Inf	Inf	Inf	Inf	Inf	Inf	Inf	Inf	Inf	Inf	Inf	Inf	Inf	Inf	Inf	Inf	Inf	Inf	Inf	Inf	Inf	Inf	Inf	Inf	Inf	Inf	Inf	Inf	Inf	Inf	Inf	Inf	Inf	Inf	Inf	Inf	Inf	Inf	Inf	Inf	Inf	Inf	Inf	Inf	Inf
Acot7	Inf	Inf	Inf	Inf	Inf	Inf	Inf	Inf	Inf	Inf	Inf	Inf	Inf	Inf	Inf	Inf	Inf	Inf	Inf	Inf	Inf	Inf	Inf	Inf	Inf	Inf	Inf	Inf	Inf	Inf	Inf	Inf	Inf	Inf	Inf	Inf	Inf	Inf	Inf	Inf	Inf	Inf	Inf	Inf	Inf	Inf	Inf	Inf	Inf
Acox1	Inf	Inf	Inf	Inf	Inf	0.00159671	Inf	Inf	Inf	Inf	Inf	Inf	Inf	Inf	Inf	0.00103755	Inf	Inf	Inf	Inf	0.000482194	Inf	Inf	Inf	Inf	Inf	0.0017268	Inf	0.00106766	Inf	Inf	Inf	Inf	Inf	Inf	Inf	Inf	Inf	Inf	Inf	Inf	Inf	Inf	Inf	Inf	Inf	Inf	Inf	Inf
Acox3	Inf	Inf	Inf	Inf	Inf	Inf	Inf	Inf	Inf	Inf	Inf	Inf	Inf	Inf	Inf	Inf	Inf	Inf	Inf	Inf	0.000101854	Inf	Inf	Inf	Inf	Inf	Inf	Inf	Inf	Inf	Inf	4.8705e-05	4.78281e-06	6.35241e-07	6.98261e-06	Inf	Inf	Inf	Inf	Inf	Inf	Inf	Inf	Inf	Inf	Inf	Inf	Inf	Inf
Acp1	Inf	Inf	Inf	Inf	Inf	0.00220482	0.00113945	Inf	0.000898712	Inf	Inf	Inf	Inf	Inf	Inf	Inf	Inf	Inf	Inf	Inf	Inf	Inf	Inf	Inf	Inf	Inf	Inf	0.00165376	Inf	Inf	Inf	Inf	Inf	Inf	Inf	Inf	Inf	Inf	Inf	Inf	Inf	Inf	Inf	Inf	Inf	Inf	Inf	Inf	Inf
Acp2	Inf	Inf	Inf	Inf	Inf	Inf	Inf	Inf	Inf	Inf	Inf	Inf	Inf	Inf	Inf	Inf	Inf	Inf	Inf	Inf	Inf	Inf	Inf	Inf	Inf	Inf	Inf	Inf	Inf	Inf	Inf	Inf	Inf	Inf	Inf	Inf	Inf	Inf	Inf	Inf	Inf	Inf	Inf	Inf	Inf	3.95869e-05	Inf	Inf	Inf
Acp2,Gm23390	Inf	Inf	Inf	Inf	Inf	Inf	Inf	Inf	Inf	Inf	Inf	Inf	Inf	Inf	Inf	Inf	Inf	Inf	Inf	Inf	Inf	Inf	Inf	Inf	Inf	Inf	Inf	Inf	Inf	Inf	Inf	Inf	Inf	Inf	Inf	Inf	Inf	Inf	Inf	Inf	Inf	Inf	Inf	Inf	Inf	0.000118798	Inf	Inf	Inf
Acpl2	Inf	Inf	Inf	Inf	Inf	Inf	Inf	Inf	Inf	Inf	Inf	Inf	Inf	Inf	Inf	Inf	Inf	Inf	Inf	Inf	Inf	Inf	Inf	Inf	Inf	Inf	Inf	Inf	Inf	Inf	Inf	0.000509196	Inf	Inf	Inf	Inf	Inf	Inf	Inf	Inf	Inf	Inf	Inf	Inf	Inf	Inf	Inf	Inf	Inf
Acr,Shank3	Inf	Inf	Inf	Inf	Inf	Inf	Inf	Inf	Inf	Inf	Inf	Inf	Inf	Inf	Inf	Inf	Inf	Inf	Inf	Inf	Inf	Inf	Inf	Inf	Inf	Inf	Inf	Inf	Inf	Inf	Inf	Inf	Inf	Inf	Inf	Inf	Inf	Inf	Inf	Inf	Inf	Inf	Inf	Inf	Inf	Inf	Inf	Inf	Inf
Acrbp	Inf	Inf	Inf	Inf	Inf	Inf	Inf	Inf	Inf	Inf	Inf	Inf	Inf	Inf	Inf	Inf	Inf	Inf	Inf	Inf	Inf	Inf	Inf	Inf	Inf	Inf	Inf	Inf	Inf	Inf	Inf	Inf	Inf	Inf	Inf	Inf	Inf	Inf	Inf	Inf	Inf	Inf	Inf	Inf	Inf	Inf	Inf	Inf	Inf
Acsbg1	Inf	Inf	Inf	Inf	Inf	Inf	Inf	Inf	Inf	Inf	Inf	Inf	Inf	Inf	Inf	Inf	Inf	Inf	Inf	Inf	Inf	Inf	Inf	Inf	Inf	Inf	Inf	Inf	Inf	Inf	Inf	Inf	Inf	Inf	Inf	Inf	Inf	Inf	Inf	Inf	Inf	Inf	Inf	Inf	Inf	Inf	Inf	Inf	Inf
Acsf2	Inf	Inf	Inf	Inf	Inf	Inf	Inf	Inf	Inf	Inf	Inf	Inf	Inf	Inf	Inf	Inf	Inf	Inf	Inf	Inf	Inf	Inf	Inf	Inf	Inf	Inf	Inf	Inf	Inf	Inf	Inf	Inf	Inf	Inf	Inf	Inf	Inf	Inf	Inf	Inf	Inf	Inf	Inf	Inf	Inf	Inf	Inf	Inf	Inf
Acsf2,Rsad1	Inf	Inf	Inf	Inf	Inf	Inf	Inf	Inf	Inf	Inf	Inf	Inf	Inf	Inf	Inf	Inf	Inf	Inf	Inf	Inf	Inf	Inf	Inf	Inf	Inf	Inf	Inf	Inf	Inf	Inf	Inf	Inf	Inf	Inf	Inf	Inf	Inf	Inf	Inf	Inf	Inf	Inf	Inf	Inf	Inf	Inf	Inf	Inf	Inf
Acsf3	Inf	Inf	Inf	Inf	Inf	Inf	Inf	Inf	Inf	Inf	Inf	Inf	Inf	Inf	Inf	Inf	Inf	Inf	Inf	Inf	Inf	Inf	Inf	Inf	Inf	Inf	Inf	Inf	Inf	Inf	Inf	Inf	Inf	Inf	Inf	Inf	Inf	Inf	Inf	Inf	Inf	Inf	Inf	8.3725e-05	Inf	Inf	Inf	Inf	Inf
Acsl1	Inf	Inf	Inf	Inf	Inf	Inf	Inf	Inf	Inf	Inf	Inf	Inf	Inf	Inf	Inf	Inf	Inf	Inf	Inf	Inf	Inf	Inf	Inf	Inf	Inf	Inf	Inf	Inf	Inf	Inf	Inf	Inf	Inf	Inf	Inf	Inf	Inf	Inf	Inf	Inf	Inf	Inf	Inf	Inf	Inf	Inf	Inf	Inf	Inf
Acsl3	Inf	Inf	Inf	Inf	Inf	Inf	Inf	Inf	Inf	Inf	Inf	Inf	Inf	Inf	Inf	Inf	Inf	Inf	Inf	Inf	Inf	Inf	Inf	Inf	0.000299045	Inf	Inf	Inf	Inf	Inf	0.00294738	Inf	Inf	Inf	Inf	Inf	Inf	Inf	Inf	Inf	Inf	Inf	Inf	Inf	Inf	Inf	Inf	Inf	Inf
Acsl6	Inf	Inf	Inf	Inf	Inf	Inf	Inf	Inf	Inf	Inf	Inf	Inf	Inf	Inf	Inf	Inf	Inf	Inf	Inf	Inf	Inf	Inf	Inf	Inf	Inf	Inf	Inf	Inf	Inf	Inf	Inf	Inf	Inf	Inf	Inf	Inf	Inf	Inf	Inf	Inf	Inf	Inf	Inf	Inf	Inf	Inf	Inf	Inf	Inf
Acss1	Inf	Inf	Inf	Inf	Inf	Inf	Inf	Inf	Inf	Inf	Inf	Inf	Inf	Inf	Inf	Inf	Inf	Inf	Inf	Inf	Inf	0.00178076	Inf	Inf	Inf	Inf	Inf	Inf	Inf	Inf	Inf	Inf	Inf	Inf	Inf	Inf	Inf	Inf	Inf	Inf	Inf	Inf	Inf	Inf	Inf	Inf	Inf	Inf	Inf
Acss2	Inf	Inf	Inf	Inf	0.000144071	0.000519861	0.00061394	0.000946388	0.00122717	0.000956149	Inf	Inf	Inf	Inf	Inf	0.000606646	0.000247308	Inf	Inf	0.0020496	Inf	Inf	Inf	Inf	Inf	0.000226464	0.00021657	0.000179584	Inf	0.000283501	0.000385702	Inf	Inf	Inf	Inf	Inf	Inf	Inf	Inf	Inf	0.00136644	Inf	Inf	Inf	Inf	Inf	Inf	Inf	Inf
Acss3	Inf	Inf	Inf	Inf	Inf	Inf	Inf	Inf	Inf	Inf	Inf	Inf	Inf	Inf	Inf	Inf	Inf	Inf	Inf	Inf	Inf	Inf	Inf	Inf	Inf	Inf	Inf	Inf	Inf	Inf	Inf	Inf	Inf	Inf	Inf	Inf	Inf	Inf	Inf	Inf	0.00107416	Inf	Inf	Inf	Inf	Inf	Inf	Inf	Inf
Acta1	Inf	Inf	Inf	Inf	Inf	Inf	Inf	Inf	Inf	Inf	Inf	Inf	Inf	Inf	Inf	Inf	Inf	Inf	Inf	Inf	Inf	Inf	Inf	Inf	Inf	Inf	Inf	Inf	Inf	Inf	Inf	Inf	Inf	Inf	Inf	Inf	Inf	Inf	Inf	Inf	Inf	Inf	Inf	Inf	Inf	Inf	Inf	Inf	Inf
Actb	Inf	Inf	Inf	Inf	Inf	Inf	Inf	Inf	Inf	Inf	Inf	Inf	Inf	Inf	Inf	Inf	Inf	Inf	Inf	Inf	Inf	Inf	Inf	Inf	Inf	Inf	Inf	Inf	Inf	Inf	Inf	2.68874e-06	5.11584e-07	3.46281e-08	1.09564e-09	0.00026768	4.67045e-06	4.01702e-07	1.73397e-05	0.000119593	0.000564828	Inf	6.86269e-06	2.26591e-06	1.47084e-08	3.28995e-08	4.09347e-07	Inf	Inf
Actg1	Inf	Inf	Inf	Inf	Inf	Inf	Inf	Inf	Inf	Inf	Inf	Inf	Inf	Inf	Inf	Inf	Inf	Inf	Inf	Inf	Inf	Inf	Inf	Inf	Inf	Inf	Inf	Inf	Inf	Inf	Inf	Inf	Inf	Inf	Inf	Inf	Inf	Inf	Inf	Inf	Inf	Inf	Inf	Inf	Inf	Inf	Inf	Inf	Inf
Actg1,Gm23419,mmu-mir-6935	Inf	Inf	Inf	Inf	Inf	Inf	Inf	Inf	Inf	Inf	Inf	Inf	Inf	Inf	Inf	Inf	Inf	Inf	Inf	Inf	Inf	Inf	Inf	Inf	Inf	Inf	Inf	Inf	Inf	Inf	Inf	Inf	Inf	Inf	Inf	Inf	Inf	Inf	Inf	Inf	Inf	Inf	Inf	Inf	Inf	Inf	0.000112991	Inf	Inf
Actl6a	Inf	Inf	Inf	Inf	Inf	Inf	Inf	Inf	Inf	Inf	Inf	Inf	Inf	Inf	Inf	Inf	Inf	Inf	Inf	Inf	Inf	Inf	Inf	Inf	Inf	Inf	Inf	Inf	Inf	Inf	Inf	Inf	Inf	Inf	Inf	Inf	Inf	Inf	Inf	Inf	Inf	Inf	Inf	Inf	Inf	Inf	Inf	Inf	Inf
Actl6b	Inf	Inf	Inf	Inf	Inf	Inf	Inf	Inf	Inf	Inf	Inf	Inf	Inf	0.000440057	Inf	Inf	Inf	Inf	Inf	Inf	Inf	Inf	Inf	Inf	Inf	Inf	Inf	Inf	Inf	Inf	Inf	Inf	Inf	Inf	Inf	0.00052525	Inf	Inf	Inf	Inf	Inf	Inf	Inf	Inf	Inf	Inf	4.42308e-05	Inf	Inf
Actn1	Inf	Inf	Inf	Inf	Inf	Inf	Inf	Inf	Inf	0.00300156	Inf	Inf	Inf	Inf	Inf	Inf	0.00130531	Inf	Inf	0.000451683	Inf	Inf	Inf	Inf	Inf	Inf	Inf	Inf	Inf	Inf	Inf	Inf	Inf	Inf	Inf	Inf	Inf	Inf	Inf	Inf	Inf	Inf	Inf	Inf	Inf	Inf	Inf	Inf	Inf
Actn2	Inf	Inf	Inf	Inf	Inf	Inf	Inf	Inf	Inf	Inf	Inf	Inf	Inf	Inf	Inf	Inf	Inf	Inf	Inf	Inf	Inf	Inf	Inf	Inf	Inf	Inf	Inf	Inf	Inf	Inf	Inf	Inf	Inf	Inf	Inf	Inf	Inf	Inf	Inf	Inf	Inf	Inf	Inf	Inf	Inf	Inf	Inf	Inf	Inf
Actn4	Inf	Inf	Inf	Inf	Inf	Inf	Inf	Inf	Inf	Inf	Inf	Inf	Inf	Inf	Inf	Inf	Inf	Inf	Inf	Inf	Inf	Inf	Inf	Inf	Inf	Inf	Inf	Inf	Inf	Inf	Inf	Inf	Inf	Inf	Inf	Inf	Inf	Inf	Inf	Inf	Inf	Inf	Inf	Inf	Inf	Inf	Inf	Inf	Inf
Actr10	Inf	Inf	Inf	Inf	Inf	Inf	Inf	Inf	Inf	Inf	0.00031012	Inf	Inf	Inf	Inf	Inf	Inf	Inf	Inf	Inf	Inf	Inf	Inf	Inf	Inf	Inf	Inf	Inf	Inf	Inf	Inf	Inf	Inf	Inf	Inf	Inf	Inf	Inf	Inf	Inf	Inf	Inf	Inf	0.00010644	Inf	0.000217215	Inf	Inf	Inf
Actr1a	Inf	Inf	Inf	Inf	5.87458e-05	Inf	Inf	Inf	Inf	Inf	Inf	Inf	Inf	Inf	Inf	Inf	Inf	Inf	Inf	Inf	Inf	Inf	Inf	Inf	Inf	0.000519752	Inf	Inf	Inf	Inf	Inf	Inf	Inf	Inf	Inf	Inf	Inf	Inf	Inf	Inf	Inf	Inf	Inf	Inf	Inf	Inf	Inf	0.00179245	Inf
Actr1b	Inf	Inf	Inf	Inf	Inf	Inf	Inf	Inf	Inf	Inf	Inf	Inf	Inf	Inf	0.00107145	Inf	Inf	Inf	Inf	Inf	Inf	Inf	Inf	Inf	Inf	Inf	Inf	Inf	Inf	Inf	Inf	Inf	Inf	Inf	Inf	Inf	Inf	Inf	Inf	Inf	Inf	0.00026556	Inf	Inf	Inf	Inf	Inf	0.00153898	Inf
Actr3	Inf	Inf	Inf	Inf	Inf	Inf	Inf	Inf	Inf	Inf	Inf	Inf	Inf	Inf	Inf	Inf	Inf	Inf	Inf	Inf	Inf	Inf	Inf	Inf	Inf	Inf	Inf	Inf	Inf	Inf	Inf	Inf	Inf	Inf	Inf	Inf	Inf	Inf	Inf	Inf	Inf	Inf	Inf	Inf	Inf	Inf	Inf	Inf	Inf
Actr5	Inf	Inf	Inf	Inf	Inf	Inf	Inf	Inf	Inf	Inf	Inf	Inf	Inf	Inf	Inf	Inf	Inf	Inf	Inf	Inf	Inf	Inf	Inf	Inf	Inf	Inf	Inf	Inf	Inf	Inf	Inf	Inf	Inf	Inf	Inf	Inf	Inf	Inf	Inf	Inf	Inf	Inf	Inf	Inf	Inf	Inf	Inf	Inf	Inf
Actr5,Mir3474	Inf	Inf	Inf	Inf	Inf	Inf	Inf	Inf	Inf	Inf	Inf	Inf	Inf	Inf	Inf	Inf	Inf	Inf	Inf	Inf	Inf	Inf	Inf	Inf	Inf	Inf	Inf	Inf	Inf	Inf	Inf	Inf	Inf	Inf	Inf	Inf	Inf	Inf	Inf	Inf	Inf	Inf	Inf	Inf	Inf	Inf	Inf	Inf	Inf
Actr6	Inf	Inf	Inf	Inf	Inf	Inf	Inf	Inf	Inf	Inf	Inf	Inf	Inf	Inf	Inf	Inf	Inf	Inf	Inf	Inf	Inf	Inf	Inf	Inf	Inf	Inf	Inf	Inf	Inf	Inf	Inf	Inf	Inf	Inf	Inf	Inf	Inf	Inf	Inf	Inf	Inf	Inf	Inf	Inf	Inf	Inf	Inf	Inf	Inf
Acvr1	Inf	Inf	Inf	Inf	Inf	Inf	Inf	Inf	Inf	Inf	Inf	Inf	Inf	Inf	Inf	Inf	Inf	Inf	Inf	Inf	Inf	Inf	Inf	Inf	Inf	Inf	Inf	Inf	Inf	Inf	Inf	Inf	0.000369311	Inf	0.000143261	0.000115647	0.000280459	Inf	Inf	Inf	Inf	Inf	Inf	0.000162925	Inf	Inf	Inf	Inf	Inf
Acvr1c	Inf	Inf	Inf	Inf	0.000857573	Inf	Inf	Inf	Inf	Inf	Inf	Inf	Inf	Inf	0.000672654	Inf	Inf	Inf	Inf	Inf	Inf	Inf	Inf	Inf	Inf	0.000262665	Inf	Inf	Inf	Inf	Inf	Inf	Inf	Inf	Inf	Inf	Inf	Inf	Inf	Inf	Inf	Inf	Inf	Inf	Inf	Inf	Inf	Inf	Inf
Acvr2b	Inf	Inf	Inf	Inf	Inf	Inf	Inf	Inf	Inf	Inf	Inf	Inf	Inf	Inf	Inf	Inf	Inf	Inf	Inf	Inf	Inf	Inf	Inf	Inf	Inf	Inf	Inf	Inf	Inf	Inf	Inf	Inf	Inf	Inf	Inf	Inf	Inf	Inf	Inf	Inf	Inf	Inf	Inf	Inf	Inf	Inf	Inf	Inf	Inf
Acy1	Inf	Inf	Inf	Inf	Inf	Inf	Inf	Inf	Inf	Inf	Inf	Inf	Inf	Inf	Inf	Inf	Inf	Inf	Inf	Inf	Inf	Inf	Inf	Inf	Inf	Inf	Inf	Inf	Inf	Inf	Inf	Inf	0.000414085	8.65974e-05	Inf	0.000431033	Inf	Inf	Inf	Inf	Inf	Inf	Inf	Inf	Inf	Inf	Inf	Inf	Inf
Acy3	Inf	Inf	Inf	Inf	Inf	Inf	Inf	Inf	Inf	Inf	Inf	Inf	Inf	Inf	Inf	Inf	Inf	Inf	Inf	Inf	Inf	Inf	Inf	Inf	Inf	Inf	Inf	Inf	Inf	Inf	Inf	Inf	Inf	Inf	Inf	Inf	Inf	Inf	Inf	Inf	Inf	Inf	Inf	Inf	Inf	Inf	Inf	Inf	Inf
Ada	Inf	Inf	Inf	Inf	Inf	Inf	Inf	Inf	Inf	0.00161925	Inf	Inf	Inf	Inf	Inf	Inf	Inf	Inf	Inf	0.000257891	Inf	Inf	Inf	Inf	Inf	Inf	Inf	Inf	Inf	Inf	Inf	Inf	Inf	Inf	Inf	Inf	Inf	Inf	Inf	Inf	Inf	Inf	Inf	Inf	Inf	Inf	Inf	Inf	Inf
Adal	Inf	Inf	Inf	Inf	Inf	Inf	Inf	Inf	Inf	0.00179091	5.12461e-05	Inf	Inf	Inf	Inf	Inf	Inf	Inf	Inf	Inf	Inf	Inf	Inf	Inf	Inf	Inf	Inf	Inf	Inf	Inf	Inf	Inf	Inf	Inf	Inf	Inf	Inf	Inf	Inf	Inf	Inf	Inf	Inf	Inf	Inf	Inf	Inf	Inf	Inf
Adam11	0.000902126	Inf	Inf	Inf	Inf	Inf	Inf	Inf	Inf	Inf	Inf	Inf	Inf	Inf	Inf	Inf	Inf	Inf	Inf	Inf	3.85262e-05	Inf	Inf	Inf	Inf	Inf	Inf	Inf	Inf	Inf	Inf	Inf	Inf	Inf	Inf	Inf	Inf	Inf	Inf	Inf	Inf	Inf	Inf	0.000207701	Inf	Inf	Inf	Inf	Inf
Adam15	Inf	Inf	Inf	Inf	Inf	Inf	Inf	Inf	Inf	Inf	Inf	Inf	Inf	Inf	Inf	Inf	Inf	Inf	Inf	Inf	Inf	Inf	Inf	Inf	Inf	Inf	Inf	Inf	Inf	Inf	Inf	Inf	Inf	Inf	Inf	Inf	Inf	Inf	Inf	Inf	Inf	Inf	Inf	Inf	Inf	Inf	Inf	Inf	Inf
Adam17	Inf	Inf	Inf	Inf	Inf	Inf	Inf	Inf	Inf	Inf	Inf	Inf	Inf	Inf	Inf	Inf	Inf	Inf	Inf	Inf	Inf	Inf	Inf	Inf	Inf	Inf	Inf	Inf	Inf	Inf	Inf	Inf	Inf	Inf	Inf	Inf	Inf	Inf	Inf	Inf	Inf	Inf	Inf	Inf	Inf	Inf	Inf	Inf	Inf
Adam1a	Inf	Inf	Inf	Inf	Inf	Inf	Inf	Inf	Inf	Inf	Inf	Inf	Inf	Inf	Inf	Inf	Inf	Inf	Inf	Inf	Inf	Inf	Inf	Inf	Inf	Inf	Inf	Inf	Inf	Inf	Inf	Inf	Inf	Inf	Inf	Inf	Inf	Inf	Inf	Inf	Inf	Inf	Inf	Inf	Inf	Inf	Inf	Inf	Inf
Adam1a,Mapkapk5	Inf	Inf	Inf	Inf	0.00146295	Inf	Inf	Inf	Inf	Inf	Inf	Inf	Inf	Inf	Inf	Inf	Inf	Inf	Inf	Inf	Inf	Inf	Inf	Inf	Inf	Inf	Inf	Inf	Inf	Inf	Inf	Inf	Inf	Inf	Inf	Inf	Inf	Inf	Inf	Inf	Inf	Inf	Inf	Inf	Inf	Inf	Inf	Inf	Inf
Adam22	Inf	Inf	Inf	Inf	Inf	Inf	Inf	Inf	Inf	Inf	Inf	Inf	Inf	Inf	Inf	Inf	Inf	Inf	Inf	Inf	Inf	Inf	Inf	Inf	Inf	Inf	Inf	Inf	Inf	Inf	Inf	Inf	Inf	Inf	Inf	Inf	Inf	Inf	Inf	Inf	Inf	Inf	Inf	Inf	Inf	Inf	Inf	Inf	Inf
Adam23	Inf	Inf	Inf	Inf	Inf	Inf	Inf	Inf	Inf	Inf	Inf	Inf	Inf	Inf	Inf	0.000262222	0.000587533	Inf	Inf	Inf	Inf	Inf	Inf	Inf	Inf	Inf	Inf	Inf	Inf	Inf	Inf	Inf	Inf	Inf	Inf	Inf	0.000151299	Inf	0.000231237	Inf	Inf	Inf	Inf	Inf	Inf	Inf	Inf	Inf	Inf
Adam33	Inf	Inf	Inf	Inf	Inf	Inf	Inf	Inf	Inf	Inf	Inf	Inf	Inf	Inf	Inf	Inf	Inf	Inf	Inf	Inf	Inf	Inf	Inf	Inf	Inf	Inf	Inf	Inf	Inf	Inf	Inf	Inf	Inf	Inf	Inf	Inf	Inf	Inf	Inf	Inf	Inf	Inf	Inf	Inf	Inf	Inf	Inf	Inf	Inf
Adam8,Tubgcp2	Inf	Inf	Inf	Inf	Inf	Inf	Inf	Inf	Inf	Inf	Inf	Inf	Inf	Inf	Inf	Inf	Inf	Inf	Inf	Inf	Inf	Inf	Inf	Inf	Inf	Inf	Inf	Inf	Inf	Inf	Inf	Inf	Inf	Inf	Inf	Inf	Inf	Inf	Inf	Inf	Inf	Inf	Inf	Inf	Inf	Inf	Inf	Inf	Inf
Adam9	Inf	Inf	Inf	Inf	Inf	Inf	Inf	0.00239725	Inf	Inf	Inf	Inf	Inf	Inf	Inf	Inf	Inf	0.000632983	Inf	Inf	Inf	Inf	Inf	Inf	Inf	Inf	Inf	Inf	0.000644983	Inf	Inf	Inf	Inf	Inf	Inf	Inf	Inf	Inf	0.000321215	Inf	Inf	Inf	Inf	Inf	Inf	Inf	Inf	Inf	Inf
Adamts1	Inf	Inf	Inf	Inf	Inf	Inf	Inf	Inf	Inf	Inf	Inf	Inf	Inf	Inf	Inf	Inf	Inf	Inf	Inf	Inf	Inf	Inf	Inf	Inf	Inf	Inf	Inf	Inf	Inf	Inf	Inf	Inf	Inf	Inf	Inf	Inf	Inf	Inf	Inf	Inf	Inf	Inf	Inf	Inf	Inf	Inf	Inf	0.00104602	Inf
Adamts10	Inf	Inf	Inf	Inf	Inf	Inf	Inf	Inf	Inf	Inf	Inf	Inf	Inf	Inf	Inf	Inf	Inf	Inf	Inf	Inf	Inf	Inf	Inf	Inf	Inf	Inf	Inf	Inf	Inf	Inf	Inf	Inf	Inf	Inf	Inf	Inf	Inf	Inf	Inf	Inf	Inf	Inf	Inf	Inf	Inf	Inf	Inf	Inf	Inf
Adamts15	Inf	Inf	Inf	Inf	Inf	Inf	Inf	Inf	Inf	Inf	Inf	Inf	Inf	Inf	Inf	Inf	Inf	Inf	Inf	Inf	Inf	Inf	Inf	Inf	Inf	Inf	Inf	Inf	Inf	Inf	Inf	Inf	Inf	Inf	Inf	Inf	Inf	Inf	Inf	Inf	Inf	Inf	Inf	Inf	6.78897e-05	Inf	Inf	Inf	0.000653019
Adamts2	Inf	Inf	Inf	Inf	Inf	Inf	Inf	Inf	Inf	Inf	Inf	Inf	Inf	Inf	Inf	Inf	Inf	Inf	Inf	Inf	Inf	Inf	Inf	Inf	Inf	Inf	Inf	Inf	Inf	Inf	Inf	Inf	Inf	Inf	Inf	Inf	Inf	Inf	Inf	Inf	Inf	Inf	Inf	Inf	Inf	Inf	Inf	Inf	0.00127795
Adamts20	Inf	Inf	Inf	Inf	Inf	Inf	Inf	Inf	Inf	Inf	Inf	Inf	Inf	Inf	Inf	Inf	Inf	Inf	Inf	Inf	Inf	Inf	Inf	Inf	Inf	Inf	Inf	Inf	Inf	Inf	Inf	Inf	Inf	Inf	Inf	Inf	Inf	Inf	Inf	Inf	Inf	Inf	Inf	Inf	Inf	Inf	Inf	Inf	Inf
Adamts3	Inf	Inf	Inf	Inf	Inf	Inf	Inf	Inf	Inf	Inf	Inf	Inf	Inf	Inf	Inf	Inf	Inf	Inf	Inf	Inf	Inf	Inf	Inf	Inf	Inf	Inf	Inf	Inf	Inf	Inf	Inf	Inf	Inf	Inf	Inf	Inf	Inf	Inf	Inf	Inf	Inf	Inf	Inf	Inf	Inf	Inf	Inf	Inf	Inf
Adamts4	Inf	8.02239e-05	0.000108982	0.000499574	5.81183e-06	0.000154053	0.000544131	Inf	Inf	Inf	Inf	Inf	Inf	Inf	Inf	Inf	Inf	Inf	Inf	Inf	Inf	Inf	8.40966e-05	0.000138108	0.000174588	1.44376e-05	5.16728e-05	0.000231886	Inf	Inf	Inf	Inf	Inf	Inf	Inf	Inf	Inf	Inf	Inf	Inf	Inf	Inf	Inf	Inf	1.73144e-05	Inf	Inf	Inf	Inf
Adamts6	Inf	Inf	Inf	Inf	Inf	Inf	Inf	Inf	Inf	Inf	Inf	Inf	Inf	Inf	Inf	Inf	Inf	Inf	Inf	Inf	Inf	Inf	Inf	Inf	Inf	Inf	Inf	Inf	Inf	Inf	Inf	Inf	Inf	Inf	Inf	Inf	Inf	Inf	Inf	Inf	Inf	Inf	Inf	Inf	Inf	Inf	Inf	Inf	Inf
Adamtsl1	Inf	Inf	Inf	0.000894129	Inf	Inf	Inf	Inf	Inf	Inf	Inf	Inf	Inf	0.000198481	Inf	Inf	Inf	Inf	Inf	Inf	Inf	Inf	0.000602442	9.60159e-05	6.10925e-05	Inf	Inf	Inf	Inf	Inf	Inf	Inf	Inf	Inf	Inf	Inf	Inf	Inf	Inf	Inf	Inf	Inf	Inf	Inf	Inf	Inf	Inf	0.00117677	0.000627231
Adamtsl3	Inf	Inf	Inf	Inf	Inf	Inf	Inf	Inf	Inf	Inf	Inf	Inf	Inf	Inf	Inf	Inf	Inf	Inf	Inf	Inf	Inf	Inf	Inf	Inf	Inf	Inf	Inf	Inf	Inf	Inf	Inf	Inf	Inf	Inf	Inf	Inf	Inf	Inf	Inf	Inf	Inf	Inf	Inf	Inf	Inf	Inf	Inf	Inf	Inf
Adamtsl4	Inf	Inf	Inf	Inf	Inf	Inf	Inf	Inf	Inf	Inf	Inf	Inf	Inf	Inf	Inf	Inf	Inf	Inf	Inf	Inf	Inf	Inf	Inf	Inf	Inf	Inf	Inf	Inf	Inf	Inf	Inf	0.000136158	0.000138473	0.000195872	5.79194e-05	Inf	Inf	Inf	Inf	Inf	Inf	Inf	Inf	Inf	Inf	Inf	Inf	Inf	0.000238759
Adap1	0.00116858	Inf	Inf	Inf	Inf	Inf	Inf	Inf	Inf	Inf	Inf	Inf	Inf	Inf	Inf	Inf	Inf	Inf	Inf	Inf	Inf	Inf	Inf	Inf	Inf	Inf	Inf	Inf	Inf	Inf	Inf	Inf	Inf	Inf	Inf	Inf	Inf	Inf	Inf	Inf	Inf	Inf	Inf	Inf	Inf	Inf	Inf	Inf	Inf
Adar	Inf	Inf	Inf	Inf	Inf	Inf	Inf	Inf	Inf	Inf	Inf	Inf	Inf	Inf	Inf	Inf	Inf	Inf	Inf	Inf	Inf	Inf	Inf	Inf	Inf	Inf	Inf	Inf	Inf	Inf	Inf	Inf	Inf	Inf	Inf	Inf	Inf	Inf	Inf	Inf	Inf	Inf	Inf	Inf	Inf	Inf	Inf	Inf	Inf
Adarb1	Inf	Inf	Inf	Inf	Inf	Inf	Inf	Inf	Inf	Inf	Inf	Inf	Inf	Inf	Inf	Inf	Inf	Inf	Inf	Inf	Inf	Inf	Inf	Inf	Inf	Inf	Inf	Inf	Inf	Inf	Inf	Inf	Inf	Inf	Inf	Inf	Inf	Inf	Inf	Inf	Inf	Inf	Inf	Inf	Inf	Inf	Inf	Inf	Inf
Adarb2	Inf	Inf	Inf	Inf	Inf	Inf	Inf	Inf	Inf	Inf	0.000325406	Inf	Inf	Inf	Inf	Inf	Inf	Inf	Inf	Inf	Inf	Inf	Inf	Inf	Inf	Inf	Inf	Inf	Inf	Inf	Inf	Inf	Inf	Inf	Inf	Inf	Inf	Inf	0.000421373	Inf	Inf	Inf	Inf	Inf	Inf	Inf	Inf	4.84722e-05	3.94518e-07
Adat1	Inf	Inf	Inf	Inf	Inf	Inf	Inf	Inf	Inf	Inf	Inf	Inf	Inf	Inf	Inf	Inf	Inf	Inf	Inf	Inf	Inf	Inf	Inf	Inf	Inf	Inf	Inf	Inf	Inf	Inf	0.00174819	Inf	Inf	Inf	Inf	Inf	Inf	Inf	Inf	Inf	Inf	Inf	Inf	Inf	Inf	Inf	Inf	Inf	Inf
Adat2	Inf	Inf	Inf	Inf	Inf	Inf	Inf	Inf	Inf	Inf	Inf	Inf	Inf	Inf	Inf	Inf	Inf	Inf	Inf	Inf	Inf	Inf	Inf	Inf	Inf	Inf	Inf	Inf	Inf	Inf	Inf	Inf	Inf	Inf	Inf	Inf	Inf	Inf	Inf	Inf	Inf	Inf	Inf	Inf	Inf	Inf	Inf	Inf	Inf
Adc	Inf	Inf	Inf	Inf	Inf	Inf	Inf	0.00180897	0.00119275	Inf	Inf	Inf	Inf	Inf	Inf	Inf	Inf	0.00101376	Inf	Inf	Inf	Inf	Inf	Inf	Inf	Inf	Inf	Inf	7.49161e-05	0.000152684	Inf	Inf	Inf	Inf	Inf	Inf	Inf	Inf	0.000301318	9.30532e-05	Inf	Inf	Inf	Inf	Inf	Inf	Inf	Inf	Inf
Adck1	Inf	Inf	Inf	Inf	Inf	Inf	Inf	Inf	Inf	0.00448334	Inf	Inf	Inf	Inf	Inf	Inf	Inf	Inf	Inf	Inf	Inf	Inf	Inf	Inf	Inf	Inf	Inf	Inf	Inf	Inf	Inf	Inf	Inf	Inf	Inf	Inf	Inf	Inf	Inf	Inf	Inf	Inf	Inf	Inf	Inf	Inf	Inf	Inf	Inf
Adck2	Inf	0.000228364	Inf	Inf	Inf	Inf	Inf	Inf	Inf	Inf	Inf	Inf	Inf	Inf	Inf	Inf	Inf	Inf	Inf	Inf	Inf	Inf	Inf	Inf	Inf	Inf	Inf	Inf	Inf	Inf	Inf	Inf	Inf	Inf	Inf	Inf	Inf	Inf	Inf	Inf	Inf	Inf	Inf	Inf	Inf	Inf	Inf	Inf	Inf
Adck2,Ndufb2	Inf	Inf	Inf	0.00023907	Inf	Inf	Inf	Inf	Inf	Inf	Inf	Inf	Inf	Inf	Inf	Inf	Inf	0.000695301	0.000181778	Inf	Inf	Inf	Inf	Inf	0.000505884	Inf	Inf	Inf	Inf	0.000549721	Inf	Inf	Inf	Inf	Inf	Inf	Inf	Inf	Inf	0.00032736	Inf	Inf	Inf	Inf	Inf	Inf	Inf	Inf	Inf
Adck3	Inf	Inf	Inf	Inf	Inf	Inf	Inf	Inf	Inf	0.00437106	Inf	Inf	Inf	Inf	Inf	Inf	Inf	Inf	Inf	Inf	Inf	Inf	Inf	Inf	Inf	Inf	Inf	Inf	Inf	Inf	Inf	Inf	Inf	Inf	Inf	Inf	Inf	Inf	Inf	Inf	Inf	Inf	Inf	Inf	Inf	Inf	Inf	Inf	Inf
Adck4	Inf	Inf	0.000941717	0.000571439	0.00133537	0.00063978	0.000591705	Inf	Inf	Inf	Inf	Inf	Inf	Inf	Inf	Inf	0.00134053	Inf	Inf	Inf	Inf	Inf	Inf	Inf	0.000116237	0.00110246	Inf	0.00150813	Inf	Inf	Inf	Inf	Inf	Inf	Inf	Inf	Inf	Inf	Inf	Inf	Inf	Inf	Inf	Inf	Inf	Inf	Inf	Inf	Inf
Adck4,Numbl	Inf	Inf	Inf	Inf	Inf	Inf	Inf	Inf	Inf	Inf	Inf	Inf	Inf	Inf	Inf	Inf	Inf	Inf	Inf	Inf	Inf	Inf	Inf	Inf	Inf	Inf	Inf	Inf	Inf	Inf	Inf	Inf	Inf	Inf	Inf	Inf	Inf	Inf	Inf	Inf	Inf	Inf	Inf	Inf	Inf	Inf	Inf	Inf	Inf
Adcy2	Inf	Inf	Inf	Inf	Inf	Inf	Inf	Inf	Inf	Inf	Inf	Inf	Inf	Inf	Inf	Inf	Inf	Inf	Inf	Inf	Inf	Inf	Inf	Inf	Inf	Inf	Inf	Inf	Inf	Inf	0.00220498	Inf	Inf	Inf	Inf	Inf	Inf	Inf	Inf	Inf	Inf	Inf	Inf	Inf	Inf	Inf	Inf	Inf	Inf
Adcy3	Inf	Inf	Inf	Inf	Inf	Inf	Inf	Inf	Inf	Inf	Inf	Inf	Inf	Inf	Inf	Inf	Inf	Inf	Inf	Inf	Inf	Inf	Inf	Inf	Inf	Inf	Inf	Inf	Inf	Inf	Inf	Inf	Inf	Inf	Inf	Inf	Inf	Inf	Inf	Inf	Inf	Inf	Inf	Inf	Inf	Inf	Inf	Inf	Inf
Adcy5	Inf	Inf	Inf	Inf	Inf	Inf	Inf	Inf	Inf	Inf	Inf	Inf	Inf	Inf	Inf	Inf	Inf	Inf	Inf	Inf	Inf	Inf	Inf	Inf	Inf	Inf	Inf	Inf	Inf	Inf	Inf	Inf	Inf	Inf	Inf	Inf	Inf	Inf	Inf	Inf	Inf	Inf	Inf	Inf	Inf	Inf	Inf	Inf	Inf
Adcy6	Inf	Inf	Inf	Inf	Inf	Inf	Inf	Inf	Inf	Inf	Inf	Inf	Inf	Inf	Inf	Inf	Inf	Inf	Inf	Inf	0.000566309	Inf	Inf	Inf	Inf	Inf	Inf	Inf	Inf	Inf	Inf	Inf	Inf	Inf	Inf	Inf	Inf	Inf	Inf	Inf	Inf	0.000281709	Inf	Inf	Inf	Inf	Inf	Inf	Inf
Adcy7	Inf	Inf	Inf	Inf	Inf	Inf	Inf	Inf	Inf	Inf	Inf	Inf	Inf	Inf	Inf	Inf	Inf	Inf	Inf	Inf	Inf	Inf	Inf	Inf	Inf	Inf	Inf	Inf	Inf	Inf	Inf	Inf	Inf	Inf	Inf	Inf	Inf	Inf	Inf	Inf	Inf	Inf	Inf	Inf	Inf	Inf	Inf	Inf	Inf
Adcy8	Inf	Inf	Inf	Inf	Inf	Inf	Inf	Inf	Inf	Inf	Inf	Inf	Inf	Inf	Inf	Inf	Inf	Inf	Inf	Inf	Inf	Inf	Inf	Inf	Inf	Inf	Inf	Inf	Inf	Inf	Inf	Inf	Inf	Inf	Inf	Inf	Inf	Inf	Inf	Inf	Inf	Inf	Inf	Inf	Inf	Inf	Inf	Inf	Inf
Adcy9	Inf	Inf	Inf	Inf	Inf	Inf	Inf	Inf	Inf	Inf	Inf	Inf	Inf	Inf	Inf	Inf	Inf	Inf	Inf	Inf	Inf	Inf	Inf	Inf	Inf	0.000456128	Inf	Inf	Inf	Inf	Inf	Inf	Inf	Inf	Inf	Inf	Inf	Inf	Inf	Inf	Inf	Inf	Inf	Inf	Inf	Inf	Inf	Inf	Inf
Adcyap1	Inf	Inf	Inf	Inf	Inf	Inf	Inf	Inf	Inf	Inf	Inf	Inf	Inf	Inf	Inf	Inf	Inf	Inf	Inf	Inf	Inf	Inf	Inf	Inf	Inf	Inf	Inf	Inf	Inf	Inf	Inf	Inf	Inf	Inf	Inf	Inf	Inf	Inf	Inf	Inf	Inf	Inf	Inf	Inf	Inf	Inf	Inf	Inf	Inf
Adcyap1r1	0.00120439	0.000337572	0.000729348	Inf	Inf	Inf	Inf	Inf	Inf	Inf	Inf	Inf	Inf	Inf	Inf	Inf	Inf	Inf	Inf	Inf	Inf	Inf	Inf	Inf	Inf	Inf	Inf	Inf	Inf	Inf	Inf	Inf	Inf	Inf	Inf	Inf	Inf	Inf	Inf	Inf	Inf	Inf	Inf	Inf	Inf	Inf	Inf	Inf	Inf
Add2	Inf	Inf	Inf	Inf	Inf	Inf	Inf	Inf	Inf	Inf	Inf	Inf	Inf	Inf	Inf	Inf	Inf	Inf	Inf	Inf	Inf	Inf	Inf	Inf	Inf	0.000403778	Inf	0.00114994	0.000724229	Inf	Inf	Inf	Inf	Inf	Inf	4.69278e-05	Inf	Inf	2.83723e-05	Inf	Inf	Inf	Inf	Inf	Inf	Inf	Inf	Inf	Inf
Add3	0.000986493	Inf	Inf	Inf	Inf	Inf	Inf	Inf	Inf	Inf	Inf	Inf	Inf	Inf	Inf	Inf	Inf	Inf	Inf	Inf	Inf	Inf	Inf	Inf	Inf	Inf	Inf	Inf	Inf	Inf	Inf	Inf	Inf	Inf	Inf	Inf	Inf	Inf	Inf	Inf	Inf	Inf	Inf	Inf	Inf	Inf	Inf	Inf	Inf
Adh5	Inf	Inf	Inf	Inf	Inf	Inf	Inf	Inf	Inf	Inf	Inf	Inf	Inf	Inf	Inf	Inf	Inf	Inf	Inf	Inf	Inf	Inf	Inf	Inf	Inf	Inf	Inf	Inf	Inf	Inf	Inf	Inf	Inf	Inf	Inf	Inf	Inf	Inf	Inf	Inf	Inf	0.000233913	2.95766e-05	Inf	Inf	Inf	Inf	Inf	Inf
Adhfe1	Inf	Inf	Inf	Inf	Inf	Inf	Inf	Inf	Inf	Inf	Inf	Inf	Inf	Inf	Inf	Inf	Inf	Inf	Inf	Inf	Inf	Inf	Inf	Inf	Inf	Inf	Inf	Inf	Inf	Inf	Inf	Inf	Inf	Inf	Inf	Inf	Inf	Inf	Inf	Inf	Inf	Inf	Inf	Inf	Inf	Inf	Inf	Inf	Inf
Adi1	Inf	Inf	Inf	Inf	Inf	Inf	Inf	Inf	Inf	Inf	Inf	Inf	Inf	Inf	Inf	Inf	Inf	Inf	Inf	Inf	Inf	Inf	Inf	Inf	Inf	Inf	Inf	Inf	Inf	Inf	Inf	Inf	0.000110794	Inf	0.000205246	Inf	Inf	Inf	Inf	Inf	Inf	5.36035e-05	Inf	Inf	Inf	1.87705e-05	Inf	Inf	Inf
Adipor1	Inf	Inf	Inf	Inf	Inf	0.00205003	0.00219554	Inf	Inf	Inf	Inf	Inf	Inf	Inf	Inf	Inf	Inf	Inf	Inf	Inf	Inf	Inf	Inf	Inf	Inf	Inf	0.000939978	0.00168995	4.38465e-05	Inf	Inf	Inf	Inf	Inf	Inf	Inf	Inf	Inf	Inf	Inf	Inf	Inf	Inf	0.00010069	Inf	Inf	0.000107222	Inf	Inf
Adipor2	Inf	Inf	Inf	Inf	Inf	Inf	Inf	Inf	Inf	Inf	Inf	Inf	Inf	Inf	Inf	Inf	Inf	Inf	Inf	Inf	7.59202e-05	Inf	Inf	Inf	Inf	Inf	Inf	Inf	Inf	Inf	Inf	Inf	Inf	Inf	Inf	Inf	Inf	Inf	Inf	Inf	Inf	Inf	Inf	Inf	Inf	Inf	Inf	Inf	Inf
Adk	Inf	Inf	Inf	Inf	0.00140059	Inf	Inf	Inf	Inf	Inf	Inf	Inf	Inf	Inf	0.000988512	Inf	Inf	Inf	Inf	Inf	0.000541139	Inf	Inf	Inf	Inf	0.000842516	Inf	Inf	Inf	Inf	Inf	Inf	Inf	Inf	Inf	Inf	Inf	Inf	Inf	Inf	Inf	Inf	Inf	Inf	Inf	Inf	Inf	Inf	Inf
Adm	Inf	Inf	Inf	Inf	Inf	Inf	Inf	Inf	Inf	Inf	Inf	Inf	Inf	Inf	Inf	Inf	Inf	Inf	Inf	Inf	Inf	Inf	Inf	Inf	Inf	Inf	Inf	Inf	Inf	Inf	Inf	Inf	Inf	Inf	Inf	Inf	Inf	Inf	Inf	Inf	Inf	Inf	Inf	Inf	Inf	Inf	Inf	Inf	Inf
Adora1	Inf	Inf	Inf	Inf	Inf	Inf	Inf	Inf	Inf	Inf	Inf	Inf	Inf	Inf	Inf	Inf	Inf	Inf	Inf	Inf	Inf	Inf	Inf	Inf	Inf	Inf	Inf	Inf	Inf	Inf	Inf	Inf	Inf	Inf	Inf	Inf	Inf	Inf	Inf	Inf	Inf	Inf	Inf	Inf	Inf	Inf	Inf	Inf	Inf
Adprh	Inf	Inf	Inf	Inf	Inf	Inf	Inf	Inf	Inf	Inf	Inf	Inf	Inf	Inf	Inf	Inf	Inf	Inf	Inf	Inf	Inf	Inf	Inf	Inf	Inf	Inf	Inf	Inf	Inf	Inf	Inf	Inf	Inf	Inf	Inf	Inf	Inf	Inf	Inf	0.000717791	Inf	Inf	Inf	Inf	Inf	Inf	Inf	Inf	Inf
Adprhl2	Inf	Inf	Inf	Inf	Inf	Inf	Inf	0.00169182	Inf	Inf	Inf	Inf	Inf	Inf	Inf	Inf	Inf	Inf	Inf	Inf	Inf	Inf	Inf	Inf	Inf	Inf	Inf	Inf	Inf	Inf	Inf	Inf	Inf	Inf	Inf	Inf	Inf	Inf	Inf	Inf	Inf	Inf	Inf	Inf	Inf	Inf	Inf	Inf	Inf
Adprhl2,Tekt2	Inf	Inf	Inf	Inf	Inf	Inf	Inf	0.000728532	Inf	Inf	Inf	Inf	Inf	Inf	Inf	Inf	Inf	0.000222897	Inf	Inf	Inf	Inf	Inf	Inf	Inf	Inf	Inf	Inf	Inf	Inf	Inf	Inf	Inf	Inf	Inf	Inf	Inf	Inf	Inf	Inf	Inf	Inf	Inf	Inf	Inf	Inf	Inf	Inf	Inf
Adra1a	Inf	Inf	Inf	Inf	Inf	Inf	Inf	Inf	Inf	Inf	Inf	Inf	Inf	Inf	Inf	Inf	Inf	Inf	Inf	Inf	Inf	Inf	Inf	Inf	Inf	Inf	Inf	Inf	Inf	Inf	Inf	Inf	Inf	Inf	Inf	Inf	Inf	Inf	Inf	Inf	0.002074	Inf	Inf	Inf	Inf	Inf	Inf	Inf	Inf
Adra1b	Inf	Inf	Inf	Inf	Inf	Inf	Inf	Inf	Inf	Inf	Inf	Inf	Inf	Inf	Inf	Inf	Inf	Inf	Inf	Inf	Inf	Inf	Inf	Inf	Inf	Inf	Inf	Inf	Inf	Inf	Inf	Inf	Inf	Inf	Inf	Inf	Inf	Inf	Inf	Inf	Inf	Inf	Inf	Inf	Inf	Inf	Inf	Inf	Inf
Adra2a	Inf	Inf	Inf	Inf	Inf	Inf	Inf	Inf	Inf	Inf	Inf	Inf	Inf	Inf	Inf	Inf	Inf	Inf	Inf	Inf	Inf	Inf	Inf	Inf	Inf	Inf	Inf	Inf	Inf	Inf	Inf	Inf	Inf	Inf	Inf	Inf	Inf	Inf	Inf	Inf	Inf	Inf	Inf	Inf	Inf	Inf	Inf	Inf	Inf
Adrb3	Inf	Inf	Inf	Inf	Inf	Inf	Inf	Inf	Inf	Inf	Inf	Inf	Inf	Inf	Inf	0.00172883	Inf	Inf	Inf	Inf	Inf	Inf	Inf	Inf	Inf	Inf	Inf	Inf	Inf	Inf	Inf	Inf	Inf	0.000116625	1.30686e-05	Inf	4.42438e-05	6.34795e-05	0.000101378	0.000682684	Inf	Inf	Inf	0.000130335	Inf	Inf	Inf	Inf	Inf
Adrbk1	Inf	Inf	Inf	Inf	Inf	Inf	Inf	Inf	Inf	Inf	Inf	Inf	Inf	Inf	Inf	Inf	Inf	Inf	Inf	Inf	0.000365544	Inf	Inf	Inf	Inf	Inf	Inf	Inf	Inf	Inf	Inf	Inf	Inf	Inf	Inf	Inf	Inf	Inf	Inf	Inf	Inf	Inf	Inf	Inf	Inf	Inf	Inf	Inf	Inf
Adrbk2	0.000822875	0.000482208	Inf	Inf	Inf	Inf	Inf	Inf	Inf	Inf	Inf	Inf	Inf	Inf	Inf	Inf	Inf	Inf	Inf	Inf	Inf	Inf	Inf	Inf	Inf	Inf	Inf	Inf	Inf	Inf	Inf	Inf	0.000223208	2.29983e-05	9.7467e-05	Inf	Inf	Inf	Inf	Inf	Inf	Inf	Inf	Inf	Inf	4.33378e-05	Inf	Inf	Inf
Adrm1	Inf	Inf	Inf	Inf	Inf	Inf	Inf	Inf	Inf	Inf	Inf	Inf	Inf	Inf	Inf	Inf	Inf	Inf	Inf	Inf	Inf	Inf	Inf	Inf	Inf	Inf	Inf	Inf	Inf	Inf	Inf	Inf	Inf	Inf	Inf	Inf	Inf	Inf	Inf	Inf	Inf	Inf	Inf	Inf	Inf	Inf	Inf	Inf	Inf
Adss	Inf	Inf	Inf	Inf	0.0013255	Inf	Inf	Inf	Inf	Inf	Inf	Inf	Inf	Inf	Inf	Inf	Inf	Inf	Inf	Inf	Inf	Inf	Inf	Inf	Inf	Inf	Inf	Inf	Inf	Inf	Inf	Inf	Inf	Inf	Inf	Inf	Inf	Inf	Inf	Inf	Inf	Inf	Inf	Inf	Inf	Inf	Inf	Inf	Inf
Aebp1	Inf	Inf	Inf	Inf	Inf	Inf	Inf	Inf	Inf	Inf	Inf	Inf	Inf	Inf	Inf	Inf	Inf	Inf	Inf	Inf	Inf	Inf	Inf	Inf	Inf	Inf	Inf	Inf	Inf	Inf	Inf	Inf	Inf	Inf	Inf	Inf	Inf	Inf	Inf	Inf	Inf	Inf	Inf	Inf	Inf	Inf	Inf	Inf	Inf
Aebp2	Inf	Inf	Inf	Inf	Inf	Inf	Inf	Inf	Inf	Inf	Inf	Inf	Inf	Inf	Inf	Inf	Inf	Inf	Inf	Inf	Inf	Inf	Inf	Inf	Inf	Inf	Inf	Inf	Inf	Inf	Inf	Inf	Inf	Inf	Inf	Inf	Inf	Inf	Inf	Inf	Inf	Inf	Inf	Inf	Inf	Inf	Inf	Inf	Inf
Aen	Inf	Inf	Inf	Inf	Inf	Inf	Inf	Inf	Inf	Inf	Inf	Inf	Inf	Inf	Inf	Inf	Inf	Inf	Inf	Inf	Inf	Inf	Inf	Inf	Inf	Inf	Inf	Inf	Inf	Inf	Inf	Inf	Inf	Inf	Inf	Inf	Inf	Inf	Inf	Inf	Inf	Inf	Inf	Inf	Inf	Inf	Inf	Inf	Inf
Aes	Inf	Inf	Inf	Inf	Inf	Inf	Inf	Inf	Inf	Inf	Inf	Inf	Inf	Inf	Inf	Inf	Inf	0.000628166	0.000328821	Inf	Inf	Inf	Inf	Inf	Inf	Inf	Inf	Inf	Inf	0.00101655	0.00260716	Inf	Inf	Inf	Inf	Inf	Inf	Inf	Inf	0.000243798	0.000401401	Inf	4.54018e-06	Inf	Inf	Inf	Inf	Inf	Inf
AF251705	Inf	Inf	Inf	Inf	Inf	Inf	Inf	Inf	0.000960404	Inf	Inf	Inf	Inf	Inf	Inf	Inf	Inf	Inf	Inf	0.00114191	Inf	Inf	Inf	Inf	Inf	Inf	Inf	Inf	Inf	0.000679095	0.00210771	Inf	Inf	Inf	Inf	Inf	Inf	Inf	Inf	Inf	0.000693534	Inf	Inf	Inf	Inf	Inf	Inf	Inf	Inf
AF529169	Inf	Inf	Inf	Inf	Inf	Inf	Inf	Inf	Inf	Inf	Inf	Inf	Inf	Inf	Inf	0.00165508	Inf	Inf	Inf	Inf	Inf	Inf	Inf	Inf	Inf	Inf	0.0011446	Inf	Inf	Inf	Inf	Inf	Inf	2.57748e-05	0.00010351	0.000528035	1.5356e-06	3.597e-05	2.32716e-05	Inf	Inf	Inf	Inf	Inf	Inf	Inf	Inf	Inf	Inf
Afap1l1	Inf	Inf	Inf	Inf	Inf	Inf	Inf	Inf	Inf	Inf	Inf	Inf	Inf	Inf	Inf	Inf	Inf	Inf	Inf	Inf	Inf	Inf	Inf	Inf	Inf	Inf	0.00154127	Inf	Inf	Inf	Inf	Inf	Inf	Inf	Inf	Inf	Inf	Inf	Inf	Inf	Inf	Inf	Inf	Inf	Inf	Inf	Inf	Inf	Inf
Afap1l2	Inf	Inf	Inf	Inf	Inf	Inf	Inf	Inf	Inf	Inf	Inf	Inf	Inf	Inf	Inf	Inf	Inf	Inf	Inf	Inf	Inf	Inf	Inf	Inf	Inf	Inf	Inf	Inf	Inf	Inf	Inf	Inf	Inf	Inf	Inf	Inf	Inf	Inf	Inf	Inf	Inf	Inf	Inf	Inf	Inf	Inf	Inf	Inf	Inf
Aff2	Inf	Inf	Inf	Inf	Inf	Inf	Inf	Inf	Inf	Inf	Inf	Inf	Inf	Inf	Inf	Inf	Inf	Inf	Inf	Inf	Inf	Inf	Inf	0.000695032	Inf	Inf	Inf	Inf	0.000672802	Inf	Inf	Inf	Inf	Inf	Inf	Inf	Inf	Inf	9.13808e-05	Inf	Inf	Inf	Inf	Inf	Inf	Inf	Inf	Inf	Inf
Aff4	Inf	Inf	Inf	Inf	Inf	Inf	Inf	9.37296e-05	0.000684876	Inf	Inf	Inf	Inf	Inf	Inf	Inf	Inf	0.00037393	Inf	Inf	Inf	Inf	Inf	Inf	Inf	Inf	Inf	Inf	0.000391004	0.00108431	Inf	Inf	Inf	Inf	Inf	Inf	Inf	Inf	Inf	Inf	Inf	0.000393142	Inf	Inf	Inf	Inf	Inf	Inf	Inf
Afg3l1	Inf	Inf	Inf	Inf	Inf	Inf	Inf	Inf	Inf	Inf	Inf	Inf	Inf	Inf	Inf	Inf	Inf	Inf	Inf	Inf	Inf	Inf	Inf	Inf	Inf	Inf	Inf	Inf	Inf	Inf	Inf	Inf	Inf	Inf	Inf	Inf	Inf	Inf	Inf	Inf	Inf	Inf	Inf	Inf	Inf	Inf	Inf	Inf	Inf
Afg3l2	Inf	Inf	Inf	Inf	Inf	Inf	Inf	Inf	Inf	Inf	Inf	Inf	Inf	Inf	Inf	Inf	Inf	Inf	Inf	Inf	Inf	Inf	Inf	Inf	Inf	Inf	Inf	Inf	Inf	Inf	Inf	Inf	Inf	Inf	Inf	Inf	Inf	Inf	Inf	Inf	Inf	Inf	Inf	Inf	Inf	Inf	Inf	Inf	Inf
Aftph	Inf	Inf	Inf	Inf	Inf	Inf	Inf	0.00182322	0.000371225	Inf	Inf	Inf	Inf	Inf	Inf	Inf	Inf	Inf	0.000370753	Inf	Inf	Inf	Inf	Inf	Inf	Inf	Inf	Inf	Inf	0.000758019	Inf	Inf	Inf	Inf	Inf	Inf	Inf	Inf	Inf	Inf	Inf	Inf	Inf	Inf	Inf	Inf	Inf	Inf	Inf
Agap1	Inf	Inf	Inf	Inf	Inf	Inf	Inf	Inf	0.00127662	0.00308197	Inf	Inf	Inf	Inf	Inf	Inf	Inf	Inf	Inf	Inf	Inf	Inf	Inf	Inf	Inf	Inf	Inf	Inf	Inf	0.000550995	Inf	Inf	Inf	Inf	Inf	Inf	Inf	Inf	Inf	Inf	Inf	Inf	Inf	Inf	Inf	Inf	Inf	Inf	Inf
Agap2	Inf	Inf	Inf	Inf	Inf	Inf	Inf	Inf	Inf	Inf	Inf	Inf	Inf	Inf	Inf	Inf	Inf	Inf	Inf	Inf	Inf	Inf	Inf	Inf	Inf	Inf	Inf	Inf	Inf	Inf	Inf	Inf	Inf	Inf	Inf	Inf	Inf	Inf	Inf	Inf	Inf	Inf	Inf	Inf	1.38179e-05	Inf	Inf	0.000723502	Inf
Agap3	Inf	Inf	Inf	Inf	Inf	Inf	Inf	Inf	Inf	Inf	Inf	Inf	Inf	Inf	Inf	Inf	Inf	Inf	Inf	Inf	Inf	Inf	Inf	Inf	Inf	Inf	Inf	Inf	Inf	Inf	Inf	Inf	Inf	Inf	Inf	Inf	Inf	Inf	Inf	Inf	Inf	Inf	3.57498e-06	Inf	Inf	Inf	Inf	0.000874149	Inf
Agbl4	Inf	Inf	Inf	Inf	Inf	Inf	Inf	Inf	Inf	Inf	Inf	Inf	Inf	Inf	Inf	Inf	Inf	Inf	Inf	Inf	Inf	Inf	Inf	Inf	Inf	Inf	Inf	Inf	Inf	Inf	Inf	Inf	Inf	Inf	Inf	Inf	Inf	Inf	Inf	Inf	Inf	Inf	Inf	Inf	Inf	Inf	Inf	Inf	Inf
Agbl5	Inf	Inf	Inf	Inf	Inf	Inf	Inf	Inf	Inf	Inf	Inf	Inf	Inf	Inf	Inf	Inf	Inf	Inf	Inf	Inf	Inf	Inf	Inf	Inf	Inf	Inf	Inf	Inf	Inf	Inf	Inf	Inf	Inf	Inf	Inf	Inf	Inf	Inf	Inf	Inf	Inf	Inf	Inf	Inf	Inf	Inf	Inf	Inf	Inf
Agfg1	Inf	Inf	Inf	Inf	Inf	Inf	Inf	Inf	Inf	Inf	Inf	Inf	Inf	Inf	Inf	Inf	Inf	Inf	Inf	Inf	Inf	Inf	Inf	Inf	Inf	Inf	Inf	Inf	Inf	Inf	Inf	Inf	Inf	Inf	Inf	Inf	Inf	Inf	Inf	Inf	Inf	0.001263	Inf	Inf	Inf	Inf	Inf	Inf	Inf
Agfg2	0.00206988	Inf	Inf	Inf	Inf	Inf	Inf	Inf	Inf	Inf	Inf	Inf	Inf	Inf	Inf	Inf	Inf	Inf	Inf	Inf	Inf	Inf	Inf	Inf	Inf	Inf	Inf	Inf	Inf	Inf	Inf	Inf	Inf	Inf	Inf	Inf	Inf	Inf	Inf	Inf	Inf	0.000193771	Inf	Inf	Inf	Inf	Inf	0.00125808	Inf
Aggf1	Inf	Inf	Inf	Inf	Inf	Inf	Inf	Inf	Inf	Inf	Inf	Inf	Inf	Inf	Inf	Inf	Inf	Inf	Inf	Inf	Inf	Inf	Inf	Inf	Inf	Inf	Inf	Inf	Inf	Inf	Inf	Inf	Inf	Inf	Inf	Inf	Inf	Inf	Inf	Inf	Inf	Inf	Inf	Inf	Inf	Inf	Inf	Inf	Inf
Agl	Inf	Inf	Inf	Inf	0.00136197	0.000790829	0.000766862	Inf	Inf	Inf	Inf	Inf	Inf	Inf	Inf	0.000438766	0.000768246	Inf	Inf	Inf	Inf	Inf	Inf	Inf	Inf	0.00058371	0.00171127	0.000959319	Inf	Inf	Inf	Inf	Inf	Inf	Inf	Inf	Inf	Inf	Inf	Inf	Inf	Inf	Inf	Inf	Inf	Inf	Inf	Inf	Inf
Agmat	Inf	Inf	Inf	Inf	Inf	Inf	0.00285115	Inf	Inf	0.00210369	Inf	Inf	Inf	Inf	Inf	Inf	Inf	Inf	Inf	Inf	Inf	Inf	Inf	Inf	Inf	Inf	Inf	Inf	Inf	Inf	Inf	Inf	Inf	Inf	Inf	Inf	Inf	Inf	Inf	Inf	Inf	Inf	Inf	Inf	Inf	Inf	Inf	Inf	Inf
Ago1	Inf	Inf	Inf	Inf	Inf	Inf	Inf	Inf	Inf	Inf	Inf	Inf	Inf	Inf	Inf	Inf	Inf	Inf	Inf	Inf	Inf	Inf	Inf	Inf	Inf	Inf	Inf	Inf	Inf	Inf	Inf	Inf	Inf	Inf	Inf	Inf	Inf	Inf	Inf	Inf	Inf	Inf	Inf	Inf	Inf	Inf	Inf	Inf	Inf
Ago1,Ago3	Inf	Inf	Inf	Inf	Inf	Inf	Inf	Inf	Inf	Inf	Inf	Inf	Inf	Inf	Inf	Inf	Inf	Inf	Inf	Inf	Inf	Inf	Inf	Inf	Inf	Inf	Inf	Inf	Inf	Inf	Inf	Inf	Inf	Inf	Inf	Inf	Inf	Inf	Inf	Inf	Inf	Inf	Inf	Inf	Inf	Inf	Inf	Inf	Inf
Ago3	Inf	0.000356097	0.000660804	Inf	Inf	Inf	Inf	Inf	Inf	Inf	Inf	Inf	Inf	Inf	Inf	Inf	Inf	Inf	Inf	Inf	Inf	Inf	0.000306354	0.000393679	Inf	Inf	Inf	Inf	Inf	Inf	Inf	Inf	Inf	Inf	Inf	Inf	Inf	Inf	Inf	Inf	Inf	Inf	Inf	Inf	Inf	Inf	Inf	Inf	Inf
Agpat3	Inf	Inf	Inf	Inf	Inf	Inf	Inf	Inf	Inf	Inf	Inf	Inf	Inf	Inf	0.00119509	Inf	Inf	Inf	Inf	Inf	Inf	Inf	Inf	Inf	Inf	0.000668726	Inf	Inf	Inf	Inf	Inf	Inf	Inf	Inf	Inf	Inf	Inf	Inf	Inf	Inf	Inf	Inf	Inf	Inf	Inf	Inf	Inf	Inf	Inf
Agpat5	Inf	Inf	Inf	Inf	Inf	Inf	Inf	Inf	Inf	Inf	Inf	Inf	Inf	Inf	Inf	Inf	Inf	Inf	Inf	Inf	Inf	Inf	Inf	Inf	Inf	Inf	Inf	Inf	Inf	Inf	Inf	Inf	Inf	Inf	Inf	Inf	Inf	Inf	Inf	Inf	Inf	Inf	Inf	Inf	Inf	Inf	Inf	Inf	Inf
Agpat6	Inf	Inf	Inf	Inf	Inf	Inf	Inf	Inf	Inf	Inf	0.000949694	Inf	Inf	Inf	Inf	Inf	Inf	Inf	Inf	Inf	Inf	Inf	Inf	Inf	Inf	Inf	Inf	Inf	Inf	Inf	Inf	0.000206702	Inf	Inf	Inf	Inf	Inf	Inf	Inf	Inf	Inf	Inf	Inf	Inf	Inf	Inf	Inf	Inf	Inf
Agrn	Inf	Inf	Inf	Inf	Inf	Inf	Inf	Inf	Inf	Inf	Inf	Inf	Inf	Inf	Inf	Inf	Inf	Inf	Inf	Inf	Inf	Inf	Inf	Inf	Inf	Inf	Inf	Inf	Inf	Inf	Inf	Inf	Inf	Inf	Inf	Inf	Inf	Inf	Inf	Inf	Inf	Inf	Inf	Inf	Inf	Inf	Inf	Inf	Inf
Agt	Inf	Inf	Inf	Inf	Inf	0.00102963	Inf	Inf	Inf	Inf	Inf	Inf	Inf	Inf	Inf	Inf	Inf	Inf	Inf	Inf	0.000272625	Inf	Inf	Inf	Inf	Inf	0.00123514	Inf	Inf	Inf	Inf	Inf	Inf	Inf	Inf	Inf	Inf	Inf	Inf	Inf	Inf	Inf	Inf	Inf	Inf	Inf	Inf	Inf	Inf
Agtrap	Inf	Inf	Inf	Inf	Inf	Inf	Inf	Inf	Inf	Inf	Inf	Inf	Inf	Inf	Inf	Inf	Inf	Inf	Inf	Inf	Inf	Inf	Inf	Inf	Inf	Inf	Inf	Inf	Inf	Inf	Inf	Inf	Inf	Inf	Inf	Inf	Inf	Inf	Inf	Inf	Inf	Inf	Inf	Inf	Inf	Inf	Inf	Inf	Inf
Ahctf1	Inf	Inf	Inf	Inf	Inf	Inf	Inf	Inf	Inf	Inf	Inf	Inf	Inf	Inf	Inf	0.00144609	0.000951629	Inf	Inf	Inf	Inf	Inf	Inf	Inf	Inf	Inf	Inf	Inf	Inf	Inf	Inf	Inf	Inf	Inf	Inf	Inf	Inf	Inf	Inf	Inf	Inf	Inf	Inf	Inf	Inf	Inf	Inf	Inf	Inf
Ahcy	Inf	Inf	Inf	Inf	Inf	Inf	Inf	Inf	Inf	Inf	Inf	Inf	Inf	Inf	Inf	Inf	Inf	Inf	Inf	Inf	0.000138824	Inf	Inf	Inf	Inf	Inf	Inf	Inf	Inf	Inf	Inf	Inf	Inf	Inf	Inf	Inf	Inf	Inf	Inf	Inf	Inf	Inf	Inf	Inf	Inf	Inf	Inf	Inf	Inf
Ahcyl1	Inf	Inf	Inf	Inf	Inf	Inf	Inf	Inf	Inf	Inf	Inf	Inf	Inf	Inf	Inf	Inf	Inf	Inf	Inf	Inf	Inf	Inf	Inf	Inf	Inf	Inf	Inf	Inf	Inf	Inf	Inf	Inf	Inf	Inf	Inf	Inf	Inf	Inf	Inf	Inf	Inf	Inf	Inf	Inf	Inf	Inf	Inf	Inf	Inf
Ahcyl2	Inf	Inf	Inf	Inf	Inf	Inf	Inf	Inf	Inf	Inf	Inf	Inf	Inf	Inf	Inf	Inf	Inf	Inf	Inf	Inf	Inf	Inf	Inf	Inf	Inf	Inf	Inf	Inf	Inf	Inf	Inf	Inf	Inf	Inf	Inf	Inf	Inf	Inf	Inf	Inf	Inf	Inf	Inf	7.90263e-05	Inf	Inf	Inf	0.000166092	6.29246e-05
Ahdc1	Inf	Inf	Inf	Inf	Inf	Inf	Inf	Inf	Inf	Inf	Inf	Inf	Inf	Inf	Inf	Inf	Inf	0.00184441	Inf	Inf	Inf	Inf	Inf	Inf	Inf	Inf	Inf	Inf	Inf	Inf	Inf	Inf	Inf	Inf	Inf	Inf	Inf	Inf	0.000201744	Inf	Inf	Inf	Inf	Inf	Inf	Inf	Inf	Inf	Inf
Ahi1	Inf	Inf	Inf	Inf	0.000267963	Inf	Inf	Inf	Inf	Inf	Inf	Inf	Inf	Inf	0.0019457	Inf	Inf	Inf	Inf	Inf	Inf	Inf	Inf	Inf	Inf	Inf	Inf	Inf	Inf	Inf	Inf	Inf	Inf	Inf	Inf	Inf	Inf	Inf	Inf	Inf	Inf	Inf	Inf	Inf	Inf	Inf	Inf	0.00194695	0.00102137
Ahnak	Inf	Inf	Inf	Inf	Inf	Inf	Inf	Inf	Inf	Inf	Inf	Inf	Inf	Inf	Inf	Inf	Inf	Inf	Inf	Inf	Inf	Inf	Inf	Inf	Inf	Inf	Inf	Inf	Inf	Inf	Inf	Inf	Inf	Inf	Inf	Inf	Inf	Inf	Inf	Inf	Inf	Inf	Inf	Inf	Inf	Inf	Inf	Inf	Inf
Ahnak2	Inf	Inf	Inf	Inf	Inf	Inf	Inf	Inf	Inf	Inf	Inf	Inf	Inf	Inf	Inf	Inf	Inf	Inf	Inf	0.00162606	Inf	Inf	Inf	Inf	Inf	Inf	Inf	Inf	Inf	Inf	Inf	Inf	Inf	Inf	Inf	Inf	Inf	Inf	Inf	Inf	Inf	Inf	Inf	Inf	Inf	Inf	Inf	Inf	Inf
Ahr	Inf	Inf	Inf	Inf	Inf	Inf	Inf	Inf	Inf	Inf	Inf	Inf	Inf	Inf	Inf	Inf	Inf	Inf	Inf	Inf	Inf	Inf	Inf	Inf	Inf	Inf	Inf	Inf	Inf	Inf	Inf	Inf	Inf	Inf	Inf	Inf	Inf	Inf	Inf	Inf	Inf	Inf	Inf	Inf	Inf	Inf	Inf	Inf	Inf
Ahsa1	Inf	Inf	Inf	Inf	Inf	Inf	Inf	Inf	Inf	Inf	Inf	Inf	0.000199139	Inf	Inf	Inf	Inf	Inf	Inf	Inf	Inf	Inf	Inf	Inf	Inf	Inf	Inf	Inf	Inf	Inf	Inf	Inf	Inf	Inf	Inf	Inf	Inf	Inf	Inf	Inf	Inf	Inf	Inf	Inf	Inf	Inf	Inf	Inf	Inf
Ahsa2	Inf	Inf	Inf	Inf	Inf	Inf	Inf	Inf	Inf	Inf	Inf	Inf	Inf	Inf	Inf	Inf	Inf	Inf	Inf	Inf	Inf	Inf	Inf	Inf	Inf	Inf	Inf	Inf	Inf	Inf	Inf	Inf	Inf	Inf	Inf	Inf	Inf	Inf	Inf	Inf	Inf	Inf	Inf	Inf	Inf	Inf	Inf	Inf	Inf
AI314180	Inf	Inf	Inf	Inf	Inf	Inf	Inf	Inf	Inf	Inf	Inf	Inf	Inf	Inf	Inf	Inf	Inf	Inf	Inf	Inf	Inf	Inf	Inf	Inf	Inf	Inf	Inf	Inf	Inf	Inf	Inf	Inf	Inf	Inf	Inf	Inf	Inf	Inf	Inf	Inf	Inf	Inf	Inf	Inf	Inf	Inf	Inf	Inf	Inf
AI413582	Inf	Inf	Inf	Inf	Inf	Inf	Inf	Inf	Inf	0.000290122	Inf	Inf	Inf	Inf	Inf	Inf	Inf	Inf	0.000725965	0.000458385	Inf	Inf	Inf	Inf	Inf	Inf	Inf	Inf	Inf	Inf	0.00111703	Inf	Inf	Inf	Inf	Inf	Inf	Inf	Inf	Inf	7.6951e-05	Inf	Inf	Inf	Inf	Inf	Inf	Inf	Inf
AI429214	Inf	Inf	Inf	Inf	Inf	Inf	Inf	Inf	Inf	Inf	Inf	Inf	Inf	Inf	Inf	Inf	Inf	Inf	Inf	Inf	Inf	0.000832397	Inf	Inf	Inf	Inf	Inf	Inf	Inf	Inf	Inf	Inf	Inf	Inf	Inf	Inf	Inf	Inf	Inf	Inf	Inf	Inf	Inf	Inf	Inf	Inf	Inf	Inf	Inf
AI464131	Inf	Inf	Inf	Inf	Inf	Inf	Inf	Inf	Inf	Inf	Inf	Inf	Inf	Inf	Inf	Inf	Inf	Inf	Inf	Inf	Inf	Inf	Inf	Inf	Inf	Inf	Inf	Inf	Inf	Inf	Inf	Inf	Inf	Inf	Inf	0.00043554	Inf	Inf	Inf	Inf	Inf	Inf	Inf	Inf	Inf	Inf	Inf	Inf	Inf
AI467606	0.000677381	2.39999e-05	0.000134755	Inf	1.42383e-05	Inf	Inf	Inf	Inf	Inf	Inf	3.97234e-05	Inf	0.000312437	3.09954e-05	0.000716087	0.00119107	Inf	Inf	Inf	Inf	0.000639531	3.48647e-06	6.05607e-05	9.57726e-05	1.81565e-05	0.00166655	Inf	Inf	Inf	Inf	Inf	Inf	Inf	Inf	Inf	Inf	Inf	Inf	Inf	Inf	Inf	Inf	Inf	Inf	Inf	Inf	Inf	Inf
AI480526	Inf	Inf	Inf	Inf	1.54832e-05	Inf	Inf	Inf	Inf	Inf	Inf	Inf	Inf	0.00024224	6.17914e-06	Inf	0.00090537	Inf	Inf	Inf	Inf	0.00205804	Inf	Inf	0.000258499	2.82409e-06	Inf	Inf	Inf	Inf	Inf	Inf	Inf	Inf	Inf	0.000192319	Inf	Inf	Inf	Inf	Inf	Inf	Inf	Inf	Inf	Inf	Inf	Inf	Inf
AI593442	Inf	Inf	Inf	Inf	Inf	Inf	Inf	Inf	Inf	Inf	Inf	Inf	Inf	Inf	Inf	Inf	Inf	Inf	Inf	Inf	Inf	Inf	Inf	Inf	Inf	0.000372549	Inf	Inf	Inf	Inf	Inf	Inf	Inf	Inf	Inf	Inf	Inf	Inf	Inf	Inf	Inf	Inf	Inf	Inf	Inf	Inf	Inf	Inf	Inf
AI597468	Inf	Inf	Inf	Inf	Inf	Inf	Inf	Inf	Inf	Inf	Inf	Inf	Inf	Inf	Inf	Inf	Inf	Inf	Inf	Inf	Inf	Inf	Inf	Inf	Inf	Inf	Inf	Inf	Inf	Inf	Inf	Inf	Inf	Inf	Inf	Inf	Inf	Inf	Inf	Inf	Inf	Inf	3.50238e-06	Inf	Inf	Inf	Inf	Inf	Inf
AI606473	Inf	Inf	Inf	Inf	Inf	Inf	Inf	Inf	Inf	Inf	Inf	Inf	Inf	Inf	Inf	Inf	Inf	Inf	Inf	Inf	Inf	Inf	Inf	Inf	Inf	Inf	Inf	Inf	Inf	Inf	Inf	Inf	Inf	Inf	Inf	Inf	Inf	Inf	Inf	Inf	Inf	Inf	Inf	Inf	Inf	Inf	Inf	Inf	Inf
AI836003	Inf	Inf	Inf	Inf	Inf	Inf	Inf	Inf	Inf	Inf	Inf	Inf	Inf	Inf	Inf	Inf	Inf	Inf	Inf	Inf	Inf	Inf	Inf	Inf	Inf	Inf	Inf	Inf	Inf	Inf	Inf	Inf	Inf	Inf	Inf	Inf	Inf	Inf	Inf	Inf	Inf	Inf	Inf	Inf	Inf	Inf	Inf	Inf	Inf
AI838599	Inf	Inf	Inf	Inf	Inf	Inf	Inf	Inf	Inf	Inf	Inf	Inf	Inf	Inf	Inf	Inf	Inf	Inf	Inf	Inf	Inf	Inf	Inf	Inf	Inf	Inf	Inf	Inf	Inf	Inf	Inf	Inf	Inf	Inf	Inf	Inf	Inf	Inf	Inf	Inf	Inf	Inf	Inf	Inf	Inf	Inf	Inf	Inf	Inf
AI846148	Inf	Inf	Inf	Inf	0.000202499	0.00199667	Inf	Inf	Inf	Inf	Inf	Inf	Inf	Inf	Inf	Inf	Inf	Inf	Inf	Inf	Inf	Inf	Inf	Inf	Inf	Inf	Inf	Inf	Inf	Inf	Inf	Inf	Inf	Inf	Inf	Inf	Inf	Inf	Inf	Inf	Inf	Inf	Inf	Inf	Inf	Inf	Inf	Inf	Inf
AI848285	Inf	Inf	Inf	Inf	Inf	Inf	Inf	Inf	Inf	Inf	Inf	Inf	Inf	Inf	Inf	Inf	Inf	Inf	Inf	Inf	Inf	Inf	Inf	Inf	Inf	Inf	Inf	Inf	Inf	Inf	0.0011741	Inf	Inf	Inf	Inf	Inf	Inf	Inf	Inf	Inf	Inf	Inf	Inf	Inf	Inf	Inf	Inf	Inf	Inf
AI854703	Inf	Inf	Inf	Inf	Inf	Inf	Inf	Inf	Inf	Inf	Inf	Inf	Inf	Inf	Inf	Inf	Inf	Inf	Inf	Inf	Inf	Inf	Inf	Inf	Inf	Inf	Inf	Inf	Inf	Inf	Inf	Inf	Inf	Inf	Inf	Inf	Inf	Inf	Inf	Inf	Inf	Inf	Inf	Inf	Inf	Inf	Inf	Inf	Inf
Aifm1	Inf	Inf	Inf	Inf	Inf	Inf	Inf	Inf	Inf	0.00404749	Inf	Inf	Inf	Inf	Inf	Inf	Inf	Inf	Inf	Inf	Inf	Inf	Inf	Inf	Inf	Inf	Inf	Inf	Inf	Inf	Inf	Inf	Inf	Inf	Inf	Inf	Inf	Inf	Inf	Inf	Inf	Inf	Inf	Inf	Inf	Inf	Inf	Inf	Inf
Aifm2	0.00212942	Inf	Inf	Inf	Inf	Inf	Inf	Inf	Inf	Inf	Inf	Inf	Inf	Inf	Inf	Inf	Inf	Inf	Inf	Inf	Inf	Inf	Inf	Inf	Inf	Inf	Inf	Inf	Inf	Inf	Inf	Inf	Inf	Inf	Inf	Inf	Inf	Inf	Inf	Inf	Inf	Inf	Inf	Inf	Inf	Inf	Inf	Inf	Inf
Aifm3	Inf	Inf	Inf	Inf	Inf	Inf	Inf	Inf	Inf	Inf	Inf	Inf	Inf	Inf	Inf	Inf	Inf	Inf	Inf	Inf	Inf	Inf	Inf	Inf	Inf	Inf	Inf	Inf	Inf	Inf	Inf	Inf	Inf	Inf	Inf	Inf	Inf	Inf	Inf	Inf	Inf	Inf	Inf	Inf	8.90311e-05	Inf	Inf	0.00185412	Inf
Aim1l	Inf	Inf	Inf	Inf	Inf	Inf	Inf	Inf	Inf	Inf	Inf	Inf	Inf	Inf	Inf	Inf	Inf	Inf	Inf	Inf	Inf	Inf	Inf	Inf	Inf	Inf	Inf	Inf	Inf	Inf	Inf	Inf	Inf	Inf	Inf	Inf	Inf	Inf	Inf	Inf	Inf	Inf	Inf	Inf	Inf	Inf	Inf	Inf	Inf
Aimp1	Inf	Inf	Inf	Inf	Inf	Inf	Inf	Inf	Inf	Inf	Inf	Inf	Inf	Inf	Inf	Inf	Inf	Inf	Inf	Inf	Inf	Inf	Inf	Inf	Inf	Inf	Inf	Inf	Inf	Inf	Inf	Inf	Inf	Inf	Inf	Inf	Inf	Inf	Inf	Inf	Inf	Inf	Inf	Inf	Inf	Inf	Inf	Inf	Inf
Aimp2	Inf	Inf	Inf	Inf	Inf	Inf	Inf	Inf	0.00104651	Inf	Inf	Inf	Inf	Inf	Inf	Inf	Inf	0.00106107	0.000386698	Inf	Inf	Inf	Inf	Inf	Inf	Inf	Inf	Inf	Inf	0.000438089	Inf	Inf	Inf	Inf	0.000251303	Inf	Inf	Inf	0.000454269	Inf	0.00182216	Inf	Inf	Inf	Inf	Inf	Inf	Inf	Inf
Ajap1	Inf	Inf	Inf	Inf	Inf	Inf	Inf	Inf	Inf	Inf	Inf	Inf	Inf	Inf	Inf	Inf	Inf	Inf	Inf	Inf	Inf	Inf	Inf	Inf	Inf	Inf	Inf	Inf	Inf	Inf	Inf	Inf	Inf	Inf	Inf	Inf	Inf	Inf	Inf	Inf	Inf	Inf	Inf	Inf	Inf	Inf	Inf	Inf	Inf
AK010878	Inf	Inf	Inf	Inf	Inf	Inf	Inf	Inf	Inf	Inf	Inf	Inf	Inf	Inf	Inf	Inf	Inf	Inf	Inf	Inf	Inf	Inf	Inf	Inf	Inf	Inf	Inf	Inf	Inf	Inf	Inf	Inf	Inf	Inf	Inf	Inf	Inf	Inf	Inf	Inf	Inf	Inf	Inf	Inf	Inf	Inf	Inf	Inf	Inf
AK010878,Gm20604	Inf	Inf	Inf	Inf	Inf	Inf	Inf	Inf	Inf	Inf	Inf	Inf	Inf	Inf	Inf	Inf	Inf	Inf	Inf	Inf	Inf	Inf	Inf	Inf	Inf	Inf	Inf	Inf	Inf	Inf	Inf	Inf	Inf	Inf	Inf	Inf	Inf	Inf	Inf	Inf	Inf	Inf	Inf	0.000274439	Inf	Inf	Inf	Inf	Inf
AK010878,RP24-234J3.4	Inf	Inf	Inf	Inf	Inf	Inf	Inf	Inf	Inf	Inf	Inf	Inf	Inf	Inf	Inf	Inf	Inf	Inf	Inf	Inf	Inf	Inf	Inf	Inf	Inf	Inf	Inf	Inf	Inf	Inf	Inf	Inf	Inf	Inf	Inf	Inf	Inf	Inf	Inf	Inf	Inf	Inf	Inf	Inf	Inf	Inf	Inf	Inf	Inf
Ak1	Inf	Inf	Inf	Inf	Inf	Inf	Inf	Inf	Inf	Inf	Inf	Inf	Inf	Inf	Inf	Inf	Inf	Inf	Inf	Inf	Inf	Inf	Inf	Inf	Inf	Inf	Inf	Inf	Inf	Inf	Inf	Inf	Inf	Inf	Inf	Inf	Inf	Inf	Inf	Inf	Inf	Inf	9.728e-06	Inf	Inf	Inf	Inf	Inf	Inf
Ak2	Inf	Inf	Inf	Inf	Inf	Inf	Inf	Inf	0.00171224	Inf	Inf	Inf	Inf	Inf	Inf	Inf	Inf	Inf	Inf	Inf	Inf	Inf	Inf	Inf	Inf	Inf	Inf	Inf	Inf	Inf	Inf	Inf	Inf	Inf	Inf	Inf	Inf	Inf	Inf	Inf	Inf	Inf	Inf	Inf	Inf	0.000198265	Inf	Inf	0.00027993
Ak3	Inf	Inf	Inf	Inf	Inf	Inf	Inf	Inf	Inf	Inf	Inf	Inf	Inf	Inf	Inf	Inf	Inf	Inf	Inf	Inf	Inf	Inf	Inf	Inf	Inf	Inf	Inf	Inf	Inf	Inf	Inf	Inf	Inf	Inf	Inf	Inf	Inf	Inf	Inf	Inf	Inf	Inf	Inf	Inf	Inf	Inf	Inf	Inf	Inf
Akap12	Inf	Inf	Inf	Inf	Inf	Inf	Inf	Inf	Inf	Inf	Inf	Inf	0.000204152	0.000150874	Inf	Inf	Inf	Inf	Inf	Inf	Inf	Inf	Inf	0.000420806	Inf	Inf	Inf	Inf	Inf	Inf	Inf	Inf	Inf	0.000153514	0.000119548	Inf	Inf	Inf	Inf	Inf	0.00278008	Inf	Inf	Inf	Inf	Inf	Inf	Inf	Inf
Akap13	Inf	Inf	Inf	Inf	Inf	Inf	Inf	Inf	Inf	Inf	Inf	Inf	Inf	Inf	Inf	Inf	Inf	Inf	Inf	Inf	Inf	Inf	Inf	Inf	Inf	Inf	Inf	Inf	Inf	Inf	Inf	Inf	Inf	Inf	Inf	Inf	Inf	Inf	Inf	Inf	Inf	Inf	Inf	Inf	Inf	Inf	Inf	Inf	Inf
Akap2	Inf	Inf	Inf	Inf	Inf	Inf	Inf	Inf	Inf	Inf	Inf	Inf	Inf	Inf	Inf	Inf	Inf	Inf	Inf	Inf	Inf	Inf	Inf	Inf	Inf	Inf	Inf	Inf	Inf	Inf	Inf	Inf	Inf	Inf	Inf	Inf	Inf	Inf	Inf	Inf	Inf	Inf	Inf	Inf	Inf	Inf	Inf	Inf	Inf
Akap2,Gm20459	Inf	Inf	Inf	Inf	Inf	Inf	Inf	Inf	Inf	Inf	Inf	Inf	Inf	Inf	Inf	Inf	Inf	Inf	Inf	Inf	Inf	Inf	Inf	Inf	Inf	Inf	Inf	Inf	Inf	Inf	Inf	Inf	Inf	Inf	Inf	Inf	Inf	Inf	Inf	Inf	Inf	Inf	Inf	Inf	Inf	Inf	Inf	Inf	Inf
Akap5	Inf	Inf	Inf	Inf	Inf	Inf	Inf	Inf	Inf	Inf	Inf	Inf	Inf	Inf	Inf	Inf	Inf	Inf	Inf	Inf	Inf	Inf	Inf	Inf	Inf	Inf	Inf	Inf	Inf	Inf	Inf	Inf	Inf	Inf	Inf	Inf	Inf	Inf	Inf	Inf	Inf	Inf	Inf	Inf	Inf	Inf	Inf	Inf	Inf
Akap6	Inf	Inf	Inf	Inf	Inf	Inf	Inf	Inf	Inf	Inf	Inf	Inf	Inf	Inf	Inf	Inf	Inf	Inf	Inf	Inf	Inf	Inf	Inf	Inf	Inf	Inf	Inf	Inf	Inf	Inf	Inf	Inf	Inf	Inf	Inf	Inf	Inf	Inf	0.000198138	Inf	Inf	Inf	Inf	Inf	Inf	Inf	Inf	Inf	Inf
Akap8	Inf	Inf	Inf	Inf	Inf	Inf	Inf	Inf	Inf	Inf	Inf	Inf	Inf	Inf	Inf	Inf	Inf	Inf	Inf	Inf	Inf	Inf	Inf	Inf	Inf	Inf	Inf	Inf	Inf	Inf	Inf	Inf	Inf	Inf	Inf	Inf	Inf	Inf	Inf	Inf	Inf	Inf	Inf	Inf	Inf	Inf	Inf	Inf	Inf
Akap8,Akap8l	Inf	Inf	Inf	Inf	0.00149884	Inf	Inf	Inf	Inf	Inf	Inf	Inf	Inf	Inf	Inf	Inf	Inf	Inf	Inf	Inf	Inf	Inf	Inf	Inf	Inf	Inf	Inf	Inf	Inf	Inf	Inf	Inf	Inf	Inf	Inf	Inf	Inf	Inf	Inf	Inf	Inf	Inf	Inf	Inf	Inf	Inf	Inf	Inf	Inf
Akap8l	Inf	Inf	Inf	Inf	Inf	Inf	Inf	Inf	Inf	Inf	Inf	Inf	Inf	Inf	Inf	Inf	Inf	Inf	Inf	Inf	Inf	Inf	0.000539376	Inf	Inf	Inf	Inf	Inf	Inf	Inf	Inf	Inf	Inf	Inf	Inf	Inf	Inf	Inf	Inf	Inf	Inf	Inf	1.52982e-06	Inf	1.88192e-06	Inf	1.31558e-06	Inf	Inf
Akap9	Inf	Inf	Inf	Inf	Inf	Inf	Inf	Inf	Inf	Inf	Inf	Inf	Inf	Inf	Inf	Inf	Inf	Inf	Inf	Inf	Inf	Inf	Inf	Inf	Inf	Inf	Inf	Inf	Inf	Inf	Inf	Inf	Inf	Inf	Inf	Inf	Inf	Inf	Inf	Inf	Inf	Inf	Inf	Inf	Inf	Inf	Inf	Inf	Inf
Akirin2	Inf	Inf	Inf	Inf	Inf	Inf	Inf	Inf	Inf	Inf	0.00104906	Inf	Inf	Inf	Inf	Inf	Inf	Inf	Inf	Inf	Inf	Inf	Inf	Inf	Inf	Inf	Inf	Inf	Inf	Inf	Inf	Inf	Inf	Inf	Inf	Inf	Inf	Inf	Inf	Inf	Inf	Inf	Inf	Inf	Inf	Inf	Inf	Inf	Inf
Akr1c14	Inf	Inf	Inf	Inf	Inf	Inf	Inf	Inf	Inf	0.00167568	Inf	Inf	Inf	Inf	Inf	Inf	Inf	Inf	Inf	Inf	Inf	Inf	Inf	Inf	Inf	Inf	Inf	Inf	Inf	Inf	0.000506803	Inf	Inf	Inf	Inf	Inf	Inf	Inf	Inf	Inf	Inf	Inf	Inf	Inf	Inf	Inf	Inf	Inf	Inf
Akr1e1	Inf	Inf	Inf	Inf	Inf	Inf	Inf	Inf	Inf	Inf	Inf	Inf	Inf	Inf	Inf	Inf	Inf	Inf	Inf	Inf	Inf	Inf	Inf	Inf	Inf	Inf	Inf	Inf	Inf	Inf	Inf	Inf	Inf	Inf	Inf	Inf	Inf	Inf	Inf	Inf	Inf	Inf	Inf	Inf	Inf	Inf	Inf	Inf	Inf
Akr7a5	Inf	0.000500558	Inf	Inf	Inf	Inf	Inf	Inf	Inf	Inf	Inf	Inf	Inf	Inf	Inf	Inf	Inf	Inf	Inf	Inf	Inf	Inf	Inf	Inf	Inf	Inf	Inf	Inf	Inf	Inf	Inf	Inf	Inf	Inf	Inf	Inf	Inf	Inf	Inf	Inf	Inf	Inf	Inf	Inf	Inf	Inf	Inf	Inf	Inf
Akt1	Inf	Inf	Inf	Inf	Inf	0.000967814	0.00181934	Inf	Inf	Inf	Inf	Inf	Inf	Inf	Inf	0.000424039	0.000472208	Inf	Inf	Inf	Inf	Inf	Inf	Inf	Inf	Inf	0.000753137	0.00132336	Inf	Inf	Inf	Inf	Inf	Inf	Inf	Inf	Inf	0.000558503	Inf	Inf	Inf	Inf	Inf	Inf	Inf	Inf	Inf	Inf	Inf
Akt1s1	Inf	Inf	Inf	Inf	Inf	Inf	Inf	Inf	Inf	Inf	Inf	Inf	Inf	Inf	Inf	Inf	Inf	Inf	Inf	Inf	Inf	Inf	Inf	Inf	Inf	Inf	Inf	Inf	Inf	Inf	Inf	Inf	Inf	Inf	Inf	Inf	Inf	Inf	Inf	Inf	Inf	Inf	Inf	Inf	Inf	Inf	Inf	Inf	Inf
Akt2	Inf	Inf	Inf	Inf	Inf	Inf	Inf	Inf	Inf	Inf	Inf	Inf	Inf	Inf	Inf	Inf	Inf	Inf	Inf	Inf	Inf	Inf	Inf	Inf	Inf	Inf	Inf	Inf	Inf	Inf	Inf	Inf	Inf	Inf	Inf	Inf	Inf	Inf	Inf	Inf	Inf	Inf	2.95842e-07	Inf	5.93842e-05	Inf	2.38206e-05	Inf	Inf
Aktip	0.00034248	2.64859e-05	Inf	Inf	Inf	Inf	Inf	Inf	Inf	Inf	Inf	0.000276816	Inf	Inf	Inf	Inf	Inf	Inf	Inf	Inf	Inf	0.000717204	5.65103e-05	Inf	Inf	Inf	Inf	Inf	Inf	Inf	Inf	Inf	Inf	Inf	Inf	Inf	0.000169063	Inf	6.89129e-06	Inf	Inf	Inf	Inf	7.37824e-06	6.25901e-07	0.000136324	1.05035e-06	Inf	Inf
AL593847.1,Smurf2	Inf	Inf	Inf	Inf	Inf	Inf	Inf	Inf	Inf	Inf	Inf	Inf	Inf	0.000351631	Inf	Inf	Inf	Inf	Inf	Inf	Inf	Inf	Inf	Inf	Inf	Inf	Inf	Inf	Inf	Inf	Inf	Inf	Inf	0.00018389	4.3123e-05	Inf	0.000298374	0.000307922	0.000107841	0.000835617	Inf	Inf	Inf	Inf	Inf	Inf	Inf	Inf	Inf
AL807249.1,Pink1,mmu-mir-7019	Inf	Inf	Inf	Inf	Inf	Inf	Inf	Inf	Inf	Inf	Inf	Inf	Inf	Inf	Inf	Inf	Inf	Inf	Inf	Inf	Inf	Inf	Inf	Inf	Inf	Inf	Inf	Inf	Inf	Inf	Inf	Inf	Inf	Inf	Inf	Inf	Inf	Inf	Inf	Inf	Inf	Inf	Inf	Inf	Inf	Inf	Inf	Inf	Inf
Alad	Inf	Inf	Inf	Inf	Inf	Inf	Inf	Inf	Inf	Inf	Inf	Inf	Inf	Inf	Inf	Inf	Inf	Inf	Inf	Inf	Inf	Inf	Inf	Inf	Inf	Inf	Inf	Inf	Inf	Inf	Inf	Inf	Inf	Inf	Inf	2.17745e-05	3.99276e-05	Inf	Inf	Inf	Inf	Inf	Inf	Inf	Inf	Inf	Inf	Inf	Inf
Alas2	Inf	Inf	Inf	Inf	Inf	Inf	Inf	Inf	Inf	Inf	Inf	1.45581e-05	Inf	Inf	Inf	Inf	Inf	Inf	Inf	Inf	Inf	Inf	Inf	Inf	Inf	Inf	Inf	Inf	Inf	Inf	Inf	Inf	0.000129687	Inf	Inf	Inf	Inf	Inf	Inf	Inf	Inf	Inf	Inf	Inf	Inf	Inf	Inf	Inf	Inf
Aldh1a1	8.97486e-05	3.495e-05	0.00016256	7.50633e-05	Inf	Inf	Inf	Inf	Inf	Inf	Inf	Inf	Inf	Inf	Inf	Inf	Inf	Inf	Inf	Inf	Inf	7.87737e-05	3.46428e-05	0.000293678	9.89575e-05	Inf	Inf	Inf	Inf	Inf	Inf	Inf	Inf	Inf	Inf	Inf	Inf	Inf	Inf	Inf	Inf	Inf	Inf	Inf	Inf	Inf	Inf	Inf	0.000678524
Aldh1a2	Inf	Inf	Inf	Inf	Inf	Inf	Inf	Inf	Inf	Inf	Inf	Inf	Inf	Inf	Inf	Inf	Inf	Inf	Inf	Inf	Inf	Inf	Inf	Inf	Inf	Inf	Inf	Inf	Inf	Inf	Inf	Inf	Inf	Inf	Inf	Inf	Inf	Inf	Inf	Inf	Inf	Inf	Inf	Inf	Inf	Inf	Inf	Inf	Inf
Aldh1b1	Inf	Inf	Inf	Inf	Inf	Inf	Inf	Inf	Inf	Inf	Inf	Inf	Inf	Inf	Inf	Inf	Inf	Inf	Inf	Inf	Inf	Inf	Inf	Inf	Inf	Inf	Inf	Inf	Inf	Inf	Inf	Inf	Inf	Inf	Inf	Inf	Inf	Inf	Inf	Inf	Inf	Inf	5.44762e-06	4.04505e-05	Inf	Inf	1.84006e-06	Inf	Inf
Aldh1l1	Inf	Inf	Inf	Inf	Inf	Inf	Inf	Inf	Inf	Inf	Inf	Inf	Inf	Inf	Inf	Inf	Inf	Inf	Inf	Inf	Inf	Inf	Inf	Inf	Inf	Inf	Inf	Inf	Inf	Inf	Inf	Inf	Inf	Inf	Inf	Inf	Inf	Inf	Inf	Inf	Inf	0.00101314	Inf	Inf	Inf	Inf	Inf	Inf	Inf
Aldh1l2	Inf	Inf	Inf	Inf	Inf	Inf	Inf	Inf	Inf	Inf	Inf	Inf	Inf	Inf	Inf	Inf	Inf	Inf	Inf	Inf	Inf	Inf	Inf	Inf	Inf	Inf	Inf	Inf	Inf	Inf	Inf	Inf	Inf	Inf	Inf	Inf	Inf	Inf	Inf	Inf	Inf	Inf	Inf	Inf	Inf	Inf	Inf	Inf	Inf
Aldh2	Inf	Inf	Inf	Inf	Inf	Inf	Inf	Inf	Inf	Inf	Inf	Inf	Inf	Inf	Inf	Inf	Inf	Inf	Inf	Inf	Inf	Inf	Inf	Inf	Inf	Inf	Inf	Inf	Inf	Inf	Inf	Inf	Inf	Inf	Inf	Inf	Inf	Inf	Inf	Inf	Inf	Inf	Inf	Inf	Inf	Inf	Inf	Inf	Inf
Aldh3a1	Inf	Inf	Inf	Inf	Inf	Inf	Inf	Inf	Inf	Inf	Inf	Inf	Inf	Inf	Inf	Inf	Inf	Inf	Inf	Inf	Inf	Inf	Inf	Inf	Inf	Inf	Inf	Inf	Inf	Inf	Inf	Inf	Inf	Inf	Inf	Inf	Inf	Inf	Inf	Inf	Inf	Inf	Inf	Inf	Inf	Inf	Inf	Inf	Inf
Aldh3a2	Inf	Inf	Inf	Inf	Inf	Inf	Inf	Inf	Inf	Inf	Inf	Inf	Inf	Inf	Inf	0.00186998	0.000989335	Inf	Inf	Inf	Inf	Inf	Inf	Inf	Inf	Inf	Inf	Inf	Inf	Inf	Inf	Inf	Inf	Inf	Inf	Inf	Inf	0.000285684	Inf	Inf	Inf	Inf	Inf	Inf	Inf	Inf	Inf	Inf	Inf
Aldh4a1	Inf	Inf	Inf	Inf	Inf	Inf	Inf	Inf	Inf	Inf	Inf	Inf	Inf	Inf	Inf	Inf	Inf	Inf	Inf	Inf	Inf	Inf	Inf	Inf	Inf	Inf	Inf	Inf	Inf	Inf	Inf	Inf	Inf	Inf	Inf	Inf	Inf	Inf	Inf	Inf	Inf	Inf	Inf	Inf	Inf	Inf	Inf	Inf	Inf
Aldh4a1,Gm21969	Inf	Inf	Inf	Inf	Inf	Inf	Inf	Inf	Inf	Inf	Inf	Inf	Inf	Inf	Inf	Inf	Inf	Inf	Inf	Inf	Inf	Inf	Inf	Inf	Inf	Inf	Inf	Inf	Inf	Inf	Inf	Inf	Inf	Inf	Inf	Inf	Inf	Inf	Inf	Inf	Inf	2.43021e-05	Inf	Inf	Inf	Inf	Inf	Inf	Inf
Aldh4a1,Gm21969,Iffo2,Tas1r2	Inf	Inf	Inf	Inf	Inf	Inf	Inf	Inf	Inf	Inf	Inf	Inf	Inf	Inf	Inf	Inf	Inf	Inf	Inf	Inf	Inf	Inf	Inf	Inf	Inf	Inf	Inf	Inf	Inf	Inf	Inf	Inf	Inf	Inf	Inf	Inf	Inf	Inf	Inf	Inf	Inf	Inf	Inf	Inf	Inf	Inf	Inf	Inf	Inf
Aldh6a1	Inf	Inf	Inf	Inf	Inf	Inf	Inf	Inf	Inf	Inf	Inf	Inf	Inf	Inf	Inf	Inf	Inf	Inf	Inf	Inf	Inf	Inf	Inf	Inf	Inf	Inf	Inf	Inf	Inf	Inf	Inf	Inf	Inf	Inf	Inf	Inf	Inf	Inf	Inf	Inf	Inf	Inf	Inf	Inf	Inf	Inf	Inf	Inf	Inf
Aldh7a1	Inf	Inf	Inf	Inf	Inf	Inf	Inf	Inf	Inf	Inf	Inf	Inf	Inf	Inf	Inf	Inf	Inf	Inf	Inf	Inf	Inf	Inf	Inf	Inf	Inf	Inf	Inf	Inf	Inf	Inf	Inf	Inf	Inf	Inf	Inf	Inf	Inf	Inf	Inf	Inf	Inf	Inf	Inf	Inf	Inf	Inf	Inf	Inf	Inf
Aldh9a1	Inf	Inf	Inf	Inf	Inf	Inf	Inf	Inf	Inf	Inf	Inf	Inf	Inf	Inf	Inf	Inf	Inf	Inf	Inf	Inf	Inf	Inf	Inf	Inf	Inf	Inf	Inf	Inf	Inf	Inf	Inf	Inf	Inf	Inf	Inf	Inf	Inf	Inf	Inf	Inf	Inf	Inf	Inf	Inf	Inf	Inf	Inf	Inf	Inf
Aldoa	Inf	Inf	Inf	Inf	Inf	Inf	Inf	Inf	Inf	Inf	Inf	Inf	Inf	Inf	Inf	Inf	Inf	Inf	Inf	Inf	Inf	Inf	Inf	Inf	Inf	Inf	Inf	Inf	Inf	Inf	Inf	Inf	Inf	Inf	Inf	Inf	Inf	Inf	Inf	Inf	Inf	Inf	Inf	Inf	Inf	Inf	Inf	Inf	Inf
Aldob,Tmem246	Inf	Inf	Inf	Inf	Inf	Inf	Inf	Inf	Inf	Inf	Inf	Inf	Inf	Inf	Inf	Inf	Inf	Inf	Inf	Inf	Inf	Inf	Inf	Inf	Inf	Inf	Inf	Inf	Inf	Inf	Inf	Inf	Inf	Inf	Inf	Inf	Inf	Inf	Inf	Inf	Inf	Inf	Inf	Inf	Inf	Inf	Inf	Inf	Inf
Alg1	Inf	Inf	Inf	Inf	Inf	Inf	Inf	Inf	Inf	Inf	Inf	Inf	Inf	Inf	Inf	Inf	Inf	Inf	Inf	Inf	Inf	Inf	Inf	Inf	Inf	Inf	Inf	Inf	Inf	Inf	Inf	0.000682831	Inf	Inf	Inf	Inf	Inf	Inf	Inf	Inf	Inf	Inf	Inf	Inf	Inf	Inf	Inf	Inf	Inf
Alg14	Inf	Inf	Inf	Inf	Inf	Inf	Inf	Inf	Inf	Inf	Inf	Inf	Inf	Inf	Inf	Inf	Inf	Inf	Inf	Inf	Inf	Inf	Inf	Inf	Inf	Inf	Inf	Inf	Inf	Inf	Inf	Inf	Inf	Inf	Inf	Inf	Inf	Inf	Inf	Inf	Inf	Inf	Inf	Inf	Inf	Inf	Inf	Inf	Inf
Alg5	Inf	Inf	Inf	Inf	0.000391323	0.00124937	0.00319992	Inf	Inf	Inf	Inf	Inf	Inf	Inf	Inf	0.00179336	Inf	Inf	Inf	Inf	Inf	Inf	Inf	Inf	Inf	Inf	Inf	Inf	Inf	Inf	Inf	Inf	Inf	Inf	Inf	Inf	Inf	Inf	Inf	Inf	Inf	Inf	Inf	Inf	Inf	Inf	Inf	Inf	Inf
Alg6	Inf	Inf	Inf	Inf	Inf	Inf	Inf	Inf	Inf	Inf	Inf	Inf	Inf	Inf	Inf	Inf	Inf	Inf	Inf	Inf	Inf	Inf	Inf	Inf	Inf	Inf	Inf	Inf	Inf	Inf	Inf	Inf	Inf	Inf	Inf	Inf	Inf	Inf	Inf	Inf	Inf	Inf	Inf	Inf	Inf	Inf	Inf	Inf	Inf
Alg8	Inf	Inf	Inf	Inf	Inf	Inf	Inf	Inf	Inf	Inf	Inf	Inf	Inf	Inf	Inf	Inf	Inf	Inf	Inf	Inf	Inf	Inf	Inf	Inf	Inf	Inf	Inf	Inf	Inf	Inf	Inf	Inf	Inf	Inf	Inf	Inf	Inf	Inf	Inf	Inf	Inf	Inf	Inf	Inf	Inf	Inf	Inf	Inf	Inf
Alg9	Inf	Inf	Inf	Inf	Inf	Inf	Inf	Inf	Inf	0.00399959	Inf	Inf	Inf	Inf	Inf	Inf	Inf	Inf	Inf	Inf	Inf	Inf	Inf	Inf	Inf	Inf	Inf	Inf	Inf	Inf	Inf	Inf	Inf	Inf	Inf	Inf	Inf	Inf	Inf	Inf	Inf	Inf	Inf	Inf	Inf	Inf	Inf	Inf	Inf
Alkbh1	Inf	Inf	Inf	Inf	Inf	Inf	Inf	Inf	Inf	Inf	Inf	Inf	Inf	Inf	Inf	Inf	Inf	Inf	Inf	Inf	Inf	Inf	Inf	Inf	Inf	Inf	Inf	Inf	Inf	Inf	Inf	Inf	Inf	Inf	Inf	Inf	Inf	Inf	Inf	Inf	Inf	Inf	Inf	Inf	Inf	Inf	Inf	Inf	Inf
Alkbh2	Inf	Inf	Inf	Inf	Inf	Inf	Inf	Inf	Inf	Inf	Inf	Inf	Inf	Inf	Inf	Inf	Inf	Inf	Inf	Inf	Inf	Inf	Inf	Inf	Inf	Inf	Inf	Inf	Inf	Inf	Inf	Inf	Inf	Inf	Inf	Inf	Inf	Inf	Inf	Inf	Inf	Inf	Inf	Inf	Inf	Inf	Inf	Inf	Inf
Alkbh3	Inf	Inf	Inf	Inf	Inf	Inf	Inf	Inf	Inf	Inf	Inf	Inf	Inf	Inf	Inf	Inf	Inf	Inf	Inf	Inf	Inf	Inf	Inf	Inf	Inf	Inf	Inf	Inf	Inf	Inf	0.00253785	Inf	Inf	Inf	Inf	Inf	Inf	Inf	Inf	Inf	Inf	Inf	Inf	Inf	Inf	Inf	Inf	Inf	Inf
Alkbh3,Gm13889,Gm27027	Inf	Inf	Inf	Inf	Inf	Inf	Inf	Inf	Inf	Inf	Inf	Inf	Inf	Inf	Inf	Inf	Inf	Inf	Inf	Inf	Inf	Inf	Inf	Inf	Inf	Inf	Inf	Inf	Inf	Inf	Inf	Inf	Inf	Inf	Inf	Inf	Inf	Inf	Inf	Inf	Inf	Inf	2.70483e-05	Inf	Inf	Inf	1.20446e-05	Inf	Inf
Alkbh5	Inf	Inf	Inf	Inf	Inf	Inf	Inf	Inf	Inf	Inf	Inf	Inf	Inf	Inf	Inf	Inf	Inf	Inf	Inf	Inf	Inf	Inf	Inf	Inf	Inf	Inf	Inf	Inf	Inf	Inf	Inf	Inf	Inf	Inf	Inf	Inf	Inf	Inf	Inf	Inf	Inf	Inf	Inf	Inf	Inf	Inf	Inf	Inf	Inf
Alkbh6	Inf	Inf	Inf	Inf	Inf	Inf	Inf	Inf	Inf	Inf	Inf	Inf	Inf	Inf	Inf	Inf	Inf	Inf	Inf	Inf	3.42577e-05	Inf	Inf	Inf	Inf	Inf	Inf	Inf	Inf	Inf	Inf	Inf	0.000127208	3.84797e-05	9.36121e-05	4.25953e-05	4.48479e-05	Inf	0.000374314	Inf	Inf	Inf	Inf	Inf	Inf	Inf	Inf	Inf	Inf
Alkbh6,Syne4	Inf	Inf	Inf	Inf	Inf	Inf	Inf	Inf	Inf	Inf	Inf	Inf	Inf	Inf	Inf	Inf	Inf	Inf	Inf	Inf	Inf	Inf	Inf	Inf	Inf	Inf	Inf	Inf	Inf	Inf	Inf	Inf	Inf	Inf	Inf	Inf	Inf	Inf	Inf	Inf	Inf	Inf	Inf	Inf	Inf	Inf	Inf	Inf	Inf
Alms1	Inf	Inf	Inf	Inf	Inf	Inf	Inf	0.000239765	0.000962798	Inf	Inf	Inf	Inf	Inf	Inf	Inf	Inf	0.0001155	0.000340817	Inf	Inf	Inf	Inf	Inf	Inf	Inf	Inf	Inf	0.000592332	Inf	Inf	Inf	Inf	Inf	Inf	Inf	Inf	Inf	Inf	0.000533945	Inf	Inf	Inf	2.68176e-05	Inf	Inf	Inf	0.00090255	Inf
Alox12e	Inf	Inf	Inf	Inf	Inf	Inf	Inf	Inf	Inf	Inf	Inf	Inf	Inf	Inf	Inf	Inf	Inf	Inf	Inf	Inf	Inf	Inf	Inf	Inf	Inf	Inf	Inf	Inf	Inf	Inf	Inf	Inf	Inf	Inf	Inf	Inf	Inf	Inf	Inf	Inf	Inf	Inf	Inf	Inf	Inf	Inf	Inf	Inf	Inf
Alox15	Inf	Inf	Inf	Inf	Inf	Inf	Inf	Inf	Inf	Inf	Inf	Inf	Inf	Inf	Inf	Inf	Inf	Inf	Inf	Inf	Inf	Inf	Inf	Inf	Inf	Inf	Inf	Inf	Inf	Inf	Inf	4.18016e-05	0.000335847	Inf	Inf	Inf	Inf	Inf	Inf	Inf	Inf	Inf	Inf	Inf	Inf	Inf	Inf	Inf	Inf
Alox5ap	Inf	Inf	Inf	Inf	Inf	Inf	Inf	Inf	Inf	0.00391253	Inf	Inf	Inf	Inf	Inf	Inf	Inf	Inf	Inf	Inf	Inf	Inf	Inf	Inf	Inf	Inf	Inf	Inf	Inf	Inf	Inf	Inf	Inf	Inf	Inf	Inf	Inf	Inf	Inf	Inf	Inf	Inf	Inf	Inf	Inf	Inf	Inf	Inf	Inf
Alpk1	Inf	Inf	Inf	Inf	Inf	Inf	Inf	Inf	Inf	Inf	Inf	Inf	Inf	Inf	Inf	Inf	Inf	Inf	Inf	Inf	Inf	Inf	Inf	Inf	Inf	Inf	Inf	Inf	Inf	Inf	Inf	Inf	Inf	Inf	Inf	Inf	Inf	Inf	Inf	Inf	Inf	Inf	Inf	Inf	Inf	Inf	Inf	Inf	Inf
Alpl	Inf	Inf	Inf	Inf	Inf	Inf	Inf	Inf	Inf	Inf	Inf	Inf	Inf	Inf	Inf	Inf	Inf	Inf	Inf	Inf	Inf	Inf	Inf	Inf	Inf	Inf	Inf	Inf	Inf	Inf	Inf	Inf	Inf	Inf	Inf	Inf	Inf	Inf	Inf	Inf	Inf	Inf	4.90645e-05	Inf	Inf	Inf	7.03644e-05	Inf	Inf
Als2	Inf	Inf	Inf	0.000637304	Inf	Inf	Inf	0.00131921	0.000850372	Inf	Inf	Inf	Inf	Inf	Inf	Inf	Inf	0.000230591	0.000582533	Inf	Inf	Inf	Inf	Inf	0.000430305	Inf	Inf	Inf	0.000323045	0.000216853	Inf	Inf	Inf	Inf	Inf	Inf	Inf	Inf	Inf	Inf	Inf	Inf	Inf	Inf	Inf	Inf	Inf	Inf	Inf
Als2cl	Inf	Inf	Inf	Inf	0.000833476	Inf	Inf	Inf	Inf	Inf	Inf	Inf	Inf	Inf	Inf	Inf	Inf	Inf	Inf	Inf	Inf	Inf	Inf	Inf	Inf	0.000811187	Inf	Inf	Inf	Inf	Inf	Inf	Inf	Inf	Inf	Inf	Inf	Inf	Inf	Inf	Inf	Inf	Inf	Inf	Inf	Inf	Inf	Inf	Inf
Alyref2	Inf	Inf	Inf	Inf	Inf	Inf	Inf	Inf	Inf	Inf	Inf	Inf	Inf	Inf	Inf	Inf	Inf	Inf	Inf	Inf	Inf	Inf	Inf	Inf	Inf	Inf	Inf	Inf	Inf	Inf	Inf	Inf	Inf	Inf	Inf	Inf	Inf	Inf	Inf	Inf	Inf	Inf	Inf	Inf	Inf	Inf	Inf	Inf	Inf
Ambra1	Inf	Inf	Inf	Inf	Inf	Inf	Inf	Inf	Inf	Inf	Inf	Inf	Inf	Inf	Inf	Inf	Inf	Inf	Inf	Inf	Inf	Inf	Inf	Inf	Inf	Inf	Inf	Inf	Inf	Inf	Inf	Inf	Inf	Inf	Inf	Inf	Inf	Inf	Inf	Inf	Inf	Inf	5.65011e-05	Inf	Inf	Inf	0.000102332	Inf	Inf
Amd1	Inf	Inf	Inf	Inf	Inf	Inf	Inf	Inf	Inf	Inf	Inf	Inf	Inf	Inf	Inf	Inf	Inf	Inf	Inf	Inf	Inf	Inf	Inf	Inf	Inf	Inf	Inf	Inf	Inf	Inf	Inf	Inf	Inf	Inf	Inf	Inf	Inf	Inf	Inf	Inf	Inf	Inf	Inf	Inf	Inf	Inf	Inf	Inf	Inf
Amer1	Inf	Inf	Inf	Inf	Inf	Inf	Inf	Inf	Inf	Inf	Inf	Inf	Inf	Inf	Inf	Inf	Inf	Inf	Inf	Inf	0.000115451	Inf	Inf	Inf	Inf	Inf	Inf	Inf	Inf	Inf	Inf	Inf	Inf	Inf	Inf	Inf	Inf	Inf	Inf	Inf	Inf	Inf	Inf	Inf	Inf	Inf	Inf	Inf	Inf
Amer2	Inf	Inf	Inf	Inf	Inf	Inf	Inf	Inf	Inf	Inf	Inf	Inf	Inf	Inf	Inf	Inf	Inf	Inf	Inf	Inf	Inf	Inf	Inf	Inf	Inf	Inf	Inf	Inf	Inf	Inf	Inf	Inf	Inf	Inf	Inf	Inf	Inf	Inf	Inf	Inf	Inf	Inf	Inf	Inf	Inf	Inf	Inf	Inf	Inf
Amer3	Inf	Inf	Inf	Inf	Inf	Inf	Inf	Inf	Inf	Inf	Inf	Inf	Inf	Inf	Inf	Inf	Inf	Inf	Inf	Inf	Inf	Inf	Inf	Inf	Inf	Inf	Inf	Inf	Inf	Inf	Inf	Inf	Inf	Inf	Inf	Inf	Inf	Inf	Inf	Inf	Inf	Inf	Inf	Inf	Inf	Inf	Inf	Inf	Inf
Amfr	Inf	Inf	Inf	Inf	Inf	Inf	Inf	Inf	Inf	Inf	Inf	Inf	Inf	Inf	Inf	Inf	Inf	Inf	Inf	Inf	Inf	Inf	Inf	Inf	Inf	Inf	Inf	Inf	Inf	Inf	Inf	Inf	Inf	Inf	Inf	Inf	Inf	Inf	Inf	Inf	Inf	Inf	Inf	Inf	Inf	Inf	Inf	Inf	Inf
Amigo1	Inf	Inf	Inf	Inf	Inf	Inf	Inf	Inf	Inf	Inf	Inf	Inf	Inf	Inf	Inf	Inf	Inf	Inf	Inf	Inf	Inf	Inf	Inf	Inf	Inf	Inf	Inf	Inf	Inf	Inf	Inf	Inf	Inf	Inf	Inf	Inf	Inf	Inf	Inf	Inf	Inf	Inf	Inf	Inf	Inf	Inf	Inf	Inf	Inf
Amigo2	Inf	Inf	Inf	Inf	Inf	Inf	Inf	Inf	Inf	Inf	Inf	Inf	Inf	Inf	Inf	Inf	Inf	Inf	Inf	Inf	Inf	Inf	Inf	Inf	Inf	Inf	Inf	Inf	Inf	Inf	Inf	Inf	Inf	Inf	Inf	Inf	Inf	Inf	Inf	Inf	Inf	Inf	Inf	Inf	Inf	Inf	Inf	Inf	Inf
Amigo3,Gm20529,Gmppb	Inf	Inf	Inf	Inf	Inf	Inf	Inf	Inf	Inf	Inf	Inf	Inf	Inf	Inf	Inf	Inf	Inf	Inf	Inf	Inf	Inf	Inf	Inf	Inf	Inf	Inf	Inf	Inf	Inf	Inf	Inf	Inf	Inf	Inf	Inf	Inf	Inf	Inf	Inf	Inf	Inf	Inf	Inf	Inf	Inf	Inf	Inf	0.00139501	Inf
Ammecr1	Inf	Inf	Inf	Inf	Inf	Inf	Inf	Inf	Inf	Inf	Inf	Inf	Inf	Inf	Inf	Inf	Inf	Inf	Inf	Inf	Inf	Inf	Inf	Inf	Inf	Inf	Inf	Inf	Inf	Inf	Inf	Inf	Inf	Inf	Inf	Inf	Inf	Inf	Inf	Inf	Inf	Inf	Inf	Inf	Inf	Inf	Inf	Inf	Inf
Amn	Inf	Inf	Inf	Inf	Inf	Inf	Inf	Inf	Inf	Inf	Inf	Inf	Inf	Inf	Inf	Inf	Inf	Inf	Inf	Inf	Inf	Inf	Inf	Inf	Inf	Inf	Inf	Inf	Inf	Inf	Inf	Inf	Inf	Inf	Inf	Inf	Inf	Inf	Inf	Inf	Inf	Inf	Inf	Inf	Inf	Inf	Inf	Inf	Inf
Amot	Inf	Inf	Inf	Inf	Inf	Inf	Inf	Inf	Inf	Inf	Inf	Inf	Inf	Inf	Inf	Inf	Inf	Inf	Inf	Inf	Inf	Inf	Inf	Inf	Inf	Inf	Inf	Inf	Inf	Inf	Inf	Inf	Inf	Inf	8.64835e-05	Inf	Inf	0.000167981	Inf	Inf	Inf	Inf	Inf	Inf	Inf	Inf	Inf	Inf	0.00123541
Amotl1	Inf	Inf	Inf	Inf	Inf	Inf	Inf	Inf	Inf	Inf	Inf	Inf	Inf	Inf	Inf	Inf	Inf	Inf	Inf	Inf	Inf	Inf	Inf	Inf	Inf	Inf	Inf	Inf	Inf	Inf	Inf	Inf	Inf	Inf	Inf	Inf	Inf	Inf	Inf	Inf	Inf	Inf	Inf	Inf	Inf	Inf	Inf	Inf	Inf
Ampd2	0.00112968	Inf	Inf	Inf	Inf	Inf	Inf	Inf	Inf	Inf	Inf	Inf	Inf	Inf	Inf	Inf	Inf	Inf	Inf	Inf	Inf	Inf	Inf	Inf	Inf	Inf	Inf	Inf	Inf	Inf	Inf	Inf	Inf	Inf	Inf	Inf	Inf	Inf	Inf	Inf	Inf	Inf	Inf	Inf	Inf	Inf	Inf	Inf	Inf
Ampd3	Inf	Inf	Inf	Inf	Inf	Inf	Inf	Inf	Inf	Inf	Inf	Inf	Inf	Inf	Inf	Inf	Inf	Inf	Inf	Inf	Inf	Inf	Inf	Inf	Inf	Inf	Inf	Inf	Inf	Inf	Inf	Inf	Inf	Inf	Inf	Inf	Inf	Inf	Inf	Inf	Inf	Inf	Inf	Inf	Inf	Inf	Inf	0.000741754	Inf
Amph	Inf	Inf	Inf	Inf	Inf	Inf	Inf	Inf	Inf	Inf	Inf	Inf	Inf	Inf	0.00184438	Inf	Inf	Inf	Inf	Inf	Inf	Inf	Inf	Inf	Inf	Inf	Inf	Inf	Inf	Inf	Inf	Inf	Inf	5.63944e-05	0.00022476	Inf	4.84777e-05	Inf	1.55227e-05	Inf	Inf	Inf	Inf	Inf	Inf	0.000109428	Inf	Inf	0.000159484
Amt	Inf	Inf	Inf	Inf	Inf	Inf	Inf	Inf	Inf	Inf	Inf	Inf	Inf	Inf	Inf	Inf	Inf	Inf	Inf	Inf	Inf	Inf	Inf	Inf	Inf	Inf	Inf	Inf	Inf	Inf	Inf	Inf	Inf	Inf	Inf	Inf	Inf	Inf	Inf	Inf	Inf	Inf	Inf	Inf	Inf	Inf	Inf	Inf	Inf
Amz1	Inf	Inf	Inf	Inf	Inf	Inf	Inf	Inf	Inf	Inf	Inf	Inf	Inf	Inf	Inf	Inf	Inf	Inf	Inf	Inf	Inf	Inf	Inf	Inf	Inf	Inf	Inf	Inf	Inf	Inf	Inf	Inf	Inf	Inf	Inf	Inf	Inf	Inf	Inf	Inf	Inf	Inf	Inf	Inf	Inf	Inf	Inf	Inf	Inf
Amz2	Inf	Inf	Inf	Inf	Inf	Inf	Inf	Inf	Inf	Inf	Inf	Inf	Inf	Inf	Inf	Inf	Inf	Inf	Inf	Inf	Inf	Inf	Inf	Inf	Inf	Inf	Inf	Inf	Inf	Inf	Inf	Inf	Inf	Inf	Inf	Inf	Inf	Inf	Inf	Inf	Inf	Inf	Inf	Inf	Inf	Inf	Inf	Inf	Inf
Anapc1	Inf	Inf	Inf	Inf	Inf	Inf	Inf	Inf	Inf	Inf	Inf	Inf	Inf	Inf	Inf	Inf	Inf	Inf	Inf	Inf	Inf	Inf	Inf	0.00045256	0.000489109	Inf	Inf	Inf	Inf	Inf	Inf	Inf	Inf	Inf	Inf	Inf	0.000416151	0.000212372	Inf	0.000256642	Inf	Inf	Inf	Inf	Inf	Inf	Inf	Inf	Inf
Anapc11	Inf	Inf	Inf	Inf	Inf	Inf	Inf	Inf	Inf	Inf	Inf	Inf	Inf	Inf	Inf	Inf	Inf	Inf	Inf	Inf	Inf	Inf	Inf	Inf	Inf	Inf	Inf	Inf	Inf	Inf	Inf	Inf	Inf	Inf	Inf	Inf	Inf	Inf	Inf	Inf	Inf	Inf	Inf	0.000235669	Inf	Inf	Inf	Inf	Inf
Anapc15	Inf	Inf	Inf	Inf	Inf	Inf	Inf	Inf	Inf	Inf	Inf	Inf	Inf	Inf	Inf	Inf	Inf	Inf	Inf	Inf	Inf	Inf	Inf	Inf	Inf	Inf	Inf	Inf	Inf	Inf	Inf	Inf	Inf	Inf	Inf	Inf	Inf	Inf	Inf	Inf	Inf	Inf	Inf	Inf	Inf	Inf	Inf	Inf	Inf
Anapc15,Gm22655	Inf	Inf	Inf	Inf	Inf	Inf	Inf	Inf	Inf	Inf	Inf	Inf	Inf	Inf	Inf	Inf	Inf	Inf	Inf	Inf	Inf	Inf	Inf	Inf	Inf	Inf	Inf	Inf	Inf	Inf	Inf	Inf	Inf	Inf	Inf	Inf	Inf	Inf	Inf	Inf	Inf	Inf	Inf	Inf	Inf	Inf	Inf	Inf	Inf
Anapc16	Inf	Inf	0.000607688	0.000523218	Inf	Inf	Inf	0.000540394	0.00138682	Inf	Inf	Inf	Inf	Inf	Inf	Inf	Inf	9.64448e-05	0.000362496	Inf	Inf	Inf	Inf	0.000236232	0.000387654	Inf	Inf	Inf	0.000112633	Inf	Inf	Inf	Inf	Inf	Inf	Inf	Inf	Inf	7.23134e-05	0.000724608	Inf	Inf	Inf	Inf	Inf	Inf	Inf	Inf	Inf
Anapc5	0.00118433	0.00076948	0.00114193	0.000159526	Inf	Inf	Inf	0.000719844	Inf	Inf	Inf	Inf	Inf	Inf	Inf	0.00128693	0.000247849	0.000373959	0.000577439	Inf	Inf	0.00155265	Inf	0.000175858	7.3204e-05	Inf	0.000677607	0.00166662	Inf	Inf	Inf	Inf	Inf	Inf	Inf	Inf	Inf	Inf	Inf	0.000234172	Inf	Inf	Inf	Inf	Inf	Inf	Inf	Inf	Inf
Ang	6.81764e-05	9.06345e-06	0.000138197	Inf	Inf	Inf	Inf	Inf	Inf	Inf	Inf	Inf	Inf	Inf	Inf	Inf	Inf	Inf	Inf	Inf	Inf	0.000132248	1.94924e-05	6.62409e-05	0.000547422	Inf	Inf	Inf	Inf	Inf	Inf	Inf	Inf	Inf	Inf	Inf	Inf	Inf	Inf	Inf	Inf	Inf	Inf	Inf	Inf	Inf	Inf	Inf	Inf
Ang,Rnase4	0.000598137	0.000205438	Inf	Inf	Inf	Inf	Inf	Inf	Inf	Inf	Inf	Inf	Inf	Inf	Inf	Inf	Inf	Inf	Inf	Inf	Inf	0.0014506	0.000417075	Inf	Inf	Inf	Inf	Inf	Inf	Inf	Inf	Inf	Inf	Inf	Inf	Inf	Inf	Inf	Inf	Inf	Inf	Inf	Inf	Inf	Inf	Inf	Inf	Inf	Inf
Angel2	Inf	Inf	Inf	Inf	Inf	Inf	Inf	Inf	Inf	Inf	Inf	Inf	Inf	Inf	Inf	Inf	Inf	Inf	Inf	Inf	Inf	Inf	Inf	Inf	Inf	Inf	Inf	Inf	Inf	Inf	Inf	Inf	Inf	Inf	Inf	Inf	Inf	Inf	Inf	Inf	Inf	Inf	Inf	Inf	Inf	Inf	Inf	Inf	Inf
Angptl4	Inf	Inf	Inf	Inf	Inf	Inf	Inf	Inf	Inf	Inf	Inf	Inf	Inf	Inf	Inf	Inf	Inf	Inf	Inf	Inf	Inf	Inf	Inf	Inf	Inf	Inf	Inf	Inf	Inf	Inf	Inf	Inf	Inf	0.00026483	Inf	Inf	Inf	Inf	Inf	Inf	Inf	Inf	2.67353e-05	Inf	Inf	Inf	Inf	Inf	Inf
Ank1	Inf	Inf	Inf	Inf	Inf	Inf	Inf	Inf	Inf	0.00191891	Inf	Inf	Inf	Inf	Inf	Inf	Inf	Inf	Inf	0.00116375	Inf	Inf	Inf	Inf	Inf	Inf	Inf	Inf	Inf	Inf	0.00165909	Inf	Inf	Inf	Inf	Inf	Inf	Inf	Inf	Inf	0.00131381	Inf	Inf	Inf	Inf	Inf	Inf	Inf	Inf
Ank2	Inf	Inf	Inf	Inf	Inf	Inf	Inf	0.000303189	Inf	Inf	Inf	Inf	Inf	Inf	Inf	Inf	Inf	0.000339368	Inf	Inf	Inf	Inf	Inf	Inf	Inf	Inf	Inf	Inf	0.000457016	Inf	Inf	Inf	Inf	Inf	Inf	Inf	Inf	Inf	0.000219376	Inf	Inf	Inf	Inf	5.59085e-05	Inf	Inf	Inf	Inf	Inf
Ank3	Inf	Inf	Inf	Inf	Inf	Inf	Inf	Inf	Inf	Inf	Inf	Inf	Inf	Inf	Inf	Inf	Inf	Inf	Inf	Inf	Inf	0.000823854	Inf	Inf	Inf	Inf	Inf	Inf	Inf	Inf	Inf	Inf	Inf	Inf	Inf	Inf	Inf	Inf	Inf	Inf	Inf	Inf	Inf	Inf	Inf	Inf	Inf	Inf	Inf
Ankdd1a	Inf	Inf	Inf	Inf	Inf	Inf	Inf	Inf	Inf	Inf	Inf	Inf	Inf	Inf	Inf	Inf	Inf	Inf	Inf	Inf	Inf	Inf	Inf	Inf	Inf	Inf	Inf	Inf	Inf	Inf	Inf	Inf	Inf	Inf	Inf	Inf	Inf	Inf	Inf	Inf	Inf	Inf	Inf	Inf	Inf	Inf	Inf	Inf	Inf
Ankef1,BC034902	Inf	Inf	Inf	Inf	Inf	Inf	Inf	Inf	Inf	Inf	Inf	Inf	Inf	Inf	Inf	Inf	Inf	Inf	Inf	Inf	Inf	Inf	Inf	Inf	Inf	Inf	Inf	Inf	Inf	Inf	Inf	Inf	Inf	Inf	Inf	Inf	Inf	Inf	Inf	Inf	Inf	Inf	Inf	Inf	Inf	Inf	Inf	0.00129835	0.000242899
Ankfy1	Inf	Inf	Inf	Inf	Inf	Inf	Inf	Inf	Inf	Inf	Inf	Inf	Inf	Inf	Inf	Inf	Inf	Inf	Inf	Inf	Inf	Inf	Inf	Inf	Inf	Inf	Inf	Inf	Inf	Inf	Inf	Inf	Inf	Inf	Inf	Inf	Inf	Inf	Inf	Inf	Inf	Inf	Inf	Inf	Inf	Inf	Inf	Inf	Inf
Ankhd1	Inf	Inf	Inf	Inf	Inf	Inf	Inf	Inf	Inf	Inf	6.74112e-05	Inf	Inf	Inf	Inf	Inf	Inf	Inf	Inf	Inf	0.000323111	0.00232581	Inf	Inf	Inf	Inf	Inf	Inf	Inf	Inf	Inf	Inf	Inf	Inf	Inf	Inf	0.000378137	0.000279593	Inf	0.000159334	Inf	0.00045699	Inf	Inf	Inf	Inf	Inf	Inf	Inf
Ankhd1,Eif4ebp3	Inf	Inf	Inf	Inf	Inf	Inf	Inf	Inf	Inf	Inf	Inf	Inf	Inf	Inf	Inf	Inf	Inf	Inf	Inf	Inf	0.000259034	Inf	Inf	Inf	Inf	Inf	Inf	Inf	Inf	Inf	Inf	Inf	Inf	Inf	Inf	Inf	Inf	Inf	Inf	Inf	Inf	Inf	Inf	Inf	Inf	Inf	Inf	Inf	Inf
Ankib1	Inf	Inf	Inf	Inf	0.00114914	Inf	Inf	Inf	Inf	Inf	Inf	Inf	Inf	Inf	Inf	Inf	Inf	Inf	Inf	Inf	Inf	Inf	Inf	Inf	Inf	7.84631e-05	Inf	Inf	Inf	Inf	Inf	Inf	Inf	Inf	Inf	Inf	Inf	Inf	Inf	Inf	Inf	Inf	Inf	Inf	Inf	Inf	Inf	Inf	Inf
Ankmy2	Inf	Inf	Inf	Inf	Inf	Inf	Inf	Inf	Inf	Inf	Inf	Inf	Inf	Inf	Inf	Inf	Inf	Inf	Inf	Inf	Inf	Inf	Inf	Inf	Inf	Inf	Inf	Inf	Inf	Inf	Inf	Inf	Inf	Inf	Inf	Inf	Inf	Inf	Inf	Inf	Inf	Inf	1.44336e-05	Inf	Inf	Inf	Inf	Inf	Inf
Ankra2	Inf	Inf	Inf	Inf	Inf	Inf	Inf	Inf	Inf	Inf	Inf	Inf	Inf	Inf	Inf	Inf	Inf	Inf	Inf	Inf	Inf	Inf	Inf	Inf	Inf	Inf	Inf	Inf	Inf	Inf	Inf	Inf	Inf	Inf	Inf	Inf	Inf	Inf	Inf	Inf	Inf	Inf	Inf	Inf	Inf	Inf	Inf	Inf	Inf
Ankrd10	Inf	Inf	Inf	Inf	Inf	Inf	Inf	Inf	Inf	Inf	Inf	Inf	Inf	Inf	Inf	Inf	Inf	Inf	Inf	Inf	Inf	Inf	Inf	Inf	Inf	Inf	Inf	Inf	Inf	Inf	Inf	Inf	Inf	Inf	Inf	Inf	Inf	Inf	Inf	Inf	Inf	0.000300163	Inf	Inf	Inf	Inf	Inf	Inf	Inf
Ankrd11	Inf	Inf	Inf	Inf	Inf	Inf	Inf	Inf	Inf	Inf	Inf	Inf	Inf	Inf	Inf	Inf	Inf	Inf	Inf	Inf	Inf	Inf	Inf	Inf	Inf	Inf	Inf	Inf	Inf	Inf	Inf	Inf	Inf	Inf	Inf	Inf	Inf	Inf	0.000452158	Inf	Inf	Inf	Inf	Inf	Inf	Inf	Inf	Inf	Inf
Ankrd12	Inf	Inf	Inf	Inf	Inf	Inf	Inf	Inf	Inf	Inf	Inf	Inf	Inf	Inf	Inf	Inf	0.00105115	Inf	Inf	Inf	Inf	Inf	Inf	Inf	Inf	Inf	Inf	Inf	Inf	Inf	Inf	Inf	Inf	Inf	Inf	Inf	Inf	0.000490347	Inf	Inf	Inf	Inf	Inf	Inf	Inf	Inf	Inf	Inf	Inf
Ankrd13a	Inf	Inf	Inf	Inf	Inf	Inf	Inf	Inf	Inf	Inf	Inf	Inf	Inf	Inf	Inf	Inf	Inf	Inf	0.00022095	Inf	Inf	Inf	Inf	Inf	Inf	Inf	Inf	Inf	Inf	0.00128679	Inf	Inf	Inf	Inf	Inf	Inf	Inf	Inf	Inf	Inf	Inf	Inf	Inf	Inf	Inf	Inf	Inf	Inf	Inf
Ankrd13b	Inf	Inf	Inf	Inf	Inf	Inf	Inf	Inf	Inf	Inf	Inf	Inf	Inf	Inf	Inf	Inf	Inf	Inf	Inf	Inf	Inf	Inf	Inf	Inf	Inf	Inf	Inf	Inf	Inf	Inf	Inf	Inf	Inf	Inf	Inf	Inf	Inf	Inf	Inf	Inf	Inf	Inf	Inf	Inf	Inf	Inf	Inf	Inf	Inf
Ankrd13c	Inf	Inf	Inf	Inf	Inf	Inf	Inf	Inf	Inf	Inf	Inf	Inf	Inf	Inf	Inf	Inf	Inf	Inf	Inf	Inf	Inf	Inf	Inf	Inf	Inf	Inf	Inf	Inf	Inf	Inf	Inf	Inf	Inf	Inf	Inf	Inf	Inf	Inf	Inf	Inf	Inf	Inf	Inf	Inf	Inf	Inf	Inf	Inf	Inf
Ankrd13d	Inf	Inf	Inf	Inf	Inf	Inf	Inf	Inf	Inf	Inf	Inf	Inf	Inf	Inf	Inf	Inf	Inf	Inf	Inf	Inf	Inf	Inf	Inf	Inf	Inf	Inf	Inf	Inf	Inf	Inf	Inf	Inf	Inf	Inf	Inf	Inf	Inf	Inf	Inf	Inf	Inf	Inf	Inf	Inf	Inf	Inf	Inf	Inf	Inf
Ankrd16	Inf	Inf	Inf	Inf	Inf	Inf	Inf	Inf	Inf	Inf	Inf	Inf	Inf	Inf	Inf	Inf	Inf	Inf	Inf	Inf	Inf	Inf	Inf	Inf	Inf	Inf	Inf	Inf	Inf	Inf	Inf	Inf	Inf	Inf	Inf	Inf	Inf	Inf	Inf	Inf	Inf	Inf	Inf	Inf	Inf	Inf	Inf	Inf	Inf
Ankrd17	Inf	Inf	Inf	Inf	Inf	Inf	Inf	Inf	Inf	Inf	Inf	Inf	Inf	Inf	Inf	Inf	Inf	Inf	Inf	Inf	Inf	Inf	Inf	Inf	Inf	Inf	Inf	Inf	Inf	Inf	Inf	Inf	Inf	Inf	Inf	Inf	Inf	Inf	Inf	Inf	Inf	Inf	Inf	Inf	Inf	Inf	Inf	Inf	Inf
Ankrd24	Inf	Inf	Inf	Inf	Inf	Inf	Inf	Inf	0.000659533	0.00368105	Inf	Inf	Inf	Inf	Inf	Inf	Inf	Inf	Inf	Inf	Inf	Inf	Inf	Inf	Inf	Inf	Inf	Inf	Inf	Inf	0.00171036	Inf	Inf	Inf	Inf	Inf	Inf	Inf	Inf	Inf	Inf	Inf	Inf	Inf	Inf	Inf	Inf	Inf	Inf
Ankrd26	Inf	Inf	Inf	Inf	Inf	Inf	Inf	Inf	Inf	Inf	Inf	Inf	Inf	Inf	Inf	Inf	Inf	Inf	Inf	Inf	Inf	Inf	Inf	Inf	Inf	Inf	Inf	Inf	Inf	Inf	Inf	Inf	Inf	Inf	Inf	Inf	Inf	Inf	Inf	Inf	Inf	Inf	Inf	Inf	Inf	Inf	Inf	Inf	0.000905517
Ankrd27	Inf	Inf	Inf	Inf	Inf	Inf	Inf	Inf	Inf	Inf	Inf	Inf	Inf	Inf	Inf	Inf	Inf	Inf	Inf	Inf	Inf	Inf	Inf	Inf	Inf	Inf	Inf	Inf	Inf	Inf	Inf	Inf	Inf	Inf	Inf	Inf	Inf	Inf	Inf	Inf	Inf	Inf	Inf	Inf	Inf	2.99937e-05	Inf	Inf	Inf
Ankrd29	Inf	Inf	Inf	Inf	Inf	Inf	Inf	Inf	Inf	Inf	Inf	Inf	Inf	Inf	Inf	Inf	Inf	Inf	Inf	Inf	Inf	Inf	Inf	Inf	Inf	Inf	Inf	Inf	Inf	Inf	Inf	Inf	Inf	Inf	Inf	Inf	Inf	Inf	Inf	Inf	Inf	Inf	Inf	Inf	Inf	Inf	Inf	Inf	Inf
Ankrd32	Inf	Inf	Inf	Inf	Inf	Inf	Inf	Inf	Inf	Inf	Inf	Inf	Inf	Inf	Inf	Inf	Inf	Inf	Inf	Inf	Inf	Inf	Inf	Inf	Inf	Inf	Inf	Inf	Inf	Inf	Inf	Inf	Inf	Inf	Inf	Inf	Inf	Inf	Inf	Inf	Inf	Inf	Inf	Inf	Inf	Inf	Inf	Inf	Inf
Ankrd34b	Inf	Inf	Inf	Inf	Inf	Inf	Inf	Inf	Inf	Inf	Inf	Inf	Inf	Inf	Inf	Inf	Inf	Inf	Inf	Inf	Inf	Inf	Inf	Inf	Inf	Inf	Inf	Inf	Inf	Inf	Inf	Inf	7.24933e-05	7.4651e-06	3.7114e-05	0.00053286	0.000368395	Inf	Inf	Inf	Inf	Inf	Inf	Inf	Inf	Inf	Inf	Inf	Inf
Ankrd35	Inf	Inf	Inf	Inf	Inf	Inf	Inf	Inf	Inf	Inf	Inf	Inf	Inf	Inf	Inf	Inf	Inf	Inf	Inf	Inf	Inf	Inf	Inf	Inf	Inf	Inf	Inf	Inf	Inf	Inf	Inf	Inf	Inf	Inf	Inf	Inf	Inf	Inf	Inf	Inf	Inf	Inf	Inf	Inf	Inf	Inf	Inf	Inf	Inf
Ankrd42	Inf	Inf	Inf	Inf	Inf	Inf	Inf	Inf	Inf	Inf	Inf	Inf	Inf	Inf	Inf	Inf	Inf	Inf	Inf	Inf	Inf	Inf	Inf	Inf	Inf	Inf	Inf	Inf	Inf	Inf	Inf	Inf	Inf	Inf	Inf	Inf	Inf	Inf	Inf	Inf	Inf	Inf	Inf	Inf	Inf	Inf	Inf	Inf	Inf
Ankrd45	Inf	Inf	Inf	Inf	Inf	Inf	Inf	Inf	Inf	Inf	Inf	Inf	Inf	Inf	Inf	Inf	Inf	Inf	Inf	Inf	Inf	Inf	Inf	Inf	Inf	Inf	Inf	Inf	Inf	Inf	Inf	Inf	Inf	Inf	Inf	Inf	Inf	Inf	Inf	Inf	Inf	Inf	Inf	Inf	Inf	Inf	Inf	Inf	Inf
Ankrd46	Inf	Inf	Inf	Inf	Inf	Inf	Inf	Inf	Inf	Inf	Inf	Inf	Inf	Inf	Inf	Inf	Inf	Inf	Inf	Inf	Inf	Inf	Inf	Inf	Inf	Inf	Inf	Inf	Inf	Inf	Inf	Inf	Inf	Inf	Inf	Inf	Inf	Inf	Inf	Inf	Inf	Inf	Inf	Inf	Inf	Inf	Inf	Inf	Inf
Ankrd49	Inf	Inf	Inf	Inf	Inf	Inf	Inf	Inf	Inf	Inf	Inf	Inf	Inf	Inf	0.000410187	Inf	Inf	Inf	Inf	Inf	Inf	Inf	Inf	Inf	Inf	Inf	Inf	Inf	Inf	Inf	Inf	Inf	Inf	Inf	Inf	6.43246e-05	Inf	Inf	Inf	Inf	Inf	Inf	Inf	Inf	Inf	Inf	Inf	Inf	Inf
Ankrd50	Inf	Inf	Inf	Inf	Inf	Inf	Inf	Inf	Inf	Inf	Inf	Inf	Inf	Inf	Inf	Inf	Inf	Inf	Inf	Inf	Inf	Inf	Inf	Inf	Inf	Inf	Inf	Inf	Inf	Inf	Inf	Inf	Inf	Inf	Inf	Inf	Inf	Inf	Inf	Inf	Inf	Inf	Inf	Inf	Inf	Inf	Inf	Inf	Inf
Ankrd52	Inf	Inf	Inf	Inf	Inf	Inf	Inf	Inf	Inf	Inf	Inf	Inf	Inf	Inf	Inf	Inf	Inf	Inf	Inf	Inf	Inf	Inf	Inf	Inf	Inf	Inf	Inf	Inf	Inf	Inf	Inf	Inf	Inf	Inf	Inf	Inf	Inf	Inf	0.000421727	Inf	Inf	Inf	Inf	Inf	Inf	Inf	Inf	Inf	Inf
Ankrd52,mmu-mir-6914	Inf	Inf	Inf	Inf	Inf	Inf	Inf	Inf	Inf	Inf	Inf	Inf	Inf	Inf	Inf	Inf	Inf	Inf	Inf	Inf	Inf	Inf	Inf	Inf	Inf	Inf	Inf	Inf	Inf	Inf	Inf	Inf	Inf	Inf	Inf	Inf	Inf	Inf	Inf	Inf	Inf	Inf	Inf	Inf	Inf	Inf	Inf	Inf	Inf
Ankrd53	Inf	Inf	0.00045076	0.000526974	Inf	Inf	Inf	Inf	Inf	Inf	0.000528609	5.90178e-06	6.51481e-07	4.74055e-06	Inf	0.00156328	Inf	Inf	Inf	Inf	Inf	Inf	0.000720202	0.000196684	0.000187041	Inf	Inf	Inf	Inf	Inf	Inf	Inf	0.000130571	2.68762e-05	2.533e-05	Inf	Inf	0.000342865	Inf	Inf	Inf	Inf	Inf	Inf	Inf	Inf	Inf	0.000318813	7.78737e-05
Ankrd54	Inf	Inf	Inf	Inf	Inf	Inf	Inf	Inf	Inf	Inf	Inf	Inf	Inf	Inf	Inf	Inf	Inf	Inf	Inf	Inf	Inf	Inf	Inf	Inf	Inf	Inf	Inf	Inf	Inf	Inf	Inf	Inf	Inf	Inf	Inf	Inf	Inf	Inf	Inf	Inf	Inf	Inf	Inf	Inf	Inf	Inf	Inf	Inf	Inf
Ankrd6	Inf	Inf	Inf	Inf	Inf	Inf	Inf	Inf	Inf	Inf	Inf	Inf	Inf	Inf	Inf	Inf	Inf	Inf	Inf	Inf	Inf	Inf	Inf	Inf	Inf	Inf	Inf	Inf	Inf	Inf	Inf	Inf	Inf	Inf	Inf	Inf	Inf	Inf	Inf	Inf	Inf	Inf	Inf	Inf	Inf	Inf	Inf	Inf	Inf
Anks1	Inf	Inf	Inf	Inf	Inf	Inf	Inf	Inf	Inf	Inf	Inf	0.000483798	0.000193097	Inf	Inf	Inf	Inf	Inf	Inf	Inf	Inf	Inf	Inf	Inf	Inf	Inf	Inf	Inf	Inf	Inf	Inf	Inf	Inf	Inf	Inf	Inf	Inf	Inf	Inf	Inf	Inf	Inf	Inf	Inf	Inf	Inf	Inf	Inf	0.000549971
Anks1b	Inf	Inf	Inf	Inf	Inf	Inf	Inf	Inf	Inf	Inf	Inf	Inf	Inf	Inf	Inf	Inf	Inf	Inf	Inf	Inf	Inf	Inf	Inf	Inf	Inf	Inf	Inf	Inf	Inf	Inf	Inf	Inf	Inf	Inf	Inf	Inf	Inf	Inf	Inf	Inf	Inf	Inf	Inf	Inf	Inf	Inf	Inf	Inf	Inf
Anks3	Inf	Inf	Inf	Inf	Inf	Inf	Inf	Inf	Inf	Inf	Inf	Inf	Inf	Inf	Inf	Inf	Inf	Inf	Inf	Inf	Inf	Inf	Inf	Inf	Inf	Inf	Inf	Inf	Inf	Inf	Inf	Inf	Inf	Inf	Inf	Inf	Inf	Inf	Inf	Inf	Inf	Inf	Inf	Inf	Inf	Inf	Inf	Inf	Inf
Anks6	Inf	Inf	Inf	Inf	Inf	Inf	Inf	Inf	Inf	Inf	Inf	Inf	Inf	Inf	Inf	Inf	Inf	Inf	0.000749294	Inf	Inf	Inf	Inf	Inf	Inf	Inf	Inf	Inf	Inf	0.000357211	Inf	Inf	Inf	Inf	Inf	Inf	Inf	Inf	Inf	0.000243604	Inf	Inf	Inf	Inf	Inf	Inf	Inf	Inf	Inf
Anks6,Gm568	Inf	Inf	Inf	Inf	Inf	Inf	Inf	Inf	Inf	Inf	Inf	Inf	Inf	Inf	Inf	Inf	Inf	Inf	Inf	Inf	Inf	Inf	Inf	Inf	Inf	Inf	Inf	Inf	Inf	Inf	Inf	Inf	Inf	Inf	Inf	Inf	Inf	Inf	Inf	Inf	Inf	Inf	Inf	Inf	Inf	Inf	Inf	Inf	Inf
Anln	Inf	Inf	Inf	Inf	Inf	Inf	Inf	Inf	Inf	Inf	Inf	Inf	Inf	Inf	Inf	Inf	Inf	Inf	Inf	Inf	Inf	Inf	Inf	Inf	Inf	Inf	Inf	Inf	Inf	Inf	Inf	Inf	Inf	Inf	Inf	Inf	Inf	Inf	Inf	Inf	Inf	Inf	Inf	Inf	Inf	Inf	Inf	Inf	Inf
Anln,Rp9	Inf	Inf	Inf	Inf	Inf	Inf	Inf	Inf	Inf	Inf	Inf	Inf	Inf	Inf	Inf	Inf	Inf	Inf	Inf	Inf	Inf	Inf	Inf	Inf	Inf	Inf	Inf	Inf	Inf	Inf	Inf	Inf	Inf	Inf	Inf	Inf	Inf	Inf	Inf	Inf	Inf	Inf	Inf	Inf	Inf	Inf	Inf	Inf	Inf
Ano1	Inf	Inf	Inf	Inf	Inf	Inf	Inf	Inf	Inf	Inf	Inf	Inf	Inf	Inf	Inf	Inf	Inf	Inf	Inf	Inf	Inf	Inf	Inf	Inf	Inf	Inf	Inf	Inf	Inf	Inf	Inf	Inf	Inf	Inf	Inf	Inf	Inf	Inf	Inf	Inf	Inf	Inf	Inf	Inf	Inf	Inf	Inf	Inf	Inf
Ano3	Inf	Inf	Inf	Inf	Inf	Inf	Inf	Inf	Inf	Inf	Inf	Inf	Inf	Inf	Inf	Inf	Inf	Inf	Inf	Inf	Inf	Inf	Inf	Inf	Inf	Inf	Inf	Inf	Inf	Inf	Inf	Inf	Inf	Inf	Inf	Inf	Inf	Inf	Inf	Inf	Inf	Inf	Inf	Inf	Inf	Inf	Inf	Inf	Inf
Ano4	0.000398978	Inf	Inf	Inf	Inf	Inf	Inf	Inf	Inf	Inf	Inf	Inf	Inf	Inf	Inf	Inf	Inf	Inf	Inf	Inf	Inf	0.000770865	Inf	Inf	Inf	Inf	Inf	Inf	Inf	Inf	Inf	Inf	Inf	Inf	Inf	Inf	Inf	Inf	Inf	Inf	Inf	Inf	Inf	Inf	Inf	Inf	Inf	Inf	Inf
Ano5	Inf	Inf	Inf	Inf	Inf	Inf	Inf	Inf	Inf	Inf	Inf	Inf	Inf	Inf	Inf	Inf	Inf	Inf	Inf	Inf	Inf	Inf	Inf	Inf	Inf	Inf	Inf	Inf	Inf	Inf	Inf	Inf	Inf	Inf	Inf	Inf	Inf	Inf	Inf	Inf	Inf	Inf	Inf	3.57384e-05	5.12752e-05	Inf	7.7749e-05	Inf	Inf
Ano7	Inf	Inf	Inf	Inf	Inf	Inf	Inf	Inf	Inf	Inf	Inf	Inf	Inf	Inf	Inf	Inf	Inf	Inf	Inf	Inf	Inf	Inf	Inf	Inf	Inf	Inf	Inf	Inf	Inf	Inf	Inf	Inf	Inf	Inf	Inf	Inf	Inf	Inf	Inf	Inf	Inf	Inf	Inf	Inf	Inf	Inf	Inf	Inf	Inf
Ano8	Inf	Inf	Inf	Inf	Inf	Inf	Inf	Inf	Inf	Inf	Inf	Inf	Inf	Inf	Inf	Inf	Inf	Inf	Inf	Inf	Inf	Inf	Inf	Inf	Inf	Inf	Inf	Inf	Inf	Inf	Inf	Inf	Inf	Inf	Inf	Inf	Inf	Inf	Inf	Inf	Inf	Inf	Inf	Inf	Inf	Inf	Inf	Inf	Inf
Anp32a	Inf	Inf	Inf	Inf	Inf	Inf	Inf	Inf	Inf	Inf	Inf	Inf	Inf	Inf	Inf	Inf	Inf	Inf	Inf	Inf	Inf	Inf	Inf	Inf	Inf	Inf	Inf	Inf	Inf	Inf	Inf	Inf	Inf	Inf	Inf	Inf	Inf	Inf	Inf	Inf	Inf	0.00117488	3.26044e-07	Inf	Inf	Inf	Inf	0.00109779	0.0011327
Anp32b	Inf	Inf	Inf	Inf	Inf	Inf	Inf	Inf	Inf	Inf	Inf	0.000299582	Inf	Inf	Inf	Inf	Inf	Inf	Inf	Inf	Inf	Inf	Inf	Inf	Inf	Inf	Inf	Inf	Inf	Inf	Inf	Inf	Inf	Inf	Inf	Inf	Inf	Inf	Inf	Inf	Inf	Inf	Inf	Inf	Inf	Inf	Inf	Inf	Inf
Anp32e	Inf	Inf	Inf	Inf	Inf	Inf	Inf	Inf	Inf	Inf	Inf	Inf	Inf	Inf	Inf	Inf	Inf	Inf	Inf	Inf	Inf	Inf	Inf	Inf	Inf	Inf	Inf	Inf	Inf	Inf	Inf	Inf	Inf	Inf	Inf	Inf	Inf	Inf	Inf	Inf	Inf	Inf	Inf	Inf	Inf	Inf	Inf	Inf	Inf
Anpep	Inf	Inf	Inf	Inf	0.00112075	Inf	Inf	Inf	Inf	Inf	Inf	Inf	Inf	Inf	Inf	Inf	Inf	Inf	Inf	Inf	Inf	Inf	Inf	Inf	Inf	Inf	Inf	Inf	Inf	Inf	Inf	Inf	Inf	Inf	Inf	Inf	Inf	Inf	Inf	Inf	Inf	Inf	Inf	Inf	Inf	Inf	Inf	Inf	Inf
Antxr2	Inf	Inf	Inf	Inf	Inf	Inf	Inf	Inf	Inf	Inf	Inf	Inf	Inf	Inf	Inf	Inf	Inf	Inf	0.000642687	Inf	Inf	Inf	Inf	Inf	Inf	Inf	Inf	Inf	Inf	Inf	Inf	Inf	Inf	Inf	Inf	Inf	Inf	Inf	Inf	Inf	Inf	Inf	Inf	Inf	Inf	Inf	Inf	Inf	Inf
Anxa1	Inf	Inf	Inf	Inf	Inf	Inf	Inf	Inf	Inf	Inf	Inf	Inf	Inf	Inf	Inf	Inf	Inf	Inf	Inf	Inf	Inf	Inf	Inf	Inf	Inf	Inf	Inf	Inf	Inf	Inf	Inf	Inf	Inf	Inf	Inf	Inf	Inf	Inf	Inf	Inf	Inf	Inf	Inf	Inf	Inf	Inf	Inf	Inf	Inf
Anxa2	Inf	Inf	Inf	Inf	Inf	Inf	Inf	Inf	Inf	Inf	Inf	Inf	Inf	Inf	Inf	Inf	Inf	Inf	Inf	Inf	Inf	Inf	Inf	Inf	Inf	Inf	Inf	Inf	Inf	Inf	Inf	Inf	Inf	Inf	Inf	Inf	Inf	Inf	Inf	Inf	Inf	Inf	Inf	Inf	Inf	Inf	Inf	Inf	Inf
Anxa3	Inf	Inf	Inf	Inf	Inf	Inf	Inf	Inf	Inf	Inf	Inf	Inf	Inf	Inf	Inf	Inf	Inf	Inf	Inf	Inf	Inf	Inf	Inf	Inf	Inf	Inf	Inf	Inf	Inf	Inf	Inf	Inf	Inf	Inf	Inf	Inf	Inf	Inf	Inf	Inf	Inf	Inf	Inf	Inf	Inf	Inf	Inf	Inf	Inf
Anxa5	Inf	Inf	Inf	Inf	Inf	Inf	Inf	Inf	Inf	Inf	Inf	Inf	Inf	Inf	Inf	Inf	Inf	Inf	Inf	Inf	Inf	Inf	Inf	Inf	Inf	Inf	Inf	Inf	Inf	Inf	Inf	Inf	Inf	Inf	Inf	Inf	Inf	Inf	Inf	Inf	Inf	Inf	Inf	Inf	Inf	Inf	Inf	Inf	Inf
Anxa6	Inf	Inf	Inf	Inf	Inf	Inf	Inf	Inf	Inf	Inf	Inf	Inf	Inf	Inf	Inf	Inf	Inf	Inf	Inf	Inf	Inf	Inf	Inf	Inf	Inf	Inf	Inf	Inf	Inf	Inf	Inf	Inf	Inf	Inf	Inf	Inf	Inf	Inf	Inf	Inf	Inf	Inf	Inf	Inf	Inf	Inf	Inf	Inf	Inf
Anxa7	Inf	Inf	Inf	Inf	Inf	Inf	Inf	Inf	Inf	Inf	Inf	Inf	Inf	Inf	Inf	Inf	Inf	Inf	Inf	Inf	Inf	Inf	Inf	Inf	Inf	Inf	Inf	Inf	Inf	Inf	Inf	Inf	Inf	Inf	Inf	Inf	Inf	Inf	Inf	Inf	Inf	Inf	Inf	Inf	Inf	Inf	Inf	Inf	Inf
Aoc2,Psme3	Inf	Inf	Inf	Inf	Inf	Inf	Inf	Inf	Inf	Inf	Inf	Inf	Inf	Inf	Inf	Inf	Inf	Inf	Inf	Inf	Inf	Inf	Inf	Inf	Inf	Inf	Inf	Inf	Inf	Inf	Inf	Inf	Inf	Inf	Inf	Inf	Inf	Inf	Inf	Inf	Inf	Inf	Inf	Inf	Inf	0.000220474	Inf	Inf	Inf
Aox1	Inf	0.00112033	Inf	Inf	Inf	Inf	Inf	Inf	Inf	Inf	Inf	0.000117738	0.000196647	0.000238304	Inf	Inf	Inf	Inf	Inf	Inf	Inf	Inf	0.000200007	0.000610995	Inf	Inf	Inf	Inf	Inf	Inf	Inf	Inf	Inf	Inf	Inf	Inf	Inf	Inf	Inf	Inf	Inf	Inf	Inf	Inf	Inf	Inf	Inf	Inf	Inf
Aox4	Inf	Inf	Inf	Inf	Inf	Inf	Inf	Inf	Inf	Inf	Inf	Inf	Inf	Inf	Inf	Inf	Inf	Inf	Inf	Inf	Inf	Inf	Inf	Inf	Inf	Inf	Inf	Inf	Inf	Inf	Inf	Inf	Inf	Inf	Inf	Inf	Inf	Inf	Inf	Inf	Inf	Inf	Inf	Inf	Inf	Inf	Inf	Inf	Inf
Ap1ar	Inf	Inf	Inf	Inf	Inf	Inf	Inf	Inf	Inf	Inf	Inf	Inf	Inf	Inf	Inf	Inf	Inf	Inf	Inf	Inf	Inf	Inf	Inf	Inf	Inf	Inf	Inf	Inf	Inf	Inf	Inf	Inf	Inf	Inf	Inf	Inf	Inf	Inf	Inf	Inf	Inf	Inf	Inf	Inf	Inf	Inf	Inf	Inf	Inf
Ap1b1	Inf	Inf	Inf	Inf	Inf	Inf	Inf	Inf	Inf	Inf	Inf	Inf	Inf	Inf	Inf	Inf	Inf	Inf	Inf	Inf	Inf	Inf	Inf	Inf	Inf	Inf	Inf	Inf	Inf	Inf	Inf	Inf	Inf	Inf	Inf	Inf	Inf	Inf	Inf	Inf	Inf	Inf	Inf	Inf	9.54516e-05	Inf	Inf	Inf	Inf
Ap1g1	Inf	Inf	Inf	Inf	Inf	Inf	Inf	Inf	Inf	Inf	Inf	Inf	Inf	Inf	Inf	Inf	Inf	Inf	Inf	Inf	Inf	Inf	Inf	Inf	Inf	Inf	Inf	Inf	Inf	Inf	Inf	Inf	Inf	Inf	Inf	Inf	Inf	Inf	Inf	Inf	Inf	Inf	Inf	Inf	Inf	Inf	Inf	Inf	Inf
Ap1g2	Inf	Inf	Inf	0.00143025	Inf	Inf	Inf	Inf	Inf	Inf	Inf	Inf	Inf	Inf	Inf	Inf	Inf	Inf	Inf	Inf	Inf	Inf	Inf	Inf	Inf	Inf	Inf	Inf	Inf	Inf	Inf	Inf	Inf	Inf	Inf	Inf	Inf	Inf	Inf	Inf	Inf	Inf	Inf	Inf	Inf	Inf	Inf	Inf	Inf
Ap1m1	Inf	Inf	Inf	Inf	Inf	Inf	Inf	Inf	Inf	Inf	Inf	Inf	Inf	Inf	Inf	Inf	Inf	Inf	Inf	Inf	Inf	Inf	Inf	Inf	Inf	Inf	Inf	Inf	Inf	Inf	Inf	Inf	Inf	Inf	Inf	Inf	Inf	Inf	Inf	Inf	Inf	Inf	Inf	Inf	Inf	Inf	Inf	Inf	Inf
Ap1s2	Inf	Inf	Inf	Inf	Inf	Inf	Inf	Inf	Inf	Inf	Inf	Inf	Inf	Inf	Inf	Inf	Inf	Inf	Inf	Inf	Inf	Inf	Inf	Inf	Inf	Inf	Inf	Inf	Inf	Inf	Inf	Inf	Inf	Inf	Inf	Inf	Inf	Inf	Inf	Inf	Inf	Inf	Inf	Inf	Inf	Inf	Inf	Inf	Inf
Ap2a2	Inf	Inf	Inf	Inf	Inf	Inf	Inf	Inf	Inf	Inf	Inf	Inf	Inf	Inf	Inf	Inf	Inf	Inf	Inf	Inf	Inf	Inf	Inf	Inf	Inf	Inf	Inf	Inf	Inf	Inf	Inf	Inf	Inf	Inf	Inf	Inf	Inf	Inf	Inf	Inf	Inf	Inf	4.12932e-05	Inf	Inf	0.00015678	Inf	Inf	Inf
Ap2b1	Inf	Inf	Inf	Inf	Inf	Inf	Inf	Inf	Inf	Inf	Inf	Inf	Inf	Inf	Inf	Inf	Inf	Inf	Inf	Inf	Inf	Inf	Inf	Inf	Inf	Inf	Inf	Inf	Inf	Inf	Inf	Inf	Inf	Inf	Inf	Inf	Inf	Inf	Inf	Inf	Inf	Inf	Inf	Inf	Inf	Inf	Inf	Inf	Inf
Ap2m1	Inf	Inf	Inf	Inf	Inf	Inf	Inf	Inf	Inf	Inf	0.000629899	0.000546401	Inf	Inf	Inf	Inf	Inf	Inf	Inf	Inf	Inf	Inf	Inf	Inf	Inf	Inf	Inf	Inf	Inf	Inf	Inf	Inf	0.000265752	Inf	Inf	Inf	Inf	Inf	Inf	Inf	Inf	Inf	Inf	Inf	Inf	Inf	Inf	Inf	Inf
Ap2s1	Inf	Inf	Inf	Inf	Inf	Inf	Inf	Inf	0.000525723	Inf	Inf	Inf	Inf	Inf	Inf	Inf	Inf	Inf	0.000133132	Inf	Inf	Inf	Inf	Inf	Inf	Inf	Inf	Inf	Inf	0.000564329	Inf	Inf	Inf	Inf	Inf	Inf	Inf	Inf	Inf	Inf	Inf	Inf	Inf	Inf	Inf	Inf	Inf	Inf	Inf
Ap3b1	Inf	Inf	Inf	Inf	Inf	Inf	Inf	Inf	Inf	Inf	Inf	Inf	Inf	Inf	Inf	Inf	Inf	Inf	Inf	Inf	Inf	Inf	Inf	Inf	Inf	Inf	Inf	Inf	Inf	Inf	Inf	Inf	Inf	Inf	Inf	Inf	Inf	Inf	Inf	Inf	Inf	Inf	Inf	Inf	Inf	Inf	Inf	Inf	Inf
Ap3b2	Inf	Inf	Inf	Inf	Inf	Inf	Inf	Inf	Inf	0.00342971	0.000155137	0.00025597	0.000213833	Inf	Inf	Inf	Inf	Inf	Inf	0.0032087	Inf	Inf	Inf	Inf	Inf	Inf	Inf	Inf	Inf	Inf	Inf	5.13079e-06	2.04817e-05	7.08526e-06	2.14766e-05	Inf	Inf	Inf	Inf	Inf	Inf	Inf	6.09018e-05	Inf	8.41932e-06	Inf	1.82245e-05	Inf	Inf
Ap3d1	Inf	Inf	Inf	Inf	Inf	Inf	Inf	Inf	Inf	Inf	Inf	Inf	Inf	Inf	Inf	Inf	Inf	Inf	Inf	Inf	Inf	Inf	Inf	Inf	Inf	Inf	Inf	Inf	Inf	Inf	Inf	Inf	Inf	Inf	Inf	Inf	Inf	Inf	Inf	Inf	Inf	Inf	Inf	Inf	Inf	Inf	Inf	Inf	Inf
Ap3d1,Mob3a	Inf	Inf	Inf	Inf	Inf	Inf	Inf	Inf	Inf	Inf	Inf	Inf	Inf	Inf	Inf	Inf	Inf	Inf	Inf	Inf	Inf	Inf	Inf	Inf	Inf	Inf	Inf	Inf	Inf	Inf	Inf	Inf	Inf	Inf	Inf	Inf	Inf	Inf	Inf	Inf	Inf	Inf	Inf	Inf	Inf	Inf	Inf	Inf	Inf
Ap3m1	Inf	Inf	Inf	Inf	0.000140313	Inf	Inf	Inf	Inf	0.00190515	Inf	Inf	Inf	Inf	0.000684586	0.000815725	0.00134108	Inf	Inf	0.00228229	Inf	Inf	Inf	Inf	Inf	0.000283886	Inf	Inf	Inf	Inf	Inf	Inf	Inf	Inf	Inf	Inf	Inf	Inf	Inf	Inf	Inf	Inf	Inf	Inf	Inf	Inf	Inf	Inf	Inf
Ap3m2	Inf	Inf	Inf	Inf	Inf	Inf	Inf	Inf	Inf	Inf	Inf	Inf	Inf	Inf	Inf	Inf	Inf	Inf	Inf	Inf	Inf	Inf	Inf	Inf	Inf	Inf	Inf	Inf	Inf	Inf	Inf	Inf	Inf	Inf	Inf	Inf	Inf	Inf	Inf	Inf	Inf	Inf	Inf	Inf	Inf	Inf	Inf	0.00151294	Inf
Ap3s1	Inf	Inf	Inf	Inf	Inf	Inf	Inf	Inf	Inf	Inf	Inf	Inf	Inf	Inf	Inf	Inf	Inf	Inf	Inf	Inf	Inf	Inf	Inf	Inf	Inf	Inf	Inf	Inf	Inf	Inf	Inf	Inf	Inf	Inf	Inf	Inf	Inf	Inf	Inf	Inf	Inf	Inf	Inf	Inf	Inf	Inf	Inf	Inf	Inf
Ap4e1	Inf	Inf	Inf	Inf	Inf	Inf	Inf	0.00031392	Inf	Inf	3.23957e-05	Inf	Inf	Inf	Inf	Inf	Inf	Inf	Inf	Inf	Inf	Inf	Inf	Inf	Inf	Inf	Inf	Inf	Inf	Inf	Inf	Inf	Inf	Inf	Inf	0.000438634	Inf	Inf	Inf	Inf	Inf	Inf	Inf	Inf	Inf	Inf	Inf	Inf	Inf
Ap5b1	Inf	Inf	Inf	Inf	Inf	Inf	Inf	Inf	Inf	Inf	Inf	Inf	Inf	Inf	Inf	Inf	Inf	Inf	Inf	Inf	Inf	Inf	Inf	Inf	Inf	Inf	Inf	Inf	Inf	Inf	Inf	Inf	Inf	Inf	Inf	Inf	Inf	Inf	Inf	Inf	Inf	Inf	Inf	Inf	Inf	Inf	Inf	Inf	Inf
Ap5m1	Inf	Inf	Inf	Inf	Inf	Inf	Inf	Inf	Inf	Inf	Inf	Inf	Inf	Inf	0.0019598	Inf	Inf	Inf	Inf	Inf	Inf	Inf	Inf	Inf	Inf	Inf	Inf	Inf	Inf	Inf	Inf	Inf	Inf	Inf	Inf	Inf	Inf	Inf	Inf	Inf	Inf	Inf	Inf	Inf	Inf	Inf	Inf	Inf	Inf
Ap5s1	0.00117847	Inf	Inf	Inf	Inf	Inf	Inf	Inf	Inf	Inf	Inf	Inf	Inf	Inf	Inf	Inf	Inf	Inf	Inf	Inf	Inf	Inf	Inf	Inf	Inf	Inf	Inf	Inf	Inf	Inf	Inf	Inf	Inf	Inf	Inf	Inf	Inf	Inf	Inf	Inf	Inf	Inf	Inf	Inf	Inf	Inf	Inf	Inf	Inf
Apba1	Inf	Inf	Inf	Inf	Inf	Inf	Inf	Inf	Inf	Inf	Inf	Inf	Inf	Inf	Inf	Inf	Inf	Inf	Inf	Inf	Inf	Inf	Inf	Inf	Inf	Inf	Inf	Inf	Inf	Inf	Inf	Inf	Inf	Inf	Inf	Inf	Inf	Inf	Inf	Inf	Inf	Inf	Inf	Inf	4.13064e-05	Inf	Inf	Inf	Inf
Apba2	Inf	Inf	Inf	Inf	Inf	Inf	Inf	Inf	Inf	Inf	Inf	Inf	Inf	Inf	Inf	Inf	Inf	Inf	Inf	Inf	0.000121377	Inf	Inf	Inf	Inf	Inf	Inf	Inf	Inf	Inf	Inf	Inf	Inf	Inf	Inf	Inf	Inf	Inf	Inf	Inf	Inf	Inf	Inf	Inf	Inf	Inf	Inf	Inf	Inf
Apbb1	Inf	Inf	Inf	Inf	Inf	Inf	Inf	Inf	Inf	Inf	Inf	Inf	Inf	Inf	Inf	Inf	Inf	Inf	Inf	Inf	Inf	Inf	Inf	Inf	Inf	Inf	Inf	Inf	Inf	Inf	Inf	Inf	Inf	Inf	Inf	Inf	Inf	Inf	Inf	Inf	Inf	Inf	Inf	Inf	Inf	Inf	Inf	Inf	Inf
Apbb1ip	Inf	Inf	Inf	Inf	Inf	Inf	Inf	Inf	Inf	Inf	Inf	Inf	Inf	Inf	Inf	Inf	Inf	Inf	Inf	Inf	Inf	Inf	Inf	Inf	Inf	Inf	Inf	Inf	Inf	Inf	Inf	Inf	Inf	Inf	Inf	Inf	Inf	Inf	Inf	Inf	Inf	Inf	Inf	Inf	Inf	Inf	Inf	Inf	Inf
Apbb2	Inf	Inf	Inf	Inf	Inf	Inf	Inf	Inf	Inf	Inf	Inf	Inf	Inf	Inf	Inf	Inf	Inf	Inf	Inf	Inf	Inf	Inf	Inf	Inf	Inf	Inf	Inf	Inf	Inf	Inf	Inf	Inf	Inf	Inf	Inf	Inf	Inf	Inf	Inf	Inf	Inf	Inf	Inf	Inf	Inf	Inf	Inf	Inf	Inf
Apbb3	Inf	Inf	Inf	Inf	Inf	Inf	Inf	Inf	Inf	Inf	Inf	Inf	Inf	Inf	Inf	Inf	Inf	Inf	Inf	Inf	Inf	Inf	Inf	Inf	Inf	Inf	Inf	Inf	Inf	Inf	Inf	Inf	Inf	Inf	Inf	Inf	Inf	Inf	Inf	Inf	Inf	Inf	Inf	Inf	Inf	Inf	Inf	Inf	Inf
Apc	Inf	Inf	Inf	Inf	Inf	Inf	Inf	Inf	Inf	Inf	Inf	Inf	Inf	Inf	Inf	Inf	Inf	Inf	Inf	Inf	Inf	Inf	Inf	Inf	Inf	Inf	Inf	Inf	Inf	Inf	Inf	Inf	Inf	Inf	Inf	Inf	Inf	Inf	Inf	Inf	Inf	Inf	Inf	Inf	Inf	Inf	Inf	Inf	Inf
Apc2	Inf	Inf	Inf	Inf	Inf	Inf	Inf	Inf	Inf	Inf	Inf	Inf	Inf	Inf	Inf	0.00148378	Inf	Inf	Inf	Inf	Inf	Inf	Inf	Inf	Inf	Inf	Inf	Inf	Inf	Inf	Inf	Inf	Inf	Inf	Inf	Inf	0.00030166	Inf	0.000104686	Inf	Inf	Inf	Inf	Inf	Inf	Inf	Inf	Inf	Inf
Apex2	Inf	Inf	Inf	Inf	Inf	Inf	Inf	Inf	Inf	Inf	Inf	Inf	Inf	Inf	Inf	Inf	Inf	Inf	Inf	Inf	Inf	Inf	Inf	Inf	Inf	Inf	Inf	Inf	Inf	Inf	Inf	Inf	Inf	Inf	Inf	Inf	Inf	Inf	Inf	Inf	Inf	Inf	Inf	Inf	Inf	Inf	Inf	Inf	6.54179e-05
Apex2,Tmem29	Inf	Inf	Inf	Inf	Inf	Inf	Inf	Inf	Inf	Inf	Inf	Inf	Inf	Inf	Inf	Inf	Inf	Inf	Inf	Inf	Inf	Inf	Inf	Inf	Inf	Inf	Inf	Inf	Inf	Inf	Inf	0.000668047	Inf	Inf	Inf	Inf	Inf	Inf	Inf	Inf	Inf	Inf	Inf	Inf	Inf	Inf	Inf	Inf	Inf
Aph1a	Inf	Inf	Inf	Inf	Inf	Inf	Inf	Inf	Inf	Inf	Inf	Inf	Inf	Inf	Inf	Inf	Inf	Inf	Inf	Inf	Inf	Inf	Inf	Inf	Inf	Inf	Inf	Inf	Inf	Inf	Inf	Inf	Inf	Inf	Inf	Inf	Inf	Inf	Inf	Inf	Inf	Inf	Inf	Inf	Inf	Inf	Inf	Inf	Inf
Aph1b	Inf	Inf	Inf	Inf	Inf	Inf	Inf	Inf	Inf	Inf	Inf	Inf	Inf	Inf	Inf	Inf	Inf	Inf	Inf	Inf	Inf	Inf	Inf	Inf	Inf	Inf	Inf	Inf	Inf	Inf	Inf	Inf	Inf	Inf	Inf	Inf	Inf	Inf	Inf	Inf	Inf	Inf	Inf	Inf	Inf	Inf	Inf	Inf	Inf
Apip	Inf	Inf	Inf	Inf	Inf	Inf	Inf	Inf	Inf	Inf	Inf	Inf	Inf	Inf	Inf	Inf	Inf	Inf	Inf	Inf	Inf	Inf	Inf	Inf	Inf	Inf	Inf	Inf	Inf	Inf	Inf	Inf	Inf	Inf	Inf	Inf	Inf	Inf	Inf	Inf	Inf	Inf	Inf	Inf	Inf	Inf	Inf	Inf	Inf
Apitd1	Inf	Inf	Inf	Inf	Inf	Inf	Inf	Inf	Inf	Inf	0.000478058	Inf	Inf	Inf	Inf	Inf	Inf	Inf	Inf	Inf	Inf	Inf	Inf	Inf	Inf	Inf	Inf	Inf	Inf	0.00112006	Inf	Inf	Inf	Inf	Inf	Inf	Inf	Inf	Inf	Inf	Inf	Inf	Inf	Inf	Inf	Inf	Inf	Inf	Inf
Apitd1,Cort	Inf	Inf	Inf	Inf	Inf	Inf	Inf	Inf	Inf	Inf	0.000363419	Inf	Inf	Inf	Inf	Inf	Inf	Inf	Inf	Inf	Inf	Inf	Inf	Inf	Inf	Inf	Inf	Inf	Inf	Inf	Inf	Inf	Inf	Inf	0.000198369	Inf	Inf	Inf	0.000409099	Inf	Inf	Inf	Inf	Inf	Inf	Inf	Inf	Inf	Inf
Apln	Inf	Inf	Inf	Inf	Inf	Inf	Inf	Inf	Inf	Inf	Inf	Inf	Inf	Inf	Inf	Inf	Inf	Inf	Inf	Inf	Inf	Inf	Inf	Inf	Inf	Inf	Inf	Inf	Inf	Inf	Inf	Inf	Inf	Inf	Inf	Inf	Inf	Inf	Inf	Inf	Inf	Inf	Inf	Inf	Inf	Inf	Inf	Inf	Inf
Aplp1	Inf	Inf	Inf	Inf	Inf	Inf	Inf	Inf	Inf	Inf	Inf	Inf	Inf	Inf	Inf	Inf	Inf	Inf	Inf	Inf	Inf	Inf	Inf	Inf	Inf	Inf	Inf	Inf	Inf	Inf	Inf	Inf	Inf	Inf	Inf	Inf	Inf	Inf	Inf	Inf	Inf	Inf	Inf	Inf	Inf	Inf	Inf	Inf	Inf
Aplp2	Inf	Inf	Inf	Inf	Inf	Inf	Inf	Inf	Inf	Inf	Inf	Inf	Inf	Inf	Inf	Inf	Inf	Inf	Inf	Inf	Inf	Inf	Inf	Inf	Inf	Inf	Inf	Inf	Inf	Inf	Inf	Inf	Inf	Inf	Inf	Inf	Inf	Inf	Inf	Inf	Inf	Inf	Inf	Inf	Inf	Inf	Inf	Inf	Inf
Apmap	Inf	Inf	Inf	Inf	Inf	0.000689686	0.00080662	8.72069e-05	0.000204055	Inf	Inf	Inf	Inf	Inf	Inf	0.0014791	Inf	3.09793e-05	0.00023606	Inf	Inf	Inf	Inf	Inf	Inf	Inf	0.00042171	0.00109818	7.51984e-06	9.4994e-05	Inf	Inf	Inf	Inf	Inf	Inf	Inf	Inf	7.14929e-05	Inf	Inf	Inf	Inf	Inf	Inf	Inf	Inf	Inf	Inf
Apoa1bp	Inf	Inf	Inf	Inf	0.00102855	Inf	Inf	Inf	Inf	Inf	Inf	Inf	Inf	Inf	0.000193278	Inf	Inf	Inf	Inf	Inf	Inf	Inf	Inf	Inf	Inf	Inf	Inf	Inf	Inf	Inf	Inf	Inf	Inf	Inf	Inf	Inf	Inf	Inf	Inf	Inf	Inf	Inf	Inf	Inf	Inf	Inf	Inf	Inf	Inf
Apoa2	Inf	Inf	0.000808099	0.000178497	Inf	Inf	Inf	Inf	Inf	Inf	Inf	Inf	Inf	Inf	Inf	Inf	Inf	Inf	Inf	Inf	Inf	Inf	Inf	Inf	0.000557673	Inf	Inf	Inf	Inf	Inf	Inf	Inf	Inf	Inf	Inf	Inf	Inf	Inf	Inf	Inf	Inf	Inf	Inf	Inf	Inf	Inf	Inf	Inf	Inf
Apobec3	Inf	Inf	Inf	Inf	Inf	Inf	Inf	Inf	Inf	Inf	Inf	Inf	Inf	Inf	Inf	Inf	Inf	Inf	Inf	Inf	Inf	Inf	Inf	Inf	Inf	Inf	Inf	Inf	Inf	Inf	Inf	Inf	Inf	Inf	Inf	Inf	Inf	Inf	Inf	Inf	Inf	Inf	Inf	Inf	Inf	Inf	Inf	Inf	Inf
Apoc1	Inf	0.00066699	0.000124594	8.78446e-05	Inf	0.000908765	0.00117887	Inf	Inf	Inf	Inf	Inf	Inf	Inf	Inf	Inf	Inf	Inf	Inf	Inf	0.000280446	Inf	Inf	Inf	Inf	Inf	Inf	Inf	Inf	Inf	Inf	Inf	Inf	Inf	Inf	Inf	Inf	Inf	Inf	Inf	Inf	Inf	Inf	Inf	Inf	Inf	Inf	Inf	Inf
Apoc3	Inf	Inf	Inf	Inf	Inf	Inf	Inf	Inf	Inf	Inf	Inf	Inf	Inf	Inf	Inf	Inf	Inf	Inf	Inf	Inf	Inf	Inf	Inf	Inf	Inf	Inf	Inf	Inf	Inf	Inf	Inf	Inf	Inf	Inf	Inf	Inf	Inf	Inf	Inf	Inf	Inf	Inf	Inf	Inf	Inf	Inf	Inf	Inf	Inf
Apod	Inf	Inf	Inf	Inf	Inf	Inf	Inf	Inf	Inf	Inf	Inf	Inf	Inf	Inf	Inf	Inf	Inf	Inf	Inf	Inf	Inf	Inf	Inf	Inf	Inf	Inf	Inf	Inf	Inf	Inf	Inf	Inf	Inf	Inf	Inf	Inf	Inf	Inf	Inf	Inf	Inf	Inf	Inf	Inf	Inf	Inf	Inf	Inf	Inf
Apoe	Inf	Inf	Inf	Inf	0.00139995	Inf	Inf	Inf	Inf	Inf	Inf	Inf	Inf	Inf	Inf	Inf	Inf	Inf	Inf	Inf	8.24273e-05	Inf	Inf	Inf	Inf	Inf	Inf	Inf	Inf	Inf	Inf	Inf	Inf	Inf	Inf	Inf	Inf	Inf	Inf	Inf	Inf	Inf	Inf	Inf	Inf	Inf	Inf	0.00123479	Inf
Apol8	Inf	Inf	Inf	Inf	Inf	Inf	Inf	Inf	Inf	Inf	Inf	Inf	Inf	Inf	Inf	Inf	Inf	Inf	Inf	Inf	Inf	Inf	Inf	Inf	Inf	Inf	Inf	Inf	Inf	Inf	Inf	Inf	Inf	Inf	Inf	Inf	Inf	Inf	Inf	Inf	Inf	Inf	Inf	Inf	Inf	Inf	Inf	Inf	Inf
App	Inf	Inf	Inf	Inf	Inf	Inf	Inf	Inf	Inf	Inf	Inf	Inf	Inf	Inf	Inf	Inf	Inf	Inf	Inf	Inf	Inf	Inf	Inf	Inf	Inf	Inf	Inf	Inf	Inf	Inf	Inf	Inf	Inf	Inf	Inf	Inf	Inf	Inf	Inf	Inf	Inf	Inf	Inf	Inf	Inf	Inf	Inf	Inf	Inf
Appbp2	Inf	Inf	Inf	Inf	Inf	Inf	Inf	Inf	Inf	Inf	Inf	Inf	Inf	Inf	Inf	Inf	Inf	Inf	Inf	Inf	Inf	Inf	Inf	Inf	Inf	Inf	Inf	Inf	Inf	Inf	Inf	Inf	Inf	Inf	Inf	Inf	Inf	Inf	Inf	Inf	Inf	Inf	Inf	Inf	Inf	Inf	Inf	Inf	Inf
Appl1	Inf	Inf	Inf	Inf	Inf	Inf	Inf	Inf	Inf	Inf	Inf	Inf	Inf	Inf	Inf	Inf	Inf	Inf	Inf	Inf	Inf	Inf	Inf	Inf	Inf	Inf	Inf	Inf	Inf	Inf	Inf	Inf	Inf	Inf	Inf	Inf	Inf	Inf	Inf	Inf	Inf	0.000215488	Inf	Inf	Inf	Inf	Inf	Inf	Inf
Appl2	Inf	Inf	Inf	Inf	Inf	Inf	Inf	Inf	Inf	Inf	Inf	Inf	Inf	Inf	Inf	Inf	Inf	Inf	Inf	Inf	Inf	Inf	Inf	Inf	Inf	Inf	Inf	Inf	Inf	Inf	Inf	Inf	Inf	Inf	Inf	Inf	Inf	Inf	Inf	Inf	Inf	Inf	Inf	Inf	2.98837e-05	Inf	Inf	Inf	Inf
Aprt	0.00138409	0.000100081	1.78943e-05	3.32704e-05	Inf	5.51036e-05	0.000300082	Inf	0.000492114	Inf	Inf	Inf	5.91006e-06	3.04474e-06	Inf	1.74305e-05	2.15618e-05	0.000394504	0.000149848	Inf	Inf	0.00094315	0.000102706	3.79276e-06	1.99639e-06	Inf	4.14396e-05	6.41761e-05	Inf	0.000938913	0.00256035	Inf	Inf	Inf	0.000179921	Inf	0.000184972	5.66894e-05	Inf	0.000103874	0.00127945	Inf	Inf	Inf	Inf	Inf	Inf	Inf	Inf
Aqp11	Inf	Inf	Inf	Inf	Inf	Inf	Inf	Inf	Inf	Inf	0.000360753	Inf	Inf	Inf	Inf	Inf	Inf	Inf	Inf	Inf	Inf	Inf	Inf	Inf	Inf	Inf	Inf	Inf	Inf	Inf	Inf	0.000461759	Inf	Inf	Inf	Inf	Inf	Inf	Inf	Inf	Inf	Inf	Inf	Inf	Inf	Inf	Inf	Inf	Inf
Aqp4	0.00137768	Inf	Inf	Inf	Inf	Inf	Inf	Inf	Inf	Inf	Inf	Inf	Inf	Inf	Inf	Inf	Inf	Inf	Inf	Inf	Inf	0.00169515	Inf	Inf	Inf	Inf	Inf	Inf	Inf	Inf	Inf	Inf	Inf	Inf	Inf	Inf	Inf	Inf	Inf	Inf	Inf	Inf	Inf	Inf	Inf	Inf	Inf	Inf	Inf
Aqp9	Inf	Inf	Inf	Inf	Inf	Inf	Inf	Inf	Inf	Inf	Inf	Inf	Inf	Inf	Inf	Inf	Inf	Inf	Inf	Inf	Inf	Inf	Inf	Inf	Inf	Inf	Inf	Inf	Inf	Inf	Inf	Inf	Inf	Inf	Inf	Inf	Inf	Inf	Inf	Inf	Inf	Inf	Inf	Inf	Inf	Inf	Inf	Inf	Inf
Aqr	Inf	Inf	Inf	Inf	Inf	Inf	Inf	Inf	Inf	Inf	Inf	Inf	Inf	Inf	Inf	Inf	Inf	Inf	Inf	Inf	Inf	Inf	Inf	Inf	Inf	Inf	Inf	Inf	Inf	Inf	Inf	Inf	Inf	Inf	Inf	Inf	Inf	Inf	Inf	Inf	Inf	Inf	Inf	Inf	Inf	Inf	Inf	Inf	Inf
Ar	Inf	Inf	Inf	Inf	Inf	Inf	Inf	Inf	Inf	Inf	Inf	Inf	Inf	Inf	Inf	Inf	Inf	Inf	Inf	Inf	Inf	Inf	Inf	Inf	Inf	Inf	Inf	Inf	Inf	Inf	Inf	Inf	Inf	Inf	Inf	Inf	Inf	Inf	0.000164057	Inf	Inf	Inf	Inf	Inf	Inf	Inf	Inf	Inf	Inf
Araf	Inf	Inf	Inf	Inf	Inf	Inf	Inf	Inf	Inf	Inf	Inf	7.91728e-05	Inf	Inf	Inf	Inf	Inf	Inf	Inf	Inf	Inf	0.00230036	0.000350021	Inf	Inf	0.000427653	Inf	Inf	Inf	Inf	Inf	Inf	Inf	Inf	Inf	Inf	Inf	Inf	Inf	Inf	Inf	Inf	Inf	Inf	Inf	Inf	Inf	0.00130414	Inf
Arap1	Inf	Inf	Inf	Inf	Inf	Inf	Inf	Inf	Inf	Inf	Inf	Inf	Inf	Inf	Inf	Inf	Inf	Inf	Inf	Inf	Inf	Inf	Inf	Inf	Inf	Inf	Inf	Inf	Inf	Inf	Inf	Inf	Inf	Inf	Inf	Inf	Inf	Inf	Inf	Inf	Inf	Inf	Inf	Inf	Inf	Inf	Inf	Inf	Inf
Arap2	Inf	Inf	Inf	Inf	Inf	Inf	Inf	Inf	Inf	Inf	Inf	Inf	Inf	Inf	Inf	Inf	Inf	Inf	Inf	Inf	Inf	Inf	Inf	Inf	Inf	Inf	Inf	Inf	Inf	Inf	Inf	Inf	Inf	Inf	Inf	Inf	Inf	Inf	Inf	Inf	Inf	Inf	Inf	Inf	Inf	Inf	Inf	Inf	Inf
Arap3	Inf	Inf	Inf	Inf	Inf	Inf	Inf	Inf	Inf	Inf	Inf	Inf	Inf	Inf	Inf	Inf	Inf	Inf	Inf	Inf	Inf	Inf	Inf	Inf	Inf	Inf	Inf	Inf	Inf	Inf	Inf	Inf	Inf	Inf	Inf	Inf	Inf	Inf	Inf	Inf	Inf	Inf	Inf	Inf	Inf	Inf	Inf	Inf	Inf
Arcn1	Inf	Inf	Inf	Inf	Inf	Inf	Inf	Inf	Inf	Inf	Inf	Inf	Inf	Inf	Inf	Inf	Inf	Inf	Inf	Inf	Inf	Inf	Inf	Inf	Inf	Inf	Inf	Inf	Inf	Inf	Inf	Inf	Inf	Inf	Inf	Inf	Inf	Inf	Inf	Inf	Inf	Inf	1.92383e-05	Inf	Inf	Inf	Inf	Inf	Inf
Arf1	Inf	Inf	Inf	Inf	Inf	Inf	Inf	Inf	Inf	Inf	Inf	Inf	Inf	Inf	Inf	Inf	Inf	Inf	Inf	Inf	Inf	Inf	Inf	Inf	Inf	Inf	Inf	Inf	Inf	Inf	Inf	Inf	Inf	Inf	Inf	Inf	Inf	Inf	Inf	Inf	Inf	Inf	Inf	Inf	Inf	Inf	Inf	Inf	Inf
Arf3	Inf	Inf	Inf	Inf	Inf	Inf	Inf	Inf	Inf	Inf	Inf	Inf	Inf	Inf	Inf	Inf	Inf	Inf	Inf	Inf	Inf	Inf	Inf	Inf	Inf	Inf	Inf	Inf	Inf	Inf	Inf	Inf	Inf	Inf	Inf	Inf	Inf	Inf	Inf	Inf	Inf	Inf	Inf	0.000226515	1.55197e-05	3.96774e-05	7.43318e-07	Inf	Inf
Arf4	Inf	Inf	Inf	Inf	Inf	Inf	Inf	Inf	Inf	Inf	Inf	Inf	Inf	Inf	Inf	Inf	Inf	Inf	Inf	Inf	Inf	Inf	Inf	Inf	Inf	Inf	Inf	Inf	Inf	Inf	Inf	Inf	Inf	Inf	Inf	Inf	Inf	Inf	Inf	Inf	Inf	Inf	2.69176e-07	Inf	7.2825e-05	Inf	1.98669e-05	Inf	Inf
Arf5	Inf	Inf	Inf	Inf	Inf	Inf	Inf	0.00167951	Inf	Inf	Inf	Inf	Inf	Inf	Inf	Inf	Inf	Inf	0.000690047	Inf	Inf	Inf	Inf	Inf	Inf	Inf	Inf	Inf	0.000923353	Inf	Inf	Inf	Inf	Inf	Inf	Inf	Inf	Inf	Inf	Inf	Inf	Inf	Inf	Inf	Inf	Inf	Inf	Inf	Inf
Arfgap1	Inf	Inf	Inf	Inf	Inf	0.00146367	Inf	Inf	Inf	Inf	Inf	Inf	Inf	Inf	Inf	0.000207437	0.000222388	Inf	Inf	Inf	Inf	Inf	Inf	Inf	Inf	Inf	0.000437872	0.00101422	0.000637094	Inf	Inf	Inf	Inf	Inf	Inf	Inf	0.000353015	6.23279e-05	0.000452191	Inf	Inf	Inf	Inf	Inf	Inf	Inf	Inf	Inf	Inf
Arfgap2	Inf	Inf	Inf	Inf	Inf	Inf	Inf	Inf	Inf	Inf	Inf	Inf	Inf	Inf	Inf	Inf	Inf	Inf	Inf	Inf	Inf	Inf	Inf	Inf	Inf	Inf	Inf	Inf	Inf	Inf	Inf	0.000667868	Inf	Inf	Inf	Inf	Inf	Inf	Inf	Inf	Inf	Inf	Inf	Inf	Inf	Inf	Inf	Inf	Inf
Arfgap2,Pacsin3	Inf	Inf	Inf	Inf	Inf	Inf	Inf	Inf	Inf	Inf	Inf	Inf	Inf	Inf	Inf	Inf	Inf	Inf	Inf	Inf	Inf	Inf	Inf	Inf	Inf	Inf	Inf	Inf	Inf	Inf	Inf	Inf	Inf	Inf	Inf	Inf	Inf	Inf	Inf	Inf	Inf	Inf	Inf	Inf	Inf	Inf	Inf	Inf	0.000689123
Arfgef2	Inf	Inf	Inf	0.00146872	Inf	Inf	Inf	Inf	Inf	Inf	Inf	Inf	Inf	0.000450355	Inf	Inf	0.00110339	Inf	Inf	Inf	Inf	Inf	Inf	Inf	0.000442088	Inf	Inf	Inf	Inf	Inf	Inf	Inf	Inf	Inf	Inf	Inf	Inf	Inf	Inf	Inf	Inf	Inf	Inf	Inf	Inf	Inf	Inf	Inf	Inf
Arfip2	Inf	Inf	Inf	Inf	Inf	Inf	Inf	Inf	Inf	Inf	Inf	Inf	Inf	Inf	Inf	Inf	Inf	Inf	Inf	Inf	Inf	Inf	Inf	Inf	Inf	Inf	Inf	Inf	Inf	Inf	Inf	Inf	Inf	Inf	Inf	Inf	Inf	Inf	Inf	Inf	Inf	Inf	Inf	Inf	Inf	Inf	Inf	Inf	Inf
Arfrp1	Inf	Inf	Inf	Inf	Inf	Inf	Inf	0.00202831	Inf	Inf	Inf	Inf	Inf	Inf	Inf	Inf	Inf	Inf	Inf	Inf	Inf	Inf	Inf	Inf	Inf	Inf	Inf	Inf	Inf	Inf	Inf	Inf	Inf	Inf	Inf	Inf	Inf	Inf	Inf	Inf	Inf	Inf	Inf	Inf	Inf	Inf	Inf	Inf	Inf
Arg2	Inf	Inf	Inf	Inf	Inf	Inf	Inf	Inf	Inf	Inf	Inf	Inf	Inf	Inf	Inf	Inf	Inf	Inf	Inf	Inf	Inf	Inf	Inf	Inf	Inf	Inf	Inf	Inf	Inf	Inf	Inf	Inf	Inf	Inf	Inf	Inf	Inf	Inf	Inf	Inf	Inf	Inf	Inf	Inf	Inf	Inf	Inf	Inf	Inf
Arglu1	Inf	Inf	Inf	Inf	Inf	Inf	Inf	Inf	Inf	Inf	Inf	Inf	Inf	Inf	Inf	Inf	Inf	0.00181022	0.000387417	Inf	Inf	Inf	Inf	Inf	Inf	Inf	Inf	Inf	Inf	0.00111676	Inf	Inf	Inf	Inf	Inf	Inf	Inf	Inf	Inf	0.000836047	Inf	Inf	Inf	Inf	Inf	Inf	Inf	Inf	Inf
Arglu1,mmu-mir-7654	Inf	Inf	Inf	Inf	Inf	0.000495592	Inf	Inf	Inf	Inf	Inf	Inf	Inf	Inf	Inf	Inf	Inf	Inf	Inf	Inf	Inf	Inf	Inf	Inf	Inf	Inf	0.000572738	Inf	Inf	Inf	Inf	Inf	Inf	Inf	Inf	Inf	Inf	Inf	Inf	Inf	Inf	Inf	Inf	Inf	Inf	Inf	Inf	Inf	Inf
Arhgap1	Inf	Inf	Inf	Inf	Inf	Inf	0.00276912	Inf	Inf	Inf	Inf	Inf	Inf	Inf	Inf	Inf	Inf	Inf	Inf	Inf	Inf	Inf	Inf	Inf	Inf	Inf	Inf	Inf	Inf	Inf	Inf	Inf	Inf	Inf	Inf	Inf	Inf	Inf	Inf	Inf	Inf	Inf	Inf	Inf	Inf	Inf	Inf	Inf	Inf
Arhgap12	Inf	Inf	Inf	Inf	Inf	Inf	Inf	Inf	Inf	Inf	Inf	Inf	Inf	Inf	Inf	Inf	Inf	Inf	Inf	Inf	Inf	Inf	Inf	Inf	Inf	Inf	Inf	Inf	Inf	Inf	Inf	Inf	Inf	Inf	Inf	Inf	Inf	Inf	Inf	Inf	Inf	Inf	Inf	Inf	Inf	Inf	Inf	Inf	Inf
Arhgap17	Inf	Inf	Inf	Inf	Inf	Inf	Inf	Inf	Inf	Inf	Inf	Inf	Inf	Inf	Inf	Inf	Inf	Inf	Inf	Inf	Inf	Inf	Inf	Inf	Inf	Inf	Inf	Inf	Inf	Inf	Inf	Inf	Inf	Inf	Inf	Inf	Inf	Inf	Inf	Inf	Inf	Inf	Inf	Inf	Inf	Inf	Inf	Inf	Inf
Arhgap18	Inf	Inf	Inf	Inf	Inf	Inf	Inf	Inf	Inf	Inf	Inf	Inf	Inf	Inf	Inf	Inf	Inf	Inf	Inf	Inf	Inf	Inf	Inf	Inf	Inf	Inf	Inf	Inf	Inf	Inf	Inf	Inf	Inf	Inf	Inf	Inf	Inf	Inf	Inf	Inf	Inf	Inf	Inf	Inf	Inf	Inf	Inf	Inf	Inf
Arhgap20	Inf	Inf	Inf	Inf	Inf	Inf	Inf	Inf	Inf	Inf	Inf	Inf	Inf	Inf	Inf	0.000551579	Inf	Inf	Inf	Inf	Inf	Inf	Inf	Inf	Inf	Inf	Inf	Inf	Inf	Inf	Inf	Inf	Inf	Inf	Inf	0.000770386	4.37139e-05	0.000198569	Inf	Inf	Inf	Inf	Inf	Inf	Inf	Inf	Inf	Inf	Inf
Arhgap21	Inf	Inf	Inf	Inf	Inf	Inf	Inf	Inf	Inf	0.00156649	Inf	Inf	Inf	Inf	Inf	Inf	Inf	Inf	Inf	Inf	Inf	Inf	Inf	Inf	Inf	Inf	Inf	Inf	Inf	Inf	Inf	Inf	Inf	Inf	Inf	Inf	Inf	Inf	Inf	Inf	Inf	Inf	Inf	Inf	Inf	Inf	Inf	Inf	Inf
Arhgap23	Inf	0.00133639	Inf	Inf	Inf	Inf	Inf	Inf	Inf	Inf	Inf	Inf	Inf	Inf	Inf	Inf	Inf	Inf	Inf	Inf	Inf	Inf	Inf	Inf	Inf	Inf	Inf	Inf	Inf	Inf	Inf	Inf	Inf	Inf	Inf	Inf	Inf	Inf	Inf	Inf	Inf	Inf	Inf	Inf	Inf	Inf	Inf	Inf	Inf
Arhgap24	Inf	Inf	Inf	Inf	Inf	Inf	Inf	Inf	Inf	Inf	Inf	Inf	Inf	Inf	Inf	Inf	Inf	Inf	Inf	Inf	Inf	Inf	Inf	Inf	Inf	Inf	Inf	Inf	Inf	Inf	Inf	Inf	Inf	Inf	Inf	Inf	Inf	Inf	Inf	Inf	Inf	Inf	Inf	Inf	Inf	Inf	Inf	Inf	Inf
Arhgap26	Inf	Inf	Inf	Inf	Inf	Inf	Inf	Inf	Inf	Inf	Inf	Inf	Inf	Inf	Inf	Inf	Inf	Inf	Inf	Inf	Inf	Inf	Inf	Inf	Inf	Inf	Inf	Inf	Inf	Inf	Inf	2.4971e-05	Inf	Inf	Inf	Inf	Inf	Inf	Inf	Inf	Inf	Inf	Inf	Inf	Inf	Inf	Inf	0.000436316	0.000476221
Arhgap27	Inf	Inf	Inf	Inf	Inf	Inf	Inf	Inf	Inf	Inf	Inf	Inf	Inf	Inf	Inf	Inf	Inf	Inf	Inf	Inf	Inf	Inf	Inf	Inf	Inf	Inf	Inf	Inf	Inf	Inf	Inf	Inf	Inf	Inf	Inf	Inf	Inf	Inf	Inf	Inf	Inf	Inf	Inf	Inf	Inf	Inf	Inf	Inf	Inf
Arhgap32	Inf	Inf	Inf	Inf	Inf	Inf	Inf	Inf	Inf	Inf	Inf	Inf	Inf	Inf	Inf	Inf	Inf	Inf	Inf	Inf	Inf	Inf	Inf	Inf	Inf	Inf	Inf	Inf	Inf	Inf	Inf	Inf	Inf	Inf	Inf	Inf	Inf	Inf	Inf	Inf	0.00159228	Inf	Inf	Inf	Inf	Inf	Inf	Inf	Inf
Arhgap33	Inf	Inf	Inf	Inf	Inf	Inf	Inf	Inf	Inf	0.00205266	Inf	Inf	Inf	Inf	Inf	Inf	Inf	Inf	Inf	Inf	Inf	Inf	Inf	Inf	Inf	Inf	Inf	Inf	Inf	Inf	Inf	Inf	Inf	Inf	Inf	Inf	Inf	Inf	Inf	Inf	Inf	Inf	Inf	Inf	Inf	Inf	Inf	Inf	Inf
Arhgap36	Inf	Inf	Inf	Inf	Inf	Inf	Inf	Inf	Inf	Inf	Inf	Inf	Inf	Inf	Inf	Inf	Inf	Inf	Inf	Inf	Inf	Inf	Inf	Inf	Inf	Inf	Inf	Inf	Inf	Inf	0.0023302	Inf	Inf	Inf	Inf	Inf	Inf	Inf	Inf	Inf	Inf	Inf	Inf	Inf	Inf	Inf	Inf	Inf	Inf
Arhgap39,C030006K11Rik,Lrrc24	Inf	Inf	Inf	Inf	Inf	Inf	Inf	Inf	Inf	Inf	Inf	Inf	Inf	Inf	Inf	Inf	Inf	Inf	Inf	Inf	Inf	Inf	Inf	Inf	Inf	Inf	Inf	Inf	Inf	Inf	Inf	Inf	Inf	Inf	Inf	Inf	Inf	Inf	Inf	Inf	Inf	Inf	Inf	Inf	Inf	Inf	Inf	Inf	Inf
Arhgap4	Inf	Inf	Inf	Inf	Inf	Inf	Inf	Inf	Inf	Inf	Inf	Inf	Inf	Inf	Inf	Inf	Inf	Inf	Inf	Inf	Inf	Inf	Inf	Inf	Inf	Inf	Inf	Inf	Inf	Inf	Inf	Inf	Inf	Inf	Inf	Inf	Inf	Inf	Inf	Inf	Inf	Inf	Inf	Inf	Inf	Inf	Inf	Inf	Inf
Arhgap42	Inf	Inf	Inf	Inf	Inf	Inf	Inf	Inf	Inf	Inf	Inf	Inf	Inf	Inf	Inf	Inf	Inf	Inf	Inf	Inf	Inf	Inf	Inf	Inf	Inf	Inf	Inf	Inf	Inf	Inf	Inf	Inf	Inf	Inf	Inf	Inf	Inf	Inf	Inf	Inf	Inf	Inf	Inf	Inf	Inf	Inf	Inf	Inf	Inf
Arhgap44	Inf	Inf	Inf	Inf	Inf	Inf	Inf	Inf	Inf	Inf	Inf	Inf	Inf	Inf	Inf	Inf	Inf	Inf	Inf	Inf	Inf	Inf	Inf	Inf	Inf	Inf	Inf	Inf	Inf	Inf	Inf	Inf	Inf	Inf	Inf	Inf	Inf	Inf	Inf	Inf	Inf	Inf	Inf	Inf	Inf	Inf	Inf	Inf	Inf
Arhgap5	Inf	Inf	Inf	Inf	Inf	Inf	Inf	Inf	Inf	Inf	Inf	Inf	Inf	Inf	Inf	Inf	Inf	0.00144261	Inf	Inf	0.000110343	Inf	Inf	Inf	Inf	Inf	Inf	Inf	Inf	Inf	Inf	Inf	Inf	Inf	Inf	Inf	Inf	Inf	Inf	0.000455953	Inf	Inf	Inf	Inf	Inf	Inf	Inf	Inf	Inf
Arhgap6	Inf	Inf	Inf	Inf	Inf	Inf	Inf	Inf	Inf	Inf	Inf	Inf	Inf	Inf	Inf	Inf	Inf	Inf	Inf	Inf	Inf	Inf	Inf	Inf	Inf	Inf	Inf	Inf	Inf	Inf	Inf	Inf	Inf	Inf	Inf	Inf	Inf	Inf	Inf	Inf	Inf	Inf	Inf	Inf	Inf	Inf	Inf	Inf	Inf
Arhgdia	Inf	Inf	Inf	Inf	Inf	Inf	Inf	Inf	Inf	Inf	Inf	Inf	Inf	Inf	Inf	Inf	Inf	Inf	Inf	Inf	Inf	Inf	Inf	Inf	Inf	Inf	Inf	Inf	Inf	Inf	Inf	Inf	Inf	Inf	Inf	Inf	Inf	Inf	Inf	Inf	Inf	Inf	Inf	Inf	Inf	Inf	Inf	0.000563074	Inf
Arhgdib	Inf	Inf	Inf	Inf	Inf	Inf	Inf	Inf	Inf	Inf	Inf	Inf	Inf	Inf	Inf	Inf	Inf	Inf	Inf	Inf	Inf	Inf	Inf	Inf	Inf	Inf	Inf	Inf	Inf	Inf	Inf	Inf	Inf	Inf	Inf	Inf	Inf	Inf	Inf	Inf	Inf	Inf	Inf	Inf	Inf	Inf	Inf	0.000770722	0.00052716
Arhgef1	Inf	Inf	Inf	Inf	Inf	Inf	Inf	Inf	Inf	Inf	Inf	Inf	Inf	Inf	Inf	Inf	Inf	Inf	Inf	Inf	Inf	Inf	Inf	Inf	Inf	Inf	Inf	Inf	Inf	Inf	Inf	Inf	Inf	Inf	Inf	Inf	Inf	Inf	Inf	Inf	Inf	Inf	Inf	Inf	Inf	Inf	Inf	Inf	Inf
Arhgef10	Inf	Inf	Inf	Inf	Inf	Inf	Inf	Inf	Inf	Inf	Inf	Inf	Inf	Inf	Inf	Inf	Inf	Inf	Inf	Inf	Inf	0.00153576	Inf	Inf	Inf	Inf	Inf	Inf	Inf	Inf	Inf	Inf	Inf	Inf	Inf	Inf	Inf	Inf	Inf	Inf	Inf	Inf	7.87128e-06	Inf	Inf	Inf	Inf	Inf	Inf
Arhgef10,Cln8	Inf	Inf	Inf	Inf	Inf	Inf	Inf	Inf	Inf	Inf	Inf	Inf	Inf	Inf	Inf	Inf	Inf	Inf	Inf	Inf	Inf	Inf	Inf	Inf	Inf	Inf	Inf	Inf	Inf	Inf	Inf	Inf	Inf	Inf	Inf	Inf	Inf	Inf	Inf	Inf	Inf	0.000722994	1.27569e-05	Inf	Inf	Inf	Inf	Inf	0.00109205
Arhgef10l	Inf	Inf	Inf	Inf	Inf	Inf	Inf	Inf	Inf	0.00452865	Inf	Inf	Inf	Inf	Inf	Inf	Inf	Inf	Inf	0.00257088	Inf	Inf	Inf	Inf	Inf	Inf	Inf	Inf	Inf	Inf	Inf	Inf	Inf	Inf	Inf	Inf	Inf	Inf	Inf	Inf	Inf	Inf	Inf	Inf	Inf	Inf	Inf	Inf	Inf
Arhgef11	Inf	Inf	Inf	Inf	Inf	Inf	Inf	Inf	Inf	Inf	Inf	Inf	Inf	Inf	Inf	Inf	Inf	Inf	Inf	Inf	Inf	Inf	Inf	Inf	Inf	Inf	Inf	Inf	Inf	Inf	Inf	Inf	Inf	Inf	Inf	Inf	Inf	Inf	Inf	Inf	Inf	Inf	Inf	Inf	Inf	Inf	Inf	Inf	Inf
Arhgef11,Gm24109	Inf	0.000603646	Inf	Inf	Inf	Inf	Inf	Inf	Inf	Inf	Inf	Inf	Inf	Inf	Inf	Inf	Inf	Inf	Inf	Inf	Inf	Inf	0.000178854	Inf	Inf	Inf	Inf	Inf	Inf	Inf	Inf	Inf	Inf	Inf	Inf	Inf	Inf	Inf	Inf	Inf	Inf	Inf	Inf	Inf	Inf	Inf	Inf	Inf	Inf
Arhgef12	Inf	Inf	Inf	Inf	Inf	Inf	0.00210574	Inf	Inf	Inf	Inf	Inf	Inf	Inf	0.00056217	0.0013994	0.00111655	0.000546497	Inf	0.00168854	Inf	Inf	Inf	Inf	Inf	Inf	Inf	Inf	0.00103586	Inf	Inf	Inf	Inf	Inf	Inf	4.68437e-05	3.53274e-05	5.81178e-05	4.58953e-07	4.73796e-05	Inf	Inf	Inf	Inf	Inf	Inf	Inf	Inf	Inf
Arhgef15	0.00154507	Inf	Inf	Inf	Inf	Inf	Inf	Inf	Inf	Inf	1.02935e-05	0.000175393	Inf	Inf	Inf	Inf	Inf	Inf	Inf	Inf	Inf	0.000464602	Inf	Inf	Inf	Inf	Inf	Inf	Inf	Inf	Inf	1.22823e-05	2.45076e-05	Inf	Inf	Inf	Inf	Inf	Inf	Inf	Inf	Inf	Inf	Inf	Inf	Inf	Inf	Inf	Inf
Arhgef15,Odf4	Inf	Inf	Inf	Inf	Inf	Inf	Inf	Inf	Inf	Inf	9.63893e-07	3.496e-06	6.17216e-05	Inf	Inf	Inf	Inf	Inf	Inf	Inf	Inf	Inf	Inf	Inf	Inf	Inf	Inf	Inf	Inf	Inf	Inf	6.80456e-08	2.92229e-07	2.93226e-05	Inf	Inf	Inf	Inf	Inf	Inf	Inf	Inf	Inf	Inf	Inf	Inf	Inf	Inf	Inf
Arhgef17	Inf	Inf	Inf	Inf	Inf	Inf	Inf	Inf	Inf	Inf	7.39658e-07	2.08287e-06	3.52676e-06	0.000408926	Inf	Inf	Inf	Inf	Inf	Inf	Inf	Inf	Inf	Inf	Inf	Inf	Inf	Inf	Inf	Inf	Inf	2.30052e-06	9.18855e-07	9.97875e-07	7.66821e-05	Inf	Inf	Inf	Inf	Inf	Inf	Inf	Inf	Inf	Inf	Inf	Inf	Inf	Inf
Arhgef18	Inf	Inf	Inf	Inf	Inf	Inf	Inf	0.00180725	Inf	Inf	Inf	Inf	Inf	Inf	Inf	Inf	Inf	Inf	Inf	Inf	Inf	Inf	Inf	Inf	Inf	Inf	Inf	Inf	Inf	Inf	Inf	Inf	Inf	Inf	Inf	Inf	Inf	Inf	Inf	Inf	Inf	Inf	Inf	Inf	Inf	Inf	Inf	Inf	Inf
Arhgef19	Inf	Inf	Inf	Inf	Inf	Inf	Inf	Inf	Inf	Inf	Inf	Inf	Inf	Inf	Inf	Inf	Inf	Inf	Inf	Inf	Inf	Inf	Inf	Inf	Inf	Inf	Inf	Inf	Inf	Inf	Inf	Inf	Inf	Inf	Inf	Inf	Inf	Inf	Inf	Inf	Inf	Inf	Inf	Inf	Inf	Inf	Inf	Inf	Inf
Arhgef2	Inf	Inf	Inf	Inf	Inf	Inf	Inf	Inf	Inf	Inf	Inf	Inf	Inf	Inf	Inf	Inf	Inf	Inf	Inf	Inf	0.000339014	Inf	Inf	Inf	Inf	Inf	Inf	Inf	Inf	Inf	Inf	Inf	Inf	Inf	Inf	Inf	Inf	Inf	Inf	Inf	0.00116778	Inf	Inf	Inf	Inf	Inf	Inf	Inf	Inf
Arhgef25	Inf	Inf	Inf	Inf	Inf	Inf	Inf	Inf	Inf	Inf	Inf	Inf	Inf	Inf	Inf	Inf	Inf	Inf	Inf	Inf	Inf	Inf	Inf	Inf	Inf	Inf	Inf	Inf	Inf	Inf	Inf	Inf	Inf	Inf	Inf	Inf	Inf	Inf	Inf	Inf	Inf	Inf	Inf	Inf	Inf	Inf	Inf	Inf	Inf
Arhgef28	Inf	Inf	Inf	Inf	Inf	Inf	Inf	Inf	Inf	Inf	Inf	Inf	Inf	Inf	Inf	Inf	Inf	Inf	Inf	Inf	Inf	Inf	Inf	Inf	Inf	Inf	Inf	Inf	Inf	Inf	Inf	Inf	Inf	Inf	Inf	Inf	Inf	Inf	Inf	Inf	Inf	Inf	Inf	Inf	Inf	Inf	Inf	Inf	Inf
Arhgef3	Inf	Inf	Inf	Inf	Inf	Inf	Inf	Inf	Inf	Inf	Inf	Inf	Inf	Inf	Inf	Inf	Inf	Inf	Inf	Inf	Inf	Inf	Inf	Inf	Inf	Inf	Inf	Inf	Inf	Inf	Inf	Inf	Inf	Inf	Inf	Inf	Inf	Inf	Inf	Inf	Inf	Inf	Inf	Inf	Inf	Inf	Inf	Inf	Inf
Arhgef33	Inf	Inf	Inf	Inf	Inf	0.00203053	Inf	Inf	Inf	Inf	Inf	Inf	Inf	Inf	Inf	Inf	Inf	Inf	Inf	Inf	Inf	Inf	Inf	Inf	Inf	Inf	Inf	Inf	Inf	Inf	Inf	Inf	Inf	Inf	Inf	Inf	Inf	Inf	Inf	Inf	Inf	Inf	Inf	Inf	Inf	Inf	Inf	Inf	Inf
Arhgef37	Inf	Inf	Inf	Inf	Inf	Inf	Inf	Inf	Inf	Inf	Inf	Inf	Inf	Inf	Inf	Inf	Inf	Inf	Inf	Inf	Inf	Inf	Inf	Inf	Inf	Inf	Inf	Inf	Inf	Inf	Inf	Inf	Inf	Inf	Inf	Inf	Inf	Inf	Inf	Inf	Inf	Inf	Inf	Inf	Inf	Inf	Inf	Inf	Inf
Arhgef4	Inf	Inf	Inf	Inf	Inf	Inf	Inf	Inf	Inf	Inf	Inf	Inf	Inf	Inf	Inf	Inf	Inf	Inf	Inf	Inf	Inf	Inf	Inf	Inf	Inf	Inf	Inf	Inf	Inf	Inf	Inf	Inf	Inf	Inf	Inf	Inf	Inf	Inf	Inf	Inf	Inf	Inf	Inf	Inf	Inf	Inf	Inf	Inf	Inf
Arhgef40	Inf	Inf	Inf	Inf	0.000330801	Inf	Inf	Inf	Inf	Inf	Inf	Inf	Inf	Inf	Inf	Inf	Inf	Inf	Inf	Inf	Inf	Inf	Inf	Inf	Inf	Inf	Inf	Inf	Inf	Inf	Inf	Inf	Inf	Inf	Inf	Inf	Inf	Inf	Inf	Inf	Inf	Inf	Inf	Inf	Inf	Inf	Inf	Inf	Inf
Arhgef5	Inf	Inf	Inf	Inf	Inf	Inf	Inf	Inf	Inf	Inf	Inf	Inf	Inf	Inf	Inf	Inf	Inf	Inf	Inf	Inf	Inf	Inf	Inf	Inf	Inf	Inf	Inf	Inf	Inf	Inf	Inf	Inf	Inf	Inf	Inf	Inf	Inf	Inf	Inf	Inf	Inf	Inf	Inf	Inf	Inf	3.58405e-05	Inf	Inf	Inf
Arhgef6	Inf	Inf	Inf	Inf	Inf	Inf	Inf	Inf	Inf	Inf	Inf	Inf	Inf	Inf	Inf	Inf	Inf	Inf	Inf	Inf	Inf	Inf	Inf	Inf	Inf	Inf	Inf	Inf	Inf	Inf	Inf	Inf	Inf	Inf	Inf	Inf	Inf	Inf	Inf	Inf	Inf	Inf	Inf	Inf	Inf	Inf	Inf	Inf	Inf
Arhgef7	Inf	Inf	Inf	Inf	Inf	Inf	Inf	Inf	Inf	Inf	Inf	0.000238716	0.000360617	0.000106336	0.000470693	Inf	Inf	Inf	Inf	Inf	Inf	Inf	Inf	Inf	Inf	Inf	Inf	Inf	Inf	Inf	Inf	Inf	Inf	Inf	Inf	0.00031926	Inf	Inf	Inf	Inf	Inf	Inf	Inf	Inf	Inf	Inf	Inf	Inf	Inf
Arid1a	Inf	Inf	Inf	Inf	Inf	Inf	Inf	Inf	Inf	Inf	Inf	Inf	Inf	Inf	Inf	Inf	Inf	Inf	Inf	Inf	0.000410309	Inf	Inf	Inf	Inf	Inf	Inf	Inf	Inf	Inf	Inf	Inf	Inf	Inf	Inf	Inf	Inf	Inf	Inf	Inf	Inf	Inf	Inf	Inf	Inf	Inf	Inf	Inf	Inf
Arid1b	Inf	Inf	Inf	Inf	Inf	Inf	Inf	Inf	Inf	Inf	Inf	Inf	Inf	Inf	Inf	Inf	Inf	Inf	Inf	Inf	Inf	Inf	Inf	Inf	Inf	Inf	Inf	Inf	Inf	Inf	Inf	Inf	Inf	Inf	Inf	Inf	Inf	Inf	Inf	Inf	Inf	Inf	Inf	Inf	Inf	Inf	Inf	Inf	Inf
Arid2	Inf	Inf	Inf	Inf	Inf	Inf	Inf	Inf	Inf	Inf	Inf	Inf	Inf	Inf	Inf	Inf	Inf	Inf	Inf	Inf	Inf	Inf	Inf	Inf	Inf	Inf	Inf	Inf	Inf	Inf	Inf	Inf	Inf	Inf	Inf	Inf	Inf	Inf	Inf	Inf	Inf	Inf	Inf	Inf	Inf	Inf	Inf	Inf	Inf
Arid2,Gm25397	Inf	Inf	Inf	Inf	Inf	Inf	Inf	Inf	Inf	Inf	Inf	Inf	Inf	Inf	Inf	Inf	Inf	Inf	Inf	Inf	Inf	Inf	Inf	Inf	Inf	Inf	Inf	Inf	Inf	Inf	Inf	Inf	Inf	Inf	Inf	Inf	Inf	Inf	Inf	Inf	Inf	Inf	Inf	Inf	Inf	Inf	Inf	Inf	Inf
Arid4a	Inf	Inf	Inf	Inf	Inf	0.00182541	0.000212725	0.000386429	0.000505857	Inf	Inf	Inf	Inf	Inf	Inf	0.000906395	8.78915e-05	0.000863454	Inf	Inf	Inf	Inf	Inf	Inf	0.000408313	Inf	0.00127341	3.53209e-05	0.000233081	0.000219827	Inf	Inf	Inf	Inf	Inf	Inf	Inf	0.000483109	Inf	Inf	Inf	Inf	Inf	Inf	Inf	Inf	Inf	Inf	Inf
Arid4b	Inf	Inf	Inf	Inf	Inf	Inf	Inf	Inf	Inf	Inf	Inf	Inf	Inf	Inf	Inf	Inf	Inf	Inf	Inf	Inf	Inf	Inf	Inf	Inf	Inf	Inf	Inf	Inf	Inf	Inf	Inf	Inf	Inf	Inf	Inf	Inf	Inf	Inf	Inf	Inf	Inf	Inf	Inf	Inf	Inf	Inf	Inf	Inf	Inf
Arid5a	Inf	Inf	Inf	Inf	Inf	Inf	Inf	Inf	Inf	Inf	Inf	Inf	Inf	Inf	Inf	Inf	Inf	Inf	Inf	Inf	Inf	Inf	Inf	Inf	Inf	Inf	Inf	Inf	Inf	Inf	Inf	Inf	Inf	Inf	Inf	Inf	Inf	Inf	Inf	Inf	Inf	Inf	Inf	Inf	Inf	Inf	Inf	Inf	Inf
Arid5b	Inf	Inf	Inf	Inf	Inf	Inf	Inf	Inf	Inf	Inf	Inf	Inf	Inf	Inf	Inf	Inf	Inf	Inf	Inf	Inf	Inf	Inf	Inf	Inf	Inf	Inf	Inf	Inf	Inf	Inf	Inf	Inf	Inf	Inf	Inf	Inf	Inf	Inf	Inf	Inf	Inf	Inf	Inf	Inf	Inf	Inf	Inf	Inf	Inf
Arih2	Inf	Inf	Inf	Inf	Inf	Inf	Inf	Inf	Inf	Inf	Inf	0.000391103	Inf	Inf	Inf	Inf	Inf	Inf	Inf	Inf	Inf	Inf	Inf	Inf	Inf	Inf	Inf	Inf	Inf	Inf	Inf	Inf	Inf	Inf	Inf	Inf	Inf	Inf	Inf	Inf	Inf	Inf	Inf	Inf	Inf	Inf	Inf	0.000190972	9.55036e-05
Arl1	Inf	Inf	Inf	Inf	Inf	Inf	Inf	Inf	Inf	Inf	Inf	Inf	Inf	Inf	Inf	Inf	Inf	Inf	Inf	Inf	Inf	Inf	Inf	Inf	Inf	Inf	Inf	Inf	Inf	Inf	Inf	Inf	Inf	Inf	Inf	Inf	0.000205053	Inf	Inf	Inf	Inf	Inf	2.01988e-05	Inf	Inf	Inf	Inf	0.00184662	Inf
Arl13b	Inf	Inf	Inf	Inf	Inf	Inf	Inf	Inf	Inf	Inf	Inf	Inf	Inf	Inf	Inf	Inf	Inf	Inf	Inf	Inf	Inf	Inf	Inf	Inf	Inf	Inf	Inf	Inf	Inf	Inf	Inf	Inf	Inf	Inf	Inf	Inf	Inf	Inf	Inf	Inf	Inf	Inf	Inf	Inf	Inf	Inf	Inf	Inf	Inf
Arl14ep	Inf	Inf	Inf	Inf	Inf	Inf	Inf	Inf	Inf	Inf	Inf	Inf	Inf	Inf	Inf	Inf	Inf	Inf	Inf	Inf	Inf	Inf	Inf	Inf	Inf	Inf	Inf	Inf	Inf	Inf	Inf	Inf	Inf	Inf	Inf	Inf	Inf	Inf	Inf	Inf	Inf	Inf	Inf	Inf	Inf	Inf	Inf	Inf	0.00125659
Arl15	Inf	Inf	Inf	Inf	Inf	Inf	Inf	Inf	Inf	Inf	Inf	Inf	Inf	Inf	Inf	Inf	Inf	Inf	Inf	Inf	Inf	Inf	Inf	Inf	Inf	Inf	Inf	Inf	Inf	Inf	Inf	Inf	Inf	Inf	Inf	Inf	Inf	Inf	Inf	Inf	Inf	Inf	Inf	Inf	Inf	Inf	Inf	Inf	Inf
Arl2	Inf	Inf	Inf	Inf	Inf	Inf	Inf	Inf	Inf	Inf	Inf	Inf	Inf	Inf	Inf	Inf	Inf	Inf	0.000530122	0.00255474	Inf	Inf	Inf	Inf	Inf	Inf	Inf	Inf	Inf	Inf	Inf	Inf	Inf	Inf	Inf	Inf	Inf	Inf	Inf	Inf	Inf	Inf	Inf	Inf	Inf	Inf	Inf	Inf	Inf
Arl2bp	Inf	Inf	Inf	Inf	Inf	Inf	Inf	Inf	Inf	Inf	Inf	Inf	Inf	Inf	Inf	Inf	Inf	Inf	Inf	Inf	Inf	Inf	Inf	Inf	Inf	Inf	Inf	Inf	Inf	Inf	Inf	Inf	Inf	Inf	Inf	Inf	Inf	Inf	Inf	Inf	Inf	Inf	Inf	Inf	Inf	Inf	Inf	Inf	Inf
Arl3	Inf	Inf	Inf	Inf	Inf	Inf	Inf	Inf	Inf	Inf	Inf	Inf	Inf	Inf	Inf	Inf	Inf	Inf	Inf	0.00295179	Inf	Inf	Inf	Inf	Inf	Inf	Inf	Inf	Inf	Inf	Inf	Inf	Inf	Inf	Inf	Inf	Inf	Inf	Inf	Inf	Inf	Inf	Inf	Inf	Inf	Inf	Inf	0.000707893	0.000159024
Arl4d	Inf	Inf	0.000624719	5.99056e-05	Inf	Inf	0.000195566	0.000301205	2.22742e-06	3.56095e-05	Inf	Inf	Inf	Inf	Inf	Inf	0.000142476	0.0018998	4.9824e-06	3.58776e-06	Inf	Inf	Inf	Inf	0.000154869	Inf	Inf	0.000635292	0.000371131	8.17971e-06	3.77072e-05	Inf	Inf	Inf	Inf	Inf	Inf	Inf	Inf	Inf	0.000440068	Inf	Inf	Inf	Inf	Inf	Inf	Inf	Inf
Arl5a	Inf	Inf	Inf	Inf	Inf	Inf	Inf	Inf	Inf	Inf	Inf	Inf	0.000165505	Inf	0.000771144	5.8143e-05	0.000296931	Inf	Inf	Inf	Inf	Inf	Inf	Inf	Inf	Inf	Inf	Inf	Inf	Inf	Inf	Inf	Inf	Inf	Inf	Inf	8.67694e-05	0.000171632	Inf	Inf	Inf	Inf	Inf	Inf	Inf	Inf	Inf	Inf	Inf
Arl5b	Inf	Inf	Inf	Inf	Inf	Inf	Inf	0.000721391	Inf	Inf	Inf	Inf	Inf	Inf	Inf	Inf	Inf	0.00148089	Inf	Inf	Inf	Inf	Inf	Inf	Inf	Inf	Inf	Inf	Inf	Inf	Inf	Inf	Inf	Inf	Inf	Inf	Inf	Inf	Inf	Inf	Inf	Inf	Inf	Inf	Inf	Inf	Inf	Inf	Inf
Arl6	Inf	Inf	Inf	Inf	Inf	Inf	Inf	Inf	Inf	Inf	Inf	Inf	Inf	Inf	Inf	Inf	Inf	Inf	Inf	Inf	Inf	Inf	Inf	Inf	Inf	Inf	Inf	Inf	Inf	Inf	Inf	Inf	Inf	Inf	Inf	Inf	Inf	Inf	Inf	Inf	Inf	Inf	Inf	Inf	Inf	Inf	Inf	Inf	Inf
Arl6ip1	Inf	Inf	Inf	Inf	Inf	Inf	Inf	Inf	Inf	Inf	Inf	Inf	Inf	Inf	Inf	Inf	Inf	Inf	Inf	Inf	Inf	Inf	Inf	Inf	Inf	Inf	Inf	Inf	Inf	Inf	Inf	Inf	Inf	Inf	Inf	Inf	Inf	Inf	Inf	Inf	Inf	Inf	Inf	Inf	3.95054e-05	Inf	Inf	Inf	Inf
Arl6ip5	Inf	Inf	Inf	Inf	Inf	Inf	Inf	Inf	Inf	Inf	0.000512651	Inf	Inf	Inf	Inf	Inf	Inf	Inf	Inf	Inf	7.94931e-05	Inf	Inf	Inf	Inf	Inf	Inf	Inf	Inf	Inf	Inf	Inf	Inf	Inf	Inf	Inf	Inf	Inf	Inf	Inf	Inf	Inf	4.86981e-05	0.000227517	Inf	Inf	Inf	Inf	Inf
Arl6ip6	Inf	Inf	Inf	Inf	Inf	Inf	Inf	Inf	Inf	Inf	Inf	Inf	Inf	Inf	Inf	Inf	Inf	Inf	Inf	Inf	Inf	Inf	Inf	Inf	Inf	Inf	Inf	Inf	Inf	Inf	Inf	Inf	Inf	Inf	Inf	Inf	Inf	Inf	Inf	Inf	Inf	Inf	Inf	Inf	Inf	Inf	Inf	Inf	Inf
Arl8a	Inf	Inf	Inf	Inf	Inf	Inf	Inf	Inf	Inf	Inf	Inf	Inf	Inf	Inf	Inf	Inf	Inf	Inf	Inf	Inf	Inf	Inf	Inf	Inf	Inf	Inf	Inf	Inf	Inf	Inf	Inf	Inf	Inf	Inf	Inf	Inf	Inf	Inf	Inf	Inf	Inf	Inf	Inf	Inf	Inf	Inf	Inf	Inf	Inf
Arl8b	Inf	Inf	Inf	Inf	Inf	Inf	Inf	Inf	Inf	Inf	Inf	Inf	Inf	Inf	Inf	Inf	Inf	Inf	Inf	Inf	Inf	Inf	Inf	Inf	Inf	Inf	Inf	Inf	Inf	Inf	Inf	Inf	Inf	Inf	Inf	Inf	Inf	Inf	Inf	Inf	Inf	Inf	Inf	Inf	Inf	Inf	Inf	Inf	Inf
Armc3	Inf	Inf	Inf	Inf	Inf	Inf	Inf	Inf	Inf	Inf	Inf	Inf	Inf	Inf	Inf	Inf	Inf	Inf	Inf	Inf	Inf	Inf	Inf	Inf	Inf	Inf	Inf	Inf	Inf	Inf	Inf	Inf	Inf	Inf	Inf	Inf	Inf	Inf	Inf	Inf	Inf	Inf	Inf	Inf	Inf	Inf	Inf	Inf	Inf
Armc6	Inf	Inf	Inf	Inf	Inf	Inf	Inf	Inf	Inf	Inf	Inf	Inf	Inf	Inf	Inf	Inf	Inf	Inf	Inf	Inf	Inf	Inf	Inf	Inf	Inf	Inf	Inf	Inf	Inf	Inf	Inf	Inf	Inf	Inf	Inf	Inf	Inf	Inf	Inf	Inf	Inf	Inf	Inf	Inf	Inf	Inf	Inf	Inf	Inf
Armc7	Inf	Inf	Inf	Inf	Inf	Inf	Inf	Inf	Inf	Inf	Inf	Inf	0.000235549	Inf	Inf	Inf	Inf	Inf	Inf	Inf	Inf	Inf	Inf	Inf	Inf	Inf	Inf	Inf	Inf	Inf	Inf	Inf	Inf	Inf	Inf	Inf	Inf	Inf	Inf	Inf	Inf	Inf	Inf	Inf	Inf	Inf	Inf	Inf	Inf
Armc8	Inf	Inf	Inf	Inf	Inf	Inf	Inf	Inf	Inf	Inf	Inf	Inf	Inf	Inf	Inf	Inf	Inf	Inf	Inf	Inf	Inf	Inf	Inf	Inf	Inf	Inf	Inf	Inf	Inf	Inf	Inf	Inf	Inf	Inf	Inf	Inf	Inf	Inf	Inf	Inf	Inf	Inf	Inf	Inf	Inf	Inf	Inf	Inf	Inf
Armc9	Inf	Inf	Inf	Inf	Inf	Inf	Inf	Inf	Inf	Inf	Inf	Inf	Inf	Inf	Inf	Inf	Inf	Inf	Inf	Inf	Inf	Inf	Inf	Inf	Inf	Inf	Inf	Inf	Inf	Inf	Inf	Inf	Inf	Inf	Inf	Inf	Inf	Inf	Inf	Inf	Inf	Inf	Inf	Inf	Inf	Inf	Inf	Inf	Inf
Armcx1	Inf	Inf	Inf	Inf	Inf	Inf	Inf	Inf	Inf	Inf	Inf	Inf	Inf	Inf	Inf	Inf	Inf	Inf	Inf	Inf	Inf	Inf	Inf	Inf	Inf	Inf	Inf	Inf	Inf	Inf	Inf	Inf	Inf	Inf	Inf	Inf	Inf	Inf	Inf	Inf	Inf	Inf	Inf	0.000198517	Inf	Inf	Inf	Inf	Inf
Armcx2	Inf	Inf	Inf	Inf	Inf	Inf	Inf	Inf	Inf	Inf	Inf	Inf	Inf	Inf	Inf	Inf	Inf	Inf	Inf	Inf	Inf	Inf	Inf	Inf	Inf	Inf	Inf	Inf	Inf	Inf	Inf	Inf	Inf	Inf	Inf	Inf	Inf	Inf	Inf	Inf	Inf	Inf	Inf	Inf	Inf	Inf	Inf	Inf	Inf
Armcx3	Inf	Inf	Inf	Inf	Inf	Inf	Inf	Inf	Inf	Inf	Inf	Inf	Inf	Inf	Inf	Inf	Inf	Inf	Inf	Inf	Inf	Inf	Inf	Inf	Inf	Inf	Inf	Inf	Inf	Inf	Inf	Inf	Inf	Inf	Inf	Inf	Inf	Inf	Inf	Inf	Inf	Inf	3.71234e-05	8.83027e-05	Inf	Inf	Inf	Inf	Inf
Armcx5	Inf	Inf	Inf	Inf	Inf	0.000858383	0.00140414	Inf	Inf	Inf	Inf	Inf	Inf	Inf	Inf	Inf	Inf	Inf	Inf	Inf	Inf	Inf	Inf	Inf	Inf	Inf	0.0015257	0.00203062	Inf	Inf	Inf	Inf	Inf	Inf	Inf	Inf	Inf	Inf	Inf	Inf	Inf	Inf	Inf	Inf	Inf	Inf	Inf	Inf	Inf
Armcx6	Inf	Inf	Inf	Inf	Inf	Inf	Inf	Inf	Inf	Inf	Inf	Inf	Inf	Inf	Inf	Inf	Inf	Inf	Inf	Inf	Inf	Inf	Inf	Inf	Inf	Inf	Inf	Inf	Inf	Inf	Inf	Inf	Inf	Inf	Inf	Inf	Inf	Inf	Inf	Inf	Inf	Inf	Inf	Inf	Inf	Inf	Inf	Inf	Inf
Arnt,Ctsk	Inf	Inf	Inf	Inf	Inf	Inf	Inf	Inf	Inf	Inf	Inf	Inf	Inf	Inf	Inf	Inf	Inf	Inf	Inf	Inf	Inf	Inf	Inf	Inf	Inf	Inf	Inf	Inf	Inf	Inf	Inf	Inf	Inf	Inf	Inf	Inf	Inf	Inf	Inf	Inf	Inf	Inf	Inf	Inf	Inf	Inf	Inf	Inf	Inf
Arnt2	Inf	2.54927e-05	3.06496e-06	5.68747e-05	0.000811793	1.38339e-05	0.000893272	Inf	Inf	Inf	Inf	Inf	0.000191561	0.000166984	Inf	1.47634e-05	0.000292341	Inf	Inf	Inf	Inf	0.00043834	9.8583e-07	1.18677e-07	1.46428e-06	1.04758e-05	2.26406e-06	4.28669e-05	Inf	Inf	Inf	Inf	Inf	Inf	Inf	0.000602297	0.000104192	0.000411262	0.000432055	Inf	Inf	Inf	Inf	Inf	Inf	Inf	Inf	Inf	Inf
Arntl	Inf	Inf	Inf	Inf	Inf	Inf	Inf	Inf	Inf	Inf	Inf	Inf	Inf	Inf	Inf	Inf	Inf	Inf	Inf	Inf	Inf	Inf	Inf	Inf	Inf	Inf	Inf	Inf	Inf	Inf	Inf	Inf	Inf	Inf	Inf	Inf	Inf	Inf	Inf	Inf	Inf	Inf	Inf	Inf	Inf	Inf	Inf	Inf	Inf
Arntl2	Inf	Inf	Inf	Inf	Inf	Inf	Inf	Inf	Inf	Inf	Inf	Inf	Inf	Inf	Inf	Inf	Inf	Inf	Inf	Inf	Inf	Inf	Inf	Inf	Inf	Inf	Inf	Inf	Inf	Inf	Inf	Inf	Inf	Inf	Inf	Inf	Inf	Inf	Inf	Inf	Inf	Inf	Inf	Inf	Inf	Inf	Inf	Inf	Inf
Arpc1a	Inf	Inf	Inf	Inf	Inf	0.000855892	0.00146058	Inf	Inf	Inf	Inf	Inf	Inf	Inf	Inf	Inf	Inf	Inf	Inf	Inf	5.9706e-05	Inf	Inf	Inf	Inf	Inf	0.00107359	0.00136123	Inf	Inf	Inf	Inf	Inf	Inf	Inf	Inf	Inf	Inf	Inf	Inf	Inf	Inf	Inf	0.000207264	6.72324e-06	Inf	2.01556e-05	Inf	Inf
Arpc1b	Inf	Inf	Inf	Inf	Inf	Inf	Inf	Inf	Inf	Inf	Inf	Inf	Inf	Inf	Inf	Inf	Inf	Inf	Inf	Inf	Inf	Inf	Inf	Inf	Inf	Inf	Inf	Inf	Inf	Inf	Inf	Inf	Inf	Inf	Inf	Inf	Inf	Inf	Inf	Inf	Inf	Inf	Inf	Inf	Inf	Inf	Inf	Inf	Inf
Arpc2	Inf	Inf	Inf	Inf	Inf	Inf	Inf	Inf	Inf	Inf	Inf	Inf	Inf	Inf	Inf	Inf	Inf	Inf	Inf	Inf	Inf	Inf	Inf	Inf	Inf	Inf	Inf	Inf	Inf	Inf	Inf	Inf	Inf	Inf	Inf	Inf	Inf	Inf	Inf	Inf	Inf	Inf	Inf	Inf	Inf	Inf	Inf	Inf	Inf
Arpc3	Inf	Inf	Inf	Inf	Inf	Inf	Inf	Inf	Inf	Inf	Inf	Inf	Inf	Inf	Inf	Inf	Inf	Inf	Inf	Inf	Inf	Inf	Inf	Inf	Inf	Inf	Inf	Inf	Inf	Inf	Inf	Inf	Inf	Inf	Inf	Inf	Inf	Inf	Inf	Inf	Inf	0.000664922	Inf	Inf	Inf	Inf	Inf	Inf	Inf
Arpc4	Inf	Inf	Inf	Inf	Inf	Inf	Inf	Inf	Inf	Inf	Inf	Inf	Inf	Inf	Inf	Inf	Inf	Inf	Inf	Inf	Inf	Inf	Inf	Inf	Inf	Inf	Inf	Inf	Inf	Inf	Inf	Inf	Inf	Inf	Inf	Inf	Inf	Inf	Inf	Inf	Inf	Inf	4.99809e-05	Inf	Inf	Inf	Inf	Inf	Inf
Arpc4,Ttll3	Inf	Inf	Inf	Inf	Inf	Inf	Inf	Inf	Inf	Inf	Inf	Inf	Inf	Inf	Inf	Inf	Inf	Inf	Inf	Inf	Inf	Inf	Inf	Inf	Inf	Inf	Inf	Inf	Inf	Inf	Inf	Inf	Inf	Inf	Inf	Inf	Inf	Inf	Inf	Inf	Inf	Inf	Inf	Inf	Inf	Inf	Inf	Inf	Inf
Arpc5	Inf	Inf	Inf	Inf	Inf	Inf	Inf	Inf	Inf	Inf	Inf	Inf	Inf	Inf	Inf	Inf	Inf	Inf	Inf	Inf	Inf	Inf	Inf	Inf	Inf	Inf	Inf	Inf	Inf	Inf	Inf	Inf	Inf	Inf	Inf	Inf	Inf	Inf	Inf	Inf	Inf	Inf	Inf	Inf	Inf	Inf	Inf	Inf	Inf
Arpp19	Inf	Inf	Inf	Inf	Inf	Inf	Inf	Inf	Inf	Inf	Inf	Inf	Inf	Inf	Inf	Inf	Inf	Inf	Inf	Inf	Inf	Inf	Inf	Inf	Inf	Inf	Inf	Inf	Inf	Inf	Inf	Inf	Inf	Inf	Inf	Inf	Inf	Inf	Inf	Inf	Inf	0.000242055	Inf	0.000191395	Inf	Inf	Inf	Inf	Inf
Arpp21	Inf	Inf	Inf	Inf	Inf	0.00277596	0.00231212	Inf	Inf	Inf	Inf	Inf	Inf	Inf	Inf	Inf	Inf	Inf	Inf	Inf	Inf	Inf	Inf	Inf	Inf	Inf	Inf	0.000463047	Inf	Inf	Inf	Inf	Inf	Inf	Inf	Inf	Inf	Inf	Inf	Inf	Inf	Inf	Inf	Inf	Inf	Inf	Inf	Inf	Inf
Arrb1	0.00184705	Inf	0.00123354	Inf	Inf	0.00186999	0.000310198	Inf	Inf	Inf	Inf	Inf	6.96921e-05	0.000323453	Inf	0.000405505	4.10901e-05	Inf	Inf	Inf	Inf	0.00170047	Inf	0.000269073	Inf	Inf	0.00192334	0.000151255	Inf	Inf	Inf	Inf	0.000298077	4.49012e-05	0.000116746	0.00109841	0.000109079	0.000349852	0.00034144	Inf	Inf	Inf	Inf	Inf	Inf	Inf	Inf	Inf	Inf
Arrdc1	Inf	Inf	Inf	Inf	0.00147412	Inf	Inf	Inf	Inf	Inf	Inf	Inf	Inf	Inf	Inf	Inf	Inf	Inf	Inf	Inf	Inf	Inf	Inf	Inf	Inf	Inf	Inf	Inf	Inf	Inf	Inf	Inf	Inf	Inf	Inf	Inf	Inf	Inf	Inf	Inf	Inf	Inf	Inf	Inf	Inf	Inf	Inf	Inf	Inf
Arrdc2	Inf	Inf	Inf	Inf	Inf	Inf	Inf	Inf	Inf	Inf	Inf	Inf	Inf	Inf	Inf	Inf	Inf	Inf	Inf	Inf	Inf	Inf	Inf	Inf	Inf	Inf	Inf	Inf	Inf	Inf	Inf	Inf	Inf	Inf	Inf	Inf	Inf	Inf	Inf	Inf	Inf	Inf	Inf	Inf	Inf	Inf	Inf	Inf	Inf
Arrdc3	Inf	Inf	Inf	Inf	Inf	Inf	Inf	Inf	Inf	Inf	Inf	Inf	Inf	Inf	Inf	Inf	Inf	Inf	Inf	Inf	Inf	Inf	Inf	Inf	Inf	Inf	Inf	Inf	Inf	Inf	Inf	Inf	Inf	Inf	Inf	Inf	Inf	Inf	Inf	Inf	Inf	Inf	Inf	Inf	Inf	Inf	Inf	Inf	Inf
Arrdc4	Inf	Inf	Inf	Inf	Inf	Inf	Inf	Inf	Inf	Inf	Inf	Inf	Inf	Inf	Inf	Inf	Inf	Inf	Inf	Inf	Inf	Inf	Inf	Inf	Inf	Inf	Inf	Inf	Inf	Inf	Inf	Inf	Inf	Inf	Inf	Inf	Inf	Inf	Inf	Inf	Inf	Inf	Inf	Inf	Inf	Inf	Inf	Inf	Inf
Arsa	Inf	Inf	Inf	Inf	Inf	Inf	Inf	Inf	Inf	Inf	Inf	Inf	Inf	Inf	Inf	Inf	Inf	Inf	Inf	Inf	Inf	Inf	Inf	Inf	Inf	Inf	Inf	Inf	Inf	Inf	Inf	Inf	Inf	Inf	Inf	Inf	Inf	Inf	Inf	Inf	Inf	Inf	Inf	1.32391e-06	2.19607e-05	Inf	7.51061e-05	Inf	Inf
Arsb	Inf	Inf	Inf	Inf	Inf	Inf	Inf	Inf	Inf	Inf	Inf	Inf	Inf	Inf	Inf	Inf	Inf	Inf	Inf	Inf	Inf	Inf	Inf	Inf	Inf	Inf	Inf	Inf	Inf	Inf	Inf	Inf	Inf	Inf	Inf	Inf	Inf	Inf	Inf	Inf	Inf	Inf	Inf	Inf	Inf	Inf	Inf	Inf	Inf
Arsg	Inf	Inf	Inf	Inf	Inf	Inf	Inf	Inf	Inf	Inf	Inf	Inf	Inf	Inf	Inf	Inf	Inf	Inf	Inf	Inf	Inf	Inf	Inf	Inf	Inf	Inf	Inf	Inf	Inf	Inf	Inf	Inf	Inf	Inf	Inf	Inf	Inf	Inf	Inf	Inf	Inf	Inf	Inf	Inf	Inf	Inf	Inf	Inf	Inf
Arsk	Inf	Inf	Inf	Inf	Inf	Inf	Inf	Inf	Inf	Inf	Inf	Inf	Inf	Inf	Inf	Inf	Inf	Inf	Inf	Inf	Inf	Inf	Inf	Inf	Inf	Inf	Inf	Inf	Inf	Inf	Inf	0.000177904	1.63355e-05	1.64343e-06	5.9753e-07	Inf	0.000213441	2.36808e-05	Inf	0.000783031	Inf	Inf	Inf	Inf	Inf	Inf	Inf	Inf	0.000798552
Arsk,Gpr150	Inf	Inf	Inf	Inf	Inf	Inf	Inf	Inf	Inf	Inf	Inf	Inf	Inf	Inf	Inf	Inf	Inf	Inf	Inf	Inf	Inf	Inf	Inf	Inf	Inf	Inf	Inf	Inf	Inf	Inf	Inf	Inf	Inf	4.55801e-05	3.8443e-05	Inf	0.000154612	0.000166286	0.000147487	Inf	Inf	Inf	Inf	Inf	Inf	Inf	Inf	Inf	Inf
Art3	Inf	Inf	Inf	Inf	Inf	Inf	Inf	Inf	Inf	Inf	Inf	Inf	Inf	Inf	Inf	Inf	Inf	Inf	Inf	Inf	Inf	Inf	Inf	Inf	Inf	Inf	Inf	Inf	Inf	Inf	Inf	Inf	Inf	Inf	Inf	Inf	Inf	Inf	Inf	Inf	Inf	Inf	Inf	Inf	Inf	Inf	Inf	Inf	Inf
Arv1	Inf	Inf	Inf	Inf	Inf	Inf	Inf	Inf	Inf	Inf	Inf	Inf	Inf	Inf	Inf	Inf	Inf	Inf	Inf	Inf	Inf	Inf	Inf	Inf	Inf	Inf	Inf	Inf	Inf	Inf	Inf	Inf	Inf	Inf	Inf	Inf	Inf	Inf	Inf	Inf	Inf	Inf	Inf	Inf	Inf	Inf	Inf	Inf	Inf
Arvcf	Inf	Inf	Inf	Inf	Inf	Inf	Inf	Inf	Inf	Inf	Inf	Inf	Inf	Inf	Inf	Inf	Inf	Inf	Inf	Inf	Inf	Inf	Inf	Inf	Inf	Inf	Inf	Inf	Inf	Inf	Inf	Inf	Inf	Inf	Inf	Inf	Inf	Inf	Inf	Inf	Inf	Inf	Inf	Inf	Inf	Inf	Inf	Inf	0.000340339
Arx	Inf	Inf	Inf	Inf	Inf	Inf	Inf	Inf	Inf	Inf	Inf	Inf	Inf	Inf	Inf	Inf	Inf	Inf	Inf	Inf	Inf	Inf	Inf	Inf	Inf	Inf	Inf	Inf	Inf	Inf	Inf	Inf	Inf	Inf	Inf	Inf	Inf	Inf	Inf	Inf	Inf	Inf	Inf	Inf	Inf	Inf	Inf	Inf	Inf
Arxes1	Inf	Inf	Inf	Inf	Inf	Inf	Inf	Inf	Inf	Inf	Inf	Inf	Inf	Inf	Inf	Inf	Inf	Inf	Inf	Inf	Inf	Inf	Inf	Inf	Inf	Inf	Inf	Inf	Inf	Inf	Inf	Inf	Inf	Inf	Inf	Inf	Inf	Inf	Inf	Inf	Inf	Inf	Inf	Inf	Inf	Inf	Inf	Inf	0.00103825
As3mt	Inf	Inf	Inf	Inf	Inf	Inf	Inf	Inf	Inf	Inf	Inf	Inf	Inf	Inf	Inf	Inf	Inf	Inf	Inf	Inf	Inf	Inf	Inf	Inf	Inf	Inf	Inf	Inf	Inf	Inf	Inf	Inf	Inf	Inf	Inf	Inf	Inf	Inf	Inf	Inf	Inf	Inf	Inf	Inf	Inf	Inf	Inf	Inf	Inf
Asah1	Inf	Inf	Inf	Inf	Inf	Inf	Inf	Inf	Inf	Inf	Inf	Inf	Inf	Inf	Inf	Inf	Inf	Inf	Inf	Inf	Inf	Inf	Inf	Inf	Inf	Inf	Inf	Inf	Inf	Inf	Inf	Inf	Inf	Inf	Inf	Inf	Inf	Inf	Inf	Inf	Inf	Inf	Inf	Inf	Inf	Inf	Inf	Inf	Inf
Asah1,Frg1	Inf	Inf	Inf	Inf	Inf	Inf	Inf	Inf	Inf	Inf	Inf	Inf	Inf	Inf	Inf	Inf	Inf	Inf	Inf	Inf	Inf	Inf	Inf	Inf	Inf	Inf	Inf	Inf	Inf	Inf	Inf	Inf	Inf	Inf	Inf	Inf	Inf	Inf	Inf	Inf	Inf	Inf	2.05585e-06	Inf	Inf	Inf	Inf	Inf	Inf
Asap1	Inf	Inf	Inf	Inf	Inf	Inf	Inf	Inf	Inf	Inf	Inf	Inf	Inf	Inf	Inf	Inf	Inf	Inf	Inf	Inf	Inf	Inf	Inf	Inf	Inf	Inf	Inf	Inf	Inf	Inf	Inf	Inf	Inf	Inf	Inf	Inf	Inf	Inf	Inf	Inf	Inf	Inf	Inf	Inf	Inf	Inf	Inf	Inf	Inf
Asap2	Inf	Inf	Inf	Inf	Inf	Inf	Inf	Inf	Inf	Inf	Inf	Inf	Inf	Inf	Inf	Inf	Inf	Inf	Inf	Inf	Inf	Inf	Inf	Inf	Inf	0.000895618	0.000850304	Inf	Inf	Inf	Inf	Inf	Inf	Inf	Inf	Inf	Inf	Inf	Inf	Inf	Inf	Inf	4.68984e-05	Inf	Inf	Inf	Inf	Inf	Inf
Asap3	Inf	Inf	Inf	Inf	Inf	Inf	Inf	Inf	Inf	Inf	Inf	Inf	Inf	Inf	Inf	Inf	Inf	Inf	Inf	Inf	Inf	Inf	Inf	Inf	Inf	Inf	Inf	Inf	Inf	Inf	Inf	Inf	Inf	Inf	Inf	Inf	Inf	Inf	Inf	Inf	Inf	0.000338228	Inf	Inf	Inf	Inf	Inf	Inf	Inf
Asb1	Inf	Inf	Inf	Inf	0.000780963	Inf	Inf	Inf	Inf	Inf	Inf	Inf	Inf	Inf	0.00180871	Inf	Inf	Inf	Inf	Inf	Inf	Inf	Inf	Inf	Inf	Inf	Inf	Inf	Inf	Inf	Inf	Inf	Inf	Inf	Inf	Inf	Inf	Inf	Inf	Inf	Inf	Inf	Inf	Inf	Inf	Inf	Inf	0.000796821	Inf
Asb13	Inf	Inf	Inf	Inf	Inf	Inf	Inf	Inf	Inf	Inf	Inf	Inf	Inf	Inf	Inf	Inf	Inf	Inf	Inf	Inf	Inf	Inf	Inf	Inf	Inf	Inf	Inf	Inf	Inf	Inf	Inf	Inf	Inf	Inf	Inf	Inf	Inf	Inf	Inf	Inf	Inf	Inf	Inf	Inf	Inf	Inf	Inf	Inf	Inf
Asb14	Inf	Inf	Inf	Inf	Inf	Inf	Inf	Inf	Inf	Inf	Inf	Inf	Inf	Inf	Inf	0.00155882	0.000324497	Inf	Inf	Inf	Inf	Inf	Inf	Inf	Inf	Inf	Inf	0.00181555	Inf	Inf	Inf	Inf	Inf	Inf	Inf	Inf	Inf	0.000366649	Inf	Inf	Inf	Inf	Inf	Inf	Inf	Inf	Inf	Inf	Inf
Asb16	Inf	Inf	Inf	Inf	Inf	Inf	Inf	Inf	0.000622874	0.00425861	Inf	Inf	Inf	Inf	Inf	Inf	Inf	Inf	Inf	Inf	Inf	Inf	Inf	Inf	Inf	Inf	Inf	Inf	Inf	Inf	Inf	Inf	Inf	Inf	Inf	Inf	Inf	Inf	Inf	Inf	Inf	Inf	Inf	Inf	Inf	Inf	Inf	Inf	Inf
Asb4	Inf	Inf	Inf	Inf	Inf	Inf	Inf	Inf	Inf	Inf	Inf	Inf	Inf	Inf	Inf	Inf	Inf	Inf	Inf	Inf	Inf	Inf	Inf	Inf	Inf	Inf	Inf	Inf	Inf	Inf	Inf	Inf	Inf	Inf	Inf	Inf	Inf	Inf	0.000153422	Inf	Inf	Inf	Inf	Inf	Inf	Inf	Inf	3.50367e-06	0.000155392
Asb6	Inf	Inf	Inf	Inf	Inf	Inf	Inf	Inf	Inf	Inf	Inf	Inf	Inf	Inf	Inf	Inf	Inf	Inf	Inf	Inf	Inf	Inf	Inf	Inf	Inf	Inf	Inf	Inf	Inf	Inf	Inf	Inf	Inf	Inf	Inf	Inf	Inf	Inf	Inf	Inf	Inf	Inf	Inf	Inf	Inf	Inf	Inf	Inf	Inf
Asb7	Inf	Inf	Inf	Inf	Inf	Inf	Inf	Inf	Inf	Inf	Inf	Inf	Inf	Inf	Inf	Inf	Inf	Inf	Inf	Inf	Inf	Inf	Inf	Inf	Inf	Inf	Inf	Inf	Inf	Inf	Inf	Inf	Inf	Inf	Inf	Inf	Inf	Inf	Inf	Inf	Inf	Inf	Inf	Inf	Inf	Inf	Inf	Inf	Inf
Ascc1	Inf	Inf	Inf	Inf	Inf	Inf	Inf	Inf	Inf	Inf	Inf	Inf	Inf	Inf	Inf	Inf	Inf	Inf	Inf	Inf	Inf	Inf	Inf	Inf	Inf	Inf	Inf	Inf	Inf	Inf	Inf	Inf	Inf	Inf	Inf	Inf	Inf	Inf	Inf	Inf	Inf	Inf	Inf	Inf	Inf	Inf	Inf	Inf	Inf
Ascc2	Inf	Inf	Inf	Inf	Inf	Inf	Inf	Inf	Inf	Inf	Inf	Inf	Inf	Inf	Inf	Inf	Inf	Inf	Inf	Inf	Inf	Inf	Inf	Inf	Inf	Inf	Inf	Inf	Inf	Inf	Inf	Inf	Inf	2.0258e-05	1.25242e-05	Inf	7.89521e-05	8.71051e-05	2.3242e-05	Inf	Inf	Inf	Inf	Inf	Inf	5.9055e-05	Inf	Inf	Inf
Ascc3	Inf	Inf	Inf	Inf	Inf	Inf	Inf	Inf	Inf	0.00138017	Inf	Inf	Inf	Inf	Inf	Inf	Inf	Inf	Inf	0.000743696	Inf	Inf	Inf	Inf	Inf	Inf	Inf	Inf	Inf	Inf	Inf	Inf	Inf	Inf	Inf	Inf	Inf	Inf	Inf	Inf	Inf	Inf	Inf	Inf	Inf	Inf	Inf	Inf	Inf
Asf1b	Inf	Inf	Inf	Inf	Inf	Inf	Inf	Inf	Inf	Inf	Inf	Inf	Inf	Inf	Inf	Inf	Inf	Inf	Inf	Inf	Inf	Inf	Inf	Inf	Inf	Inf	Inf	0.00221343	0.00137432	Inf	Inf	Inf	Inf	Inf	Inf	Inf	Inf	Inf	Inf	Inf	Inf	Inf	Inf	Inf	Inf	Inf	Inf	Inf	Inf
Asgr1	Inf	Inf	Inf	Inf	Inf	Inf	Inf	Inf	Inf	Inf	Inf	Inf	Inf	Inf	Inf	Inf	Inf	Inf	Inf	Inf	Inf	Inf	Inf	Inf	Inf	Inf	Inf	Inf	Inf	Inf	Inf	Inf	Inf	Inf	Inf	Inf	Inf	Inf	Inf	Inf	Inf	Inf	Inf	Inf	Inf	Inf	Inf	Inf	Inf
Ash1l	Inf	Inf	Inf	0.001232	Inf	Inf	Inf	Inf	Inf	Inf	Inf	Inf	Inf	Inf	Inf	Inf	Inf	Inf	Inf	Inf	Inf	Inf	Inf	Inf	Inf	Inf	Inf	Inf	Inf	Inf	Inf	Inf	Inf	Inf	Inf	Inf	Inf	Inf	Inf	Inf	Inf	Inf	Inf	Inf	Inf	Inf	Inf	Inf	Inf
Asl	Inf	Inf	Inf	Inf	Inf	Inf	Inf	Inf	Inf	Inf	Inf	Inf	Inf	Inf	Inf	Inf	Inf	Inf	Inf	Inf	Inf	Inf	Inf	Inf	Inf	Inf	Inf	Inf	Inf	Inf	Inf	Inf	Inf	0.0001935	0.000158996	Inf	Inf	Inf	4.12917e-05	Inf	Inf	Inf	Inf	Inf	Inf	0.000167625	Inf	Inf	Inf
Asns	Inf	Inf	Inf	Inf	Inf	Inf	Inf	Inf	Inf	Inf	Inf	Inf	Inf	Inf	Inf	Inf	Inf	Inf	Inf	Inf	Inf	Inf	Inf	Inf	Inf	Inf	Inf	Inf	Inf	Inf	Inf	Inf	Inf	Inf	Inf	Inf	Inf	Inf	Inf	Inf	Inf	Inf	Inf	Inf	Inf	0.000128494	Inf	Inf	Inf
Aspa	Inf	Inf	Inf	Inf	0.000308032	Inf	Inf	Inf	Inf	Inf	Inf	Inf	Inf	Inf	Inf	Inf	Inf	Inf	Inf	Inf	Inf	Inf	Inf	Inf	Inf	Inf	Inf	Inf	Inf	Inf	Inf	Inf	Inf	Inf	Inf	Inf	Inf	Inf	Inf	Inf	Inf	Inf	Inf	Inf	Inf	Inf	Inf	Inf	Inf
Aspdh	Inf	Inf	Inf	0.000623045	Inf	Inf	Inf	Inf	Inf	Inf	Inf	Inf	Inf	Inf	Inf	Inf	Inf	Inf	Inf	Inf	Inf	Inf	Inf	Inf	Inf	Inf	Inf	Inf	Inf	Inf	Inf	Inf	Inf	Inf	Inf	Inf	Inf	Inf	Inf	Inf	Inf	Inf	Inf	Inf	Inf	Inf	Inf	Inf	Inf
Aspdh,Josd2,Lrrc4b,mmu-mir-7052	Inf	Inf	Inf	Inf	Inf	Inf	Inf	Inf	Inf	Inf	Inf	Inf	Inf	Inf	Inf	Inf	Inf	Inf	Inf	Inf	Inf	Inf	Inf	Inf	Inf	Inf	Inf	Inf	Inf	Inf	Inf	Inf	Inf	Inf	Inf	Inf	Inf	Inf	Inf	Inf	Inf	Inf	Inf	Inf	Inf	Inf	Inf	Inf	Inf
Aspg	Inf	Inf	Inf	Inf	Inf	Inf	Inf	Inf	Inf	Inf	Inf	Inf	Inf	Inf	Inf	Inf	Inf	Inf	Inf	Inf	Inf	Inf	Inf	Inf	Inf	Inf	Inf	Inf	Inf	Inf	Inf	Inf	8.23858e-05	1.77048e-05	4.63731e-05	8.72545e-05	2.88886e-05	0.000381859	Inf	Inf	Inf	Inf	Inf	7.87119e-05	2.65934e-05	1.33953e-05	4.47183e-05	Inf	Inf
Asph	Inf	Inf	Inf	Inf	Inf	Inf	Inf	Inf	Inf	Inf	Inf	Inf	Inf	Inf	Inf	Inf	Inf	Inf	Inf	Inf	Inf	Inf	Inf	Inf	Inf	Inf	Inf	Inf	Inf	Inf	Inf	Inf	Inf	Inf	Inf	Inf	Inf	Inf	Inf	Inf	Inf	Inf	Inf	Inf	Inf	Inf	Inf	Inf	Inf
Asphd1	0.00110307	Inf	Inf	Inf	Inf	Inf	Inf	Inf	Inf	Inf	0.000380664	Inf	Inf	Inf	Inf	Inf	Inf	Inf	Inf	Inf	Inf	0.000364886	Inf	Inf	Inf	Inf	Inf	Inf	Inf	Inf	Inf	Inf	Inf	Inf	Inf	Inf	Inf	Inf	Inf	Inf	Inf	Inf	Inf	Inf	Inf	Inf	Inf	Inf	Inf
Aspn	Inf	Inf	Inf	Inf	Inf	Inf	Inf	Inf	Inf	Inf	Inf	Inf	Inf	Inf	Inf	Inf	Inf	Inf	Inf	Inf	Inf	Inf	Inf	Inf	Inf	Inf	Inf	Inf	Inf	Inf	Inf	Inf	Inf	Inf	Inf	Inf	Inf	Inf	Inf	Inf	Inf	Inf	Inf	Inf	Inf	Inf	Inf	Inf	Inf
Asrgl1	Inf	Inf	Inf	Inf	Inf	Inf	Inf	Inf	Inf	Inf	Inf	Inf	Inf	Inf	Inf	Inf	Inf	Inf	Inf	Inf	Inf	0.00148144	Inf	Inf	Inf	Inf	Inf	Inf	Inf	Inf	Inf	Inf	Inf	Inf	Inf	Inf	Inf	Inf	Inf	Inf	Inf	Inf	Inf	Inf	Inf	Inf	Inf	Inf	Inf
Ass1	Inf	Inf	Inf	Inf	Inf	Inf	Inf	Inf	Inf	Inf	Inf	Inf	Inf	Inf	Inf	Inf	Inf	Inf	Inf	0.00325729	Inf	Inf	Inf	Inf	Inf	Inf	Inf	Inf	Inf	Inf	Inf	Inf	Inf	Inf	Inf	Inf	Inf	Inf	Inf	Inf	0.000534264	Inf	Inf	Inf	Inf	Inf	Inf	Inf	Inf
Aste1	Inf	Inf	Inf	Inf	Inf	Inf	Inf	Inf	Inf	Inf	Inf	Inf	Inf	Inf	Inf	Inf	Inf	Inf	Inf	Inf	Inf	Inf	Inf	Inf	Inf	Inf	Inf	Inf	Inf	Inf	Inf	Inf	Inf	7.41667e-05	0.000113854	Inf	Inf	Inf	Inf	Inf	Inf	Inf	Inf	Inf	Inf	Inf	Inf	Inf	Inf
Astn2	Inf	Inf	Inf	Inf	Inf	Inf	Inf	Inf	Inf	Inf	Inf	Inf	Inf	Inf	Inf	Inf	Inf	Inf	Inf	Inf	Inf	Inf	Inf	Inf	Inf	Inf	Inf	Inf	Inf	Inf	Inf	Inf	Inf	Inf	Inf	Inf	Inf	Inf	Inf	Inf	Inf	Inf	Inf	Inf	Inf	Inf	Inf	Inf	Inf
Asun	Inf	Inf	Inf	Inf	Inf	Inf	Inf	Inf	Inf	Inf	Inf	Inf	Inf	Inf	Inf	Inf	Inf	Inf	Inf	Inf	Inf	Inf	Inf	Inf	Inf	Inf	Inf	Inf	Inf	Inf	Inf	Inf	Inf	Inf	Inf	Inf	Inf	Inf	Inf	Inf	Inf	Inf	Inf	Inf	Inf	Inf	Inf	0.00179779	Inf
Atad2b	Inf	Inf	Inf	Inf	Inf	Inf	Inf	Inf	Inf	Inf	Inf	Inf	Inf	Inf	Inf	Inf	Inf	Inf	Inf	Inf	0.000113689	Inf	Inf	Inf	Inf	Inf	Inf	Inf	Inf	Inf	Inf	Inf	Inf	Inf	Inf	Inf	Inf	Inf	Inf	Inf	Inf	Inf	Inf	Inf	Inf	Inf	Inf	Inf	Inf
Atad3a	Inf	Inf	Inf	Inf	Inf	Inf	Inf	Inf	Inf	Inf	Inf	Inf	Inf	Inf	Inf	Inf	Inf	Inf	Inf	Inf	Inf	Inf	Inf	Inf	Inf	Inf	Inf	Inf	Inf	Inf	Inf	Inf	Inf	Inf	Inf	Inf	Inf	Inf	Inf	Inf	Inf	Inf	Inf	Inf	Inf	Inf	Inf	Inf	Inf
Atad5	Inf	Inf	Inf	Inf	Inf	Inf	Inf	Inf	Inf	Inf	Inf	Inf	Inf	Inf	Inf	Inf	Inf	Inf	Inf	Inf	Inf	Inf	Inf	Inf	Inf	Inf	Inf	Inf	Inf	Inf	Inf	Inf	Inf	Inf	Inf	Inf	Inf	Inf	Inf	Inf	Inf	Inf	Inf	Inf	Inf	Inf	Inf	Inf	Inf
Atat1	Inf	Inf	Inf	Inf	Inf	Inf	Inf	Inf	Inf	Inf	Inf	Inf	Inf	Inf	Inf	Inf	Inf	Inf	Inf	Inf	Inf	Inf	Inf	Inf	Inf	Inf	Inf	Inf	Inf	Inf	Inf	Inf	Inf	Inf	0.000162358	Inf	Inf	Inf	Inf	Inf	Inf	Inf	Inf	Inf	Inf	Inf	Inf	Inf	Inf
Atf1	Inf	Inf	Inf	Inf	Inf	Inf	Inf	Inf	Inf	Inf	Inf	Inf	Inf	Inf	Inf	Inf	Inf	Inf	Inf	Inf	Inf	Inf	Inf	Inf	Inf	Inf	Inf	Inf	Inf	Inf	Inf	Inf	Inf	Inf	Inf	Inf	Inf	Inf	Inf	Inf	Inf	Inf	Inf	Inf	Inf	Inf	Inf	Inf	Inf
Atf2	Inf	Inf	Inf	Inf	Inf	Inf	Inf	Inf	Inf	Inf	Inf	Inf	Inf	Inf	Inf	Inf	Inf	Inf	Inf	Inf	Inf	Inf	Inf	Inf	Inf	Inf	Inf	Inf	Inf	Inf	Inf	Inf	Inf	Inf	Inf	Inf	Inf	Inf	Inf	Inf	Inf	Inf	Inf	Inf	Inf	Inf	Inf	Inf	Inf
Atf4	Inf	Inf	Inf	Inf	Inf	Inf	Inf	Inf	Inf	Inf	Inf	Inf	Inf	Inf	Inf	Inf	Inf	Inf	Inf	Inf	Inf	Inf	Inf	Inf	Inf	Inf	Inf	Inf	Inf	Inf	Inf	Inf	Inf	Inf	Inf	Inf	Inf	Inf	Inf	Inf	Inf	0.00126538	Inf	Inf	Inf	Inf	Inf	Inf	Inf
Atf5	Inf	Inf	Inf	Inf	Inf	Inf	Inf	Inf	Inf	Inf	Inf	Inf	Inf	Inf	Inf	Inf	Inf	0.00145769	Inf	Inf	Inf	Inf	Inf	Inf	Inf	Inf	Inf	Inf	0.00108497	Inf	Inf	Inf	Inf	0.000260636	0.000287395	Inf	Inf	Inf	0.000166296	0.000717145	0.000781083	Inf	Inf	Inf	Inf	Inf	Inf	Inf	Inf
Atf6	Inf	Inf	Inf	Inf	Inf	Inf	Inf	Inf	Inf	Inf	Inf	Inf	Inf	Inf	Inf	Inf	Inf	Inf	Inf	Inf	Inf	Inf	Inf	Inf	Inf	Inf	Inf	Inf	Inf	Inf	Inf	Inf	Inf	Inf	Inf	Inf	Inf	Inf	Inf	Inf	Inf	Inf	Inf	Inf	Inf	Inf	Inf	Inf	Inf
Atf6,Dusp12	Inf	Inf	Inf	Inf	Inf	Inf	Inf	Inf	Inf	Inf	Inf	Inf	Inf	Inf	Inf	Inf	Inf	Inf	Inf	Inf	Inf	Inf	Inf	Inf	Inf	Inf	Inf	0.000723816	0.00141458	Inf	Inf	Inf	Inf	Inf	Inf	Inf	Inf	Inf	Inf	Inf	Inf	Inf	Inf	Inf	Inf	Inf	Inf	Inf	Inf
Atf6b	Inf	Inf	Inf	Inf	Inf	Inf	Inf	Inf	Inf	Inf	Inf	Inf	Inf	Inf	Inf	Inf	Inf	Inf	Inf	Inf	Inf	Inf	Inf	Inf	Inf	Inf	Inf	Inf	Inf	Inf	Inf	Inf	Inf	Inf	Inf	Inf	Inf	Inf	Inf	Inf	Inf	Inf	Inf	Inf	Inf	Inf	Inf	Inf	Inf
ATF7	Inf	Inf	Inf	Inf	Inf	Inf	Inf	Inf	Inf	Inf	Inf	Inf	Inf	0.000166219	Inf	Inf	Inf	Inf	Inf	Inf	Inf	Inf	Inf	Inf	0.000236602	Inf	Inf	Inf	Inf	Inf	Inf	Inf	Inf	Inf	0.000107009	Inf	Inf	0.000332495	Inf	0.000408027	Inf	Inf	Inf	Inf	Inf	Inf	Inf	Inf	Inf
ATF7,Atf7	Inf	0.000560689	Inf	0.000435586	Inf	Inf	Inf	Inf	Inf	Inf	Inf	Inf	Inf	Inf	Inf	Inf	Inf	Inf	Inf	Inf	Inf	0.00172133	0.00029375	0.00042442	7.57604e-05	Inf	Inf	Inf	Inf	Inf	Inf	Inf	Inf	Inf	Inf	Inf	Inf	Inf	Inf	Inf	Inf	Inf	Inf	Inf	Inf	Inf	Inf	Inf	Inf
Atf7ip	Inf	Inf	Inf	Inf	Inf	Inf	Inf	Inf	Inf	Inf	Inf	Inf	Inf	Inf	Inf	Inf	Inf	Inf	Inf	Inf	Inf	Inf	Inf	Inf	Inf	Inf	Inf	Inf	Inf	Inf	Inf	Inf	Inf	Inf	Inf	Inf	Inf	Inf	Inf	Inf	Inf	Inf	Inf	Inf	Inf	Inf	Inf	Inf	Inf
Atg10	Inf	Inf	Inf	Inf	Inf	Inf	Inf	Inf	Inf	Inf	Inf	Inf	Inf	Inf	Inf	Inf	Inf	Inf	Inf	Inf	Inf	Inf	Inf	Inf	Inf	Inf	Inf	Inf	Inf	Inf	Inf	Inf	Inf	Inf	Inf	Inf	Inf	Inf	Inf	Inf	Inf	Inf	Inf	Inf	Inf	Inf	Inf	Inf	Inf
Atg12	Inf	Inf	Inf	Inf	Inf	Inf	Inf	Inf	Inf	Inf	Inf	Inf	Inf	Inf	Inf	Inf	Inf	Inf	Inf	Inf	Inf	Inf	Inf	Inf	Inf	Inf	Inf	Inf	Inf	Inf	Inf	Inf	Inf	Inf	Inf	Inf	Inf	Inf	Inf	Inf	Inf	Inf	Inf	Inf	Inf	Inf	Inf	Inf	Inf
Atg13	Inf	Inf	Inf	Inf	0.000373508	0.00153642	0.00320708	Inf	Inf	Inf	Inf	Inf	Inf	Inf	0.000202937	0.00118315	Inf	Inf	Inf	Inf	Inf	Inf	Inf	Inf	Inf	Inf	Inf	Inf	Inf	Inf	Inf	Inf	Inf	Inf	Inf	Inf	Inf	Inf	Inf	Inf	Inf	Inf	Inf	Inf	Inf	1.34668e-05	9.25624e-05	Inf	Inf
Atg16l2	Inf	Inf	Inf	Inf	Inf	Inf	Inf	0.00123892	Inf	Inf	Inf	Inf	Inf	Inf	Inf	Inf	Inf	Inf	Inf	Inf	Inf	Inf	Inf	Inf	Inf	Inf	Inf	Inf	Inf	Inf	Inf	Inf	Inf	Inf	Inf	Inf	Inf	Inf	Inf	Inf	Inf	Inf	Inf	Inf	4.29192e-05	Inf	Inf	Inf	Inf
Atg3	Inf	Inf	Inf	Inf	Inf	Inf	Inf	Inf	Inf	Inf	Inf	Inf	Inf	Inf	Inf	Inf	Inf	Inf	Inf	Inf	Inf	Inf	Inf	Inf	Inf	Inf	Inf	Inf	Inf	Inf	Inf	Inf	Inf	Inf	Inf	Inf	Inf	Inf	Inf	Inf	Inf	Inf	Inf	Inf	Inf	Inf	Inf	Inf	Inf
Atg4a	Inf	Inf	Inf	Inf	Inf	Inf	Inf	Inf	Inf	Inf	Inf	Inf	Inf	Inf	Inf	Inf	Inf	Inf	Inf	Inf	Inf	Inf	Inf	Inf	Inf	Inf	Inf	Inf	Inf	Inf	Inf	Inf	Inf	Inf	Inf	Inf	Inf	Inf	Inf	Inf	Inf	Inf	Inf	Inf	Inf	Inf	Inf	Inf	Inf
Atg4b	Inf	Inf	Inf	Inf	Inf	Inf	Inf	Inf	Inf	Inf	Inf	Inf	Inf	Inf	Inf	Inf	Inf	Inf	Inf	Inf	Inf	Inf	Inf	Inf	Inf	Inf	Inf	Inf	Inf	Inf	Inf	Inf	Inf	Inf	Inf	Inf	Inf	Inf	Inf	Inf	Inf	Inf	Inf	Inf	Inf	Inf	Inf	Inf	Inf
Atg4c	Inf	Inf	Inf	Inf	Inf	Inf	Inf	Inf	Inf	Inf	Inf	Inf	Inf	Inf	Inf	Inf	Inf	Inf	Inf	Inf	Inf	Inf	Inf	Inf	Inf	Inf	Inf	Inf	Inf	Inf	Inf	Inf	Inf	Inf	Inf	Inf	Inf	Inf	Inf	Inf	Inf	Inf	Inf	Inf	Inf	Inf	Inf	Inf	Inf
Atg5	Inf	Inf	Inf	Inf	Inf	Inf	Inf	Inf	Inf	Inf	Inf	Inf	Inf	Inf	Inf	Inf	Inf	Inf	Inf	Inf	Inf	Inf	Inf	Inf	Inf	Inf	Inf	Inf	Inf	Inf	Inf	Inf	Inf	Inf	Inf	Inf	Inf	Inf	Inf	Inf	Inf	Inf	Inf	Inf	Inf	Inf	Inf	Inf	Inf
Atg9a	Inf	Inf	Inf	Inf	Inf	Inf	Inf	Inf	Inf	Inf	Inf	Inf	Inf	Inf	Inf	Inf	Inf	Inf	Inf	Inf	Inf	Inf	Inf	Inf	Inf	Inf	Inf	Inf	Inf	Inf	Inf	Inf	Inf	Inf	Inf	Inf	Inf	Inf	Inf	Inf	Inf	Inf	Inf	Inf	Inf	Inf	Inf	Inf	Inf
Atg9b	Inf	Inf	Inf	Inf	Inf	Inf	Inf	Inf	Inf	Inf	Inf	Inf	Inf	Inf	Inf	Inf	Inf	Inf	Inf	Inf	Inf	Inf	Inf	Inf	Inf	Inf	Inf	Inf	Inf	Inf	Inf	Inf	Inf	Inf	Inf	Inf	Inf	Inf	Inf	Inf	Inf	Inf	Inf	Inf	Inf	Inf	Inf	Inf	Inf
Atg9b,Gm15587	Inf	Inf	Inf	Inf	Inf	Inf	Inf	Inf	Inf	Inf	Inf	Inf	Inf	Inf	Inf	Inf	Inf	Inf	Inf	Inf	Inf	Inf	Inf	Inf	Inf	Inf	Inf	Inf	Inf	Inf	Inf	Inf	Inf	Inf	Inf	Inf	Inf	Inf	Inf	Inf	Inf	Inf	Inf	Inf	Inf	Inf	Inf	Inf	Inf
Atic	7.26689e-05	5.02369e-05	4.57274e-05	1.01973e-05	Inf	Inf	Inf	Inf	Inf	0.00076018	3.09541e-05	1.82208e-05	0.000138534	1.33021e-05	Inf	Inf	Inf	Inf	Inf	0.000171757	Inf	4.79621e-05	1.77653e-05	4.12596e-05	7.53705e-06	Inf	Inf	Inf	Inf	Inf	0.00118556	Inf	Inf	Inf	Inf	Inf	Inf	Inf	Inf	Inf	0.000515396	Inf	Inf	Inf	Inf	Inf	Inf	Inf	Inf
Atl3	Inf	Inf	Inf	Inf	Inf	Inf	Inf	Inf	Inf	Inf	Inf	Inf	Inf	Inf	Inf	Inf	Inf	Inf	Inf	Inf	Inf	Inf	Inf	Inf	Inf	Inf	Inf	Inf	Inf	Inf	Inf	Inf	Inf	Inf	Inf	Inf	Inf	Inf	Inf	Inf	Inf	Inf	Inf	Inf	Inf	Inf	Inf	Inf	Inf
Atn1	Inf	Inf	Inf	Inf	Inf	Inf	Inf	Inf	Inf	Inf	Inf	Inf	Inf	Inf	Inf	Inf	Inf	Inf	Inf	Inf	Inf	Inf	Inf	Inf	Inf	Inf	Inf	Inf	Inf	Inf	Inf	Inf	Inf	Inf	Inf	Inf	Inf	Inf	Inf	Inf	Inf	Inf	Inf	Inf	Inf	Inf	Inf	Inf	Inf
Atp10a	Inf	Inf	Inf	Inf	Inf	Inf	Inf	Inf	Inf	Inf	Inf	Inf	Inf	Inf	Inf	Inf	Inf	Inf	Inf	Inf	0.000399902	Inf	Inf	Inf	Inf	Inf	Inf	Inf	Inf	Inf	Inf	Inf	Inf	Inf	Inf	6.68547e-05	Inf	Inf	Inf	Inf	Inf	Inf	Inf	Inf	Inf	Inf	Inf	Inf	Inf
Atp11a	Inf	Inf	Inf	Inf	Inf	Inf	Inf	Inf	Inf	Inf	Inf	Inf	Inf	Inf	Inf	Inf	Inf	Inf	Inf	Inf	Inf	Inf	Inf	Inf	Inf	Inf	Inf	Inf	Inf	Inf	Inf	Inf	Inf	Inf	Inf	Inf	Inf	Inf	Inf	Inf	Inf	Inf	Inf	Inf	Inf	Inf	Inf	0.00162481	Inf
Atp11b	Inf	Inf	Inf	Inf	Inf	0.000596178	Inf	Inf	Inf	Inf	Inf	Inf	Inf	Inf	Inf	Inf	Inf	Inf	Inf	Inf	Inf	Inf	Inf	Inf	Inf	Inf	0.000652555	Inf	Inf	Inf	Inf	Inf	Inf	Inf	Inf	Inf	Inf	Inf	Inf	Inf	Inf	Inf	4.33232e-05	Inf	Inf	Inf	Inf	Inf	Inf
Atp11c	Inf	Inf	Inf	Inf	Inf	Inf	Inf	Inf	Inf	Inf	Inf	Inf	Inf	Inf	Inf	Inf	Inf	Inf	Inf	Inf	Inf	Inf	Inf	Inf	Inf	Inf	Inf	Inf	Inf	Inf	Inf	Inf	Inf	Inf	Inf	Inf	Inf	Inf	Inf	Inf	Inf	Inf	Inf	Inf	Inf	Inf	Inf	Inf	Inf
Atp13a1	Inf	Inf	Inf	Inf	Inf	Inf	Inf	Inf	Inf	Inf	Inf	Inf	Inf	Inf	Inf	Inf	Inf	Inf	Inf	Inf	Inf	Inf	Inf	Inf	Inf	Inf	Inf	Inf	Inf	Inf	Inf	Inf	Inf	Inf	Inf	Inf	Inf	Inf	Inf	Inf	Inf	Inf	2.03476e-05	Inf	Inf	Inf	Inf	Inf	Inf
Atp13a1,Gmip	Inf	Inf	Inf	Inf	Inf	Inf	Inf	Inf	Inf	Inf	Inf	Inf	Inf	Inf	Inf	Inf	Inf	Inf	Inf	Inf	Inf	Inf	Inf	Inf	Inf	Inf	Inf	Inf	Inf	Inf	Inf	Inf	Inf	Inf	Inf	Inf	Inf	Inf	Inf	Inf	Inf	Inf	Inf	Inf	7.1003e-05	Inf	Inf	Inf	Inf
Atp13a2	Inf	Inf	Inf	Inf	Inf	Inf	Inf	Inf	Inf	Inf	Inf	Inf	Inf	Inf	Inf	Inf	Inf	Inf	Inf	Inf	Inf	Inf	Inf	Inf	Inf	Inf	Inf	Inf	Inf	Inf	Inf	Inf	Inf	Inf	Inf	Inf	Inf	Inf	Inf	Inf	Inf	Inf	Inf	Inf	Inf	Inf	Inf	Inf	Inf
Atp13a4	0.000826905	0.000633484	2.09746e-05	1.11187e-05	Inf	0.000370085	0.000346434	Inf	Inf	Inf	Inf	Inf	0.000378706	0.000419631	Inf	Inf	Inf	Inf	Inf	Inf	Inf	0.00152129	0.000824754	5.22329e-05	5.35171e-05	Inf	0.000958008	0.000499973	Inf	Inf	Inf	Inf	Inf	Inf	Inf	Inf	Inf	Inf	Inf	Inf	Inf	Inf	Inf	Inf	Inf	Inf	Inf	Inf	Inf
Atp1a1	Inf	Inf	Inf	Inf	0.00142769	Inf	Inf	Inf	Inf	Inf	Inf	Inf	Inf	Inf	0.000317444	Inf	Inf	Inf	Inf	Inf	Inf	Inf	Inf	Inf	Inf	0.00102803	Inf	Inf	Inf	Inf	Inf	Inf	Inf	Inf	Inf	Inf	Inf	Inf	Inf	Inf	Inf	Inf	Inf	Inf	Inf	Inf	Inf	Inf	Inf
Atp1a2	Inf	Inf	Inf	Inf	Inf	Inf	Inf	Inf	Inf	Inf	Inf	Inf	Inf	Inf	Inf	Inf	Inf	Inf	Inf	Inf	Inf	Inf	Inf	Inf	Inf	0.000999447	0.00150172	Inf	Inf	Inf	Inf	Inf	Inf	Inf	Inf	Inf	Inf	Inf	Inf	Inf	Inf	Inf	Inf	Inf	Inf	Inf	Inf	Inf	Inf
Atp1b1	Inf	Inf	Inf	Inf	Inf	Inf	Inf	Inf	Inf	Inf	Inf	Inf	Inf	Inf	Inf	Inf	Inf	Inf	Inf	Inf	Inf	Inf	Inf	Inf	Inf	Inf	Inf	Inf	Inf	Inf	Inf	Inf	Inf	Inf	Inf	Inf	Inf	Inf	Inf	Inf	Inf	Inf	Inf	Inf	Inf	Inf	Inf	Inf	Inf
Atp1b2	Inf	Inf	Inf	Inf	Inf	Inf	Inf	Inf	Inf	Inf	Inf	Inf	Inf	Inf	Inf	Inf	Inf	Inf	Inf	Inf	Inf	Inf	Inf	Inf	Inf	Inf	Inf	Inf	Inf	Inf	Inf	Inf	Inf	Inf	Inf	Inf	Inf	Inf	Inf	Inf	Inf	Inf	Inf	Inf	Inf	Inf	Inf	Inf	Inf
Atp1b3	Inf	Inf	Inf	Inf	Inf	Inf	Inf	Inf	Inf	Inf	Inf	Inf	Inf	Inf	Inf	Inf	Inf	Inf	Inf	Inf	Inf	Inf	Inf	Inf	Inf	Inf	Inf	Inf	Inf	Inf	Inf	Inf	Inf	Inf	Inf	Inf	Inf	Inf	Inf	Inf	Inf	Inf	Inf	Inf	Inf	Inf	Inf	Inf	Inf
Atp2a1	Inf	Inf	Inf	Inf	Inf	Inf	Inf	Inf	Inf	Inf	Inf	Inf	Inf	Inf	Inf	Inf	Inf	Inf	Inf	Inf	Inf	Inf	Inf	Inf	Inf	Inf	Inf	Inf	Inf	Inf	Inf	Inf	Inf	Inf	Inf	Inf	Inf	Inf	Inf	Inf	Inf	Inf	Inf	0.000229196	5.02279e-05	Inf	0.000137796	Inf	Inf
Atp2a2	Inf	Inf	Inf	Inf	Inf	Inf	Inf	Inf	Inf	Inf	Inf	Inf	Inf	Inf	Inf	Inf	Inf	Inf	Inf	Inf	Inf	Inf	Inf	Inf	Inf	Inf	Inf	Inf	Inf	Inf	Inf	Inf	Inf	Inf	Inf	Inf	Inf	Inf	Inf	Inf	Inf	Inf	Inf	Inf	Inf	Inf	Inf	Inf	Inf
Atp2b1	Inf	Inf	Inf	Inf	Inf	Inf	Inf	Inf	Inf	Inf	Inf	Inf	Inf	Inf	Inf	Inf	Inf	Inf	Inf	Inf	Inf	Inf	Inf	Inf	Inf	Inf	Inf	Inf	Inf	Inf	Inf	Inf	Inf	Inf	Inf	Inf	Inf	Inf	Inf	Inf	Inf	Inf	Inf	Inf	Inf	Inf	Inf	Inf	Inf
Atp2b2	Inf	Inf	Inf	Inf	Inf	Inf	Inf	Inf	Inf	Inf	Inf	Inf	Inf	Inf	Inf	Inf	Inf	Inf	Inf	Inf	5.24083e-05	Inf	Inf	Inf	Inf	Inf	Inf	Inf	Inf	Inf	Inf	Inf	Inf	Inf	Inf	Inf	Inf	Inf	Inf	Inf	Inf	Inf	Inf	Inf	Inf	Inf	Inf	Inf	Inf
Atp2b3	Inf	Inf	Inf	Inf	Inf	Inf	Inf	Inf	Inf	Inf	Inf	Inf	Inf	Inf	Inf	Inf	Inf	Inf	Inf	Inf	Inf	Inf	Inf	Inf	Inf	Inf	Inf	Inf	Inf	Inf	Inf	Inf	Inf	Inf	Inf	Inf	Inf	Inf	0.000358952	0.0006303	Inf	Inf	Inf	Inf	Inf	Inf	Inf	Inf	Inf
Atp2b4	Inf	Inf	Inf	Inf	Inf	Inf	Inf	Inf	Inf	Inf	Inf	Inf	Inf	Inf	Inf	Inf	Inf	Inf	Inf	Inf	Inf	Inf	Inf	Inf	Inf	Inf	Inf	Inf	Inf	Inf	Inf	Inf	Inf	Inf	Inf	Inf	Inf	Inf	Inf	Inf	Inf	Inf	Inf	Inf	Inf	Inf	Inf	Inf	Inf
Atp2c1	Inf	Inf	Inf	Inf	Inf	Inf	Inf	Inf	Inf	Inf	Inf	Inf	Inf	Inf	Inf	Inf	Inf	Inf	Inf	Inf	Inf	Inf	Inf	Inf	Inf	Inf	Inf	Inf	Inf	Inf	Inf	Inf	Inf	Inf	Inf	Inf	Inf	Inf	Inf	Inf	Inf	Inf	Inf	Inf	Inf	Inf	Inf	Inf	Inf
Atp5a1	Inf	Inf	Inf	Inf	Inf	Inf	Inf	0.00207303	0.000952805	Inf	Inf	Inf	Inf	Inf	Inf	Inf	Inf	Inf	0.000711713	Inf	Inf	Inf	Inf	Inf	Inf	Inf	Inf	Inf	Inf	0.000338158	Inf	Inf	Inf	Inf	Inf	Inf	Inf	Inf	Inf	Inf	Inf	Inf	Inf	Inf	Inf	Inf	Inf	Inf	Inf
Atp5b	Inf	Inf	Inf	Inf	Inf	Inf	Inf	Inf	Inf	Inf	Inf	Inf	Inf	Inf	Inf	Inf	Inf	Inf	Inf	Inf	Inf	0.00149774	0.000336984	Inf	Inf	Inf	Inf	Inf	Inf	Inf	Inf	Inf	Inf	Inf	Inf	Inf	Inf	Inf	Inf	Inf	Inf	Inf	Inf	3.27335e-05	Inf	Inf	Inf	Inf	Inf
Atp5c1	Inf	Inf	Inf	Inf	Inf	Inf	0.000825053	0.000228508	0.000321221	Inf	Inf	Inf	Inf	Inf	Inf	Inf	Inf	0.000706857	0.000880975	Inf	Inf	Inf	Inf	Inf	Inf	Inf	Inf	Inf	0.000717762	8.46505e-05	Inf	1.49492e-05	Inf	Inf	Inf	Inf	Inf	Inf	Inf	Inf	Inf	Inf	Inf	Inf	Inf	Inf	Inf	Inf	Inf
Atp5d	0.000775315	Inf	Inf	Inf	Inf	Inf	Inf	Inf	Inf	0.00297548	Inf	Inf	Inf	Inf	Inf	Inf	Inf	Inf	Inf	Inf	Inf	0.000620137	Inf	Inf	Inf	Inf	Inf	Inf	Inf	Inf	Inf	Inf	Inf	Inf	Inf	Inf	Inf	Inf	Inf	Inf	Inf	Inf	Inf	Inf	Inf	Inf	Inf	Inf	Inf
Atp5e	Inf	Inf	Inf	Inf	Inf	Inf	Inf	Inf	Inf	Inf	Inf	Inf	Inf	Inf	Inf	Inf	Inf	Inf	Inf	Inf	Inf	Inf	Inf	Inf	Inf	Inf	Inf	Inf	Inf	Inf	Inf	Inf	Inf	Inf	Inf	0.00022133	Inf	Inf	Inf	Inf	Inf	Inf	Inf	Inf	Inf	Inf	Inf	Inf	Inf
Atp5f1	Inf	Inf	Inf	Inf	Inf	Inf	Inf	Inf	9.95626e-05	Inf	Inf	Inf	Inf	Inf	Inf	Inf	Inf	Inf	5.17629e-05	Inf	Inf	Inf	Inf	Inf	Inf	Inf	Inf	Inf	0.000917443	3.52431e-05	Inf	Inf	Inf	Inf	Inf	Inf	Inf	Inf	Inf	0.00020731	Inf	Inf	Inf	Inf	Inf	Inf	Inf	Inf	Inf
Atp5g1	Inf	Inf	Inf	Inf	Inf	Inf	Inf	Inf	Inf	Inf	Inf	Inf	Inf	Inf	Inf	Inf	Inf	Inf	Inf	Inf	Inf	Inf	Inf	Inf	Inf	Inf	Inf	Inf	Inf	Inf	Inf	0.000440553	Inf	Inf	Inf	Inf	Inf	Inf	Inf	Inf	Inf	Inf	Inf	Inf	Inf	Inf	Inf	Inf	Inf
Atp5g2	Inf	Inf	Inf	Inf	Inf	Inf	Inf	Inf	Inf	Inf	Inf	Inf	Inf	Inf	Inf	Inf	Inf	Inf	Inf	Inf	Inf	Inf	Inf	Inf	Inf	Inf	Inf	Inf	Inf	Inf	Inf	0.000182333	Inf	Inf	Inf	Inf	Inf	Inf	Inf	Inf	Inf	Inf	Inf	Inf	Inf	Inf	Inf	Inf	Inf
Atp5j2	Inf	Inf	Inf	Inf	Inf	Inf	Inf	Inf	Inf	Inf	Inf	Inf	Inf	Inf	Inf	Inf	Inf	Inf	Inf	Inf	Inf	Inf	Inf	Inf	Inf	Inf	Inf	Inf	Inf	Inf	Inf	Inf	Inf	Inf	Inf	Inf	Inf	Inf	Inf	Inf	Inf	Inf	Inf	Inf	Inf	Inf	Inf	Inf	Inf
Atp5k	Inf	Inf	Inf	Inf	Inf	Inf	0.0026739	0.00133163	Inf	Inf	Inf	Inf	Inf	Inf	Inf	Inf	0.000562187	0.0012527	0.000793368	Inf	Inf	Inf	Inf	Inf	Inf	Inf	Inf	0.00205044	0.00043159	Inf	Inf	Inf	Inf	Inf	Inf	Inf	Inf	Inf	Inf	Inf	Inf	Inf	Inf	Inf	Inf	Inf	Inf	Inf	Inf
Atp5s	Inf	Inf	Inf	Inf	Inf	Inf	Inf	Inf	Inf	Inf	Inf	Inf	Inf	Inf	Inf	Inf	Inf	Inf	Inf	Inf	Inf	Inf	Inf	Inf	Inf	Inf	Inf	Inf	Inf	Inf	Inf	Inf	Inf	Inf	Inf	Inf	Inf	Inf	Inf	Inf	Inf	0.000409681	Inf	Inf	Inf	Inf	Inf	Inf	Inf
Atp5sl	Inf	Inf	Inf	Inf	Inf	Inf	Inf	Inf	Inf	Inf	Inf	Inf	Inf	Inf	Inf	Inf	Inf	Inf	Inf	Inf	9.89081e-05	Inf	Inf	Inf	Inf	Inf	Inf	Inf	Inf	Inf	Inf	Inf	Inf	Inf	Inf	Inf	Inf	Inf	Inf	Inf	Inf	Inf	Inf	Inf	Inf	Inf	Inf	Inf	Inf
Atp6ap1	Inf	Inf	Inf	Inf	Inf	Inf	Inf	Inf	Inf	Inf	8.80485e-05	Inf	Inf	Inf	Inf	Inf	Inf	Inf	Inf	Inf	Inf	Inf	Inf	Inf	Inf	Inf	Inf	Inf	Inf	Inf	Inf	0.000276724	Inf	Inf	Inf	Inf	Inf	0.000323288	Inf	Inf	Inf	Inf	Inf	Inf	Inf	Inf	Inf	Inf	Inf
Atp6v0a1	Inf	Inf	Inf	Inf	0.000804008	Inf	Inf	Inf	Inf	Inf	Inf	Inf	Inf	Inf	Inf	Inf	Inf	Inf	Inf	Inf	Inf	Inf	Inf	Inf	Inf	Inf	Inf	Inf	Inf	Inf	Inf	Inf	Inf	Inf	Inf	Inf	Inf	Inf	0.000317621	Inf	Inf	Inf	Inf	Inf	Inf	Inf	Inf	Inf	Inf
Atp6v0a2	Inf	Inf	Inf	Inf	Inf	Inf	Inf	Inf	Inf	Inf	Inf	Inf	Inf	Inf	Inf	Inf	Inf	Inf	Inf	Inf	Inf	Inf	Inf	Inf	Inf	Inf	Inf	Inf	Inf	Inf	Inf	Inf	Inf	Inf	Inf	Inf	Inf	Inf	Inf	Inf	Inf	Inf	Inf	Inf	Inf	Inf	Inf	Inf	Inf
Atp6v0a4,D630045J12Rik	Inf	Inf	Inf	Inf	Inf	Inf	Inf	Inf	Inf	Inf	Inf	Inf	Inf	Inf	Inf	Inf	Inf	Inf	Inf	Inf	Inf	Inf	Inf	Inf	Inf	Inf	Inf	Inf	Inf	Inf	Inf	Inf	Inf	Inf	Inf	Inf	Inf	Inf	Inf	Inf	Inf	Inf	Inf	Inf	1.13595e-05	Inf	Inf	Inf	Inf
Atp6v0b	Inf	Inf	Inf	Inf	Inf	Inf	0.00139647	0.00119697	Inf	Inf	Inf	Inf	Inf	Inf	Inf	Inf	0.00052477	Inf	0.000719387	Inf	Inf	Inf	Inf	Inf	Inf	Inf	Inf	Inf	Inf	0.00120265	Inf	Inf	Inf	Inf	Inf	Inf	Inf	Inf	Inf	0.00039847	Inf	Inf	Inf	Inf	Inf	Inf	Inf	Inf	Inf
Atp6v0c	Inf	Inf	Inf	Inf	Inf	Inf	Inf	Inf	Inf	Inf	Inf	Inf	Inf	Inf	Inf	Inf	Inf	Inf	Inf	Inf	Inf	Inf	Inf	Inf	Inf	Inf	Inf	Inf	Inf	Inf	Inf	Inf	Inf	Inf	Inf	Inf	Inf	Inf	Inf	Inf	Inf	Inf	Inf	Inf	Inf	Inf	Inf	Inf	Inf
Atp6v0e2	Inf	Inf	Inf	Inf	Inf	Inf	Inf	Inf	Inf	Inf	Inf	Inf	Inf	Inf	Inf	Inf	Inf	Inf	Inf	Inf	Inf	Inf	Inf	Inf	Inf	Inf	Inf	Inf	Inf	Inf	Inf	Inf	Inf	Inf	Inf	Inf	Inf	Inf	Inf	Inf	Inf	Inf	Inf	Inf	2.07203e-05	Inf	Inf	Inf	Inf
Atp6v1b2	Inf	Inf	Inf	Inf	Inf	0.00158787	0.00215544	Inf	Inf	Inf	Inf	Inf	Inf	Inf	Inf	0.000777613	0.00104278	0.00190106	Inf	Inf	Inf	Inf	Inf	Inf	Inf	Inf	0.00114221	0.000703176	Inf	Inf	Inf	Inf	Inf	Inf	Inf	Inf	Inf	Inf	Inf	0.000758903	Inf	Inf	Inf	Inf	Inf	0.00022316	Inf	0.00070675	Inf
Atp6v1c1	Inf	Inf	Inf	Inf	Inf	Inf	Inf	Inf	Inf	Inf	Inf	Inf	Inf	0.000342292	Inf	Inf	0.000225984	Inf	0.00025956	Inf	Inf	Inf	Inf	Inf	Inf	Inf	Inf	0.00167858	Inf	0.000449574	Inf	Inf	Inf	Inf	Inf	Inf	Inf	9.8741e-05	Inf	0.000307369	0.0014373	Inf	Inf	Inf	Inf	Inf	Inf	Inf	Inf
Atp6v1d	0.00182543	Inf	Inf	Inf	Inf	Inf	Inf	Inf	Inf	Inf	Inf	Inf	Inf	Inf	Inf	Inf	Inf	Inf	Inf	Inf	Inf	Inf	Inf	Inf	Inf	Inf	Inf	Inf	Inf	Inf	Inf	Inf	Inf	Inf	Inf	Inf	Inf	Inf	Inf	Inf	Inf	Inf	Inf	Inf	Inf	Inf	Inf	Inf	Inf
Atp6v1e1	Inf	Inf	Inf	Inf	Inf	Inf	0.00118256	0.00102631	4.2802e-06	Inf	Inf	Inf	Inf	Inf	Inf	Inf	Inf	0.00164511	2.54459e-05	Inf	Inf	Inf	Inf	Inf	Inf	Inf	Inf	0.000869567	6.88315e-06	4.93685e-06	Inf	Inf	Inf	Inf	Inf	Inf	Inf	Inf	Inf	0.000425103	Inf	Inf	Inf	Inf	Inf	Inf	Inf	Inf	Inf
Atp6v1g1	Inf	Inf	Inf	Inf	Inf	Inf	Inf	Inf	Inf	Inf	Inf	Inf	Inf	Inf	Inf	Inf	Inf	Inf	Inf	Inf	Inf	Inf	Inf	Inf	Inf	Inf	Inf	Inf	Inf	Inf	Inf	Inf	Inf	Inf	Inf	Inf	Inf	Inf	Inf	Inf	Inf	0.000574819	Inf	Inf	Inf	Inf	Inf	Inf	Inf
Atp6v1g2	Inf	Inf	Inf	Inf	Inf	Inf	Inf	Inf	Inf	Inf	Inf	Inf	Inf	Inf	Inf	Inf	Inf	Inf	Inf	Inf	Inf	Inf	Inf	Inf	Inf	Inf	Inf	Inf	Inf	Inf	Inf	Inf	Inf	Inf	Inf	Inf	Inf	Inf	Inf	Inf	Inf	Inf	7.80318e-06	Inf	1.20576e-05	Inf	6.65593e-05	Inf	Inf
Atp8a2	Inf	Inf	Inf	Inf	Inf	Inf	Inf	Inf	Inf	Inf	Inf	Inf	Inf	Inf	Inf	Inf	Inf	Inf	Inf	Inf	Inf	Inf	Inf	Inf	Inf	Inf	Inf	Inf	Inf	Inf	Inf	Inf	Inf	Inf	Inf	Inf	0.000439551	Inf	Inf	Inf	Inf	Inf	Inf	Inf	Inf	Inf	Inf	Inf	Inf
Atp8b2	Inf	0.000658231	Inf	Inf	Inf	Inf	Inf	Inf	Inf	Inf	Inf	Inf	Inf	Inf	Inf	Inf	Inf	Inf	Inf	Inf	Inf	Inf	Inf	Inf	Inf	Inf	Inf	Inf	Inf	Inf	Inf	Inf	Inf	Inf	Inf	Inf	Inf	Inf	Inf	Inf	Inf	Inf	Inf	Inf	Inf	Inf	Inf	Inf	Inf
Atp9b	Inf	Inf	Inf	Inf	Inf	Inf	Inf	Inf	Inf	Inf	Inf	Inf	Inf	Inf	Inf	Inf	Inf	Inf	Inf	Inf	Inf	Inf	Inf	Inf	Inf	Inf	Inf	Inf	Inf	Inf	Inf	Inf	Inf	Inf	Inf	Inf	Inf	Inf	Inf	Inf	Inf	Inf	Inf	Inf	Inf	Inf	Inf	Inf	Inf
Atpaf1,Gm12847,Mob3c	Inf	0.000901075	Inf	Inf	0.0011915	Inf	Inf	Inf	Inf	Inf	Inf	Inf	Inf	Inf	Inf	Inf	Inf	Inf	Inf	Inf	Inf	Inf	0.00036819	Inf	Inf	0.000435871	Inf	Inf	Inf	Inf	Inf	Inf	Inf	Inf	Inf	Inf	Inf	Inf	Inf	Inf	Inf	Inf	Inf	Inf	Inf	Inf	Inf	Inf	Inf
Atpaf2	Inf	Inf	Inf	Inf	Inf	Inf	Inf	Inf	Inf	Inf	Inf	Inf	Inf	Inf	Inf	Inf	Inf	Inf	Inf	Inf	Inf	Inf	Inf	Inf	Inf	Inf	Inf	Inf	Inf	Inf	Inf	Inf	Inf	Inf	Inf	Inf	Inf	Inf	Inf	Inf	Inf	Inf	Inf	Inf	Inf	Inf	Inf	Inf	Inf
Atpif1	Inf	Inf	Inf	Inf	Inf	0.00202524	0.00147345	Inf	0.000328638	Inf	Inf	Inf	Inf	Inf	Inf	Inf	0.00027141	0.00169338	2.21011e-05	0.0021472	Inf	Inf	Inf	Inf	Inf	Inf	Inf	Inf	Inf	0.000378142	Inf	Inf	Inf	Inf	Inf	Inf	Inf	Inf	Inf	0.00016637	Inf	Inf	Inf	Inf	Inf	Inf	Inf	Inf	Inf
Atraid	Inf	Inf	Inf	Inf	Inf	Inf	Inf	Inf	Inf	Inf	Inf	Inf	Inf	Inf	Inf	Inf	Inf	Inf	Inf	Inf	Inf	Inf	Inf	Inf	Inf	Inf	Inf	Inf	Inf	Inf	Inf	Inf	Inf	Inf	Inf	Inf	Inf	Inf	Inf	Inf	Inf	0.00046006	Inf	Inf	Inf	Inf	Inf	Inf	Inf
Atrip	Inf	Inf	Inf	Inf	Inf	Inf	Inf	Inf	Inf	Inf	Inf	Inf	Inf	Inf	Inf	Inf	Inf	Inf	Inf	Inf	Inf	Inf	Inf	Inf	Inf	Inf	Inf	Inf	Inf	Inf	Inf	Inf	Inf	Inf	Inf	Inf	Inf	Inf	Inf	Inf	Inf	Inf	Inf	Inf	Inf	Inf	Inf	Inf	Inf
Atrn	Inf	Inf	Inf	Inf	Inf	Inf	Inf	Inf	Inf	Inf	0.000796387	Inf	Inf	Inf	Inf	Inf	Inf	Inf	Inf	Inf	Inf	Inf	Inf	Inf	Inf	Inf	Inf	Inf	Inf	Inf	Inf	Inf	Inf	Inf	Inf	Inf	Inf	Inf	Inf	Inf	Inf	Inf	Inf	Inf	Inf	Inf	Inf	Inf	Inf
Atrx	Inf	Inf	Inf	Inf	Inf	0.00273082	0.000840574	Inf	Inf	Inf	Inf	Inf	Inf	Inf	Inf	Inf	0.00129469	Inf	Inf	Inf	Inf	Inf	Inf	Inf	Inf	0.000298345	0.000871375	0.000202923	Inf	Inf	Inf	Inf	Inf	Inf	Inf	Inf	Inf	Inf	Inf	Inf	Inf	0.000921832	Inf	Inf	Inf	Inf	Inf	Inf	Inf
Atxn10	Inf	Inf	Inf	Inf	Inf	Inf	Inf	Inf	Inf	Inf	Inf	Inf	Inf	Inf	Inf	Inf	Inf	Inf	Inf	Inf	0.000419942	Inf	Inf	Inf	Inf	Inf	Inf	Inf	Inf	Inf	Inf	Inf	Inf	Inf	Inf	Inf	Inf	Inf	Inf	Inf	Inf	Inf	Inf	Inf	5.19557e-05	2.29278e-05	Inf	Inf	Inf
Atxn2	Inf	Inf	Inf	Inf	Inf	Inf	Inf	Inf	Inf	Inf	Inf	Inf	Inf	Inf	Inf	Inf	Inf	Inf	Inf	Inf	Inf	0.00104512	Inf	Inf	Inf	Inf	Inf	Inf	Inf	Inf	0.00222748	Inf	Inf	Inf	Inf	Inf	Inf	Inf	Inf	Inf	Inf	Inf	Inf	Inf	Inf	Inf	Inf	Inf	Inf
Atxn2l	Inf	Inf	Inf	Inf	Inf	Inf	Inf	Inf	Inf	Inf	Inf	Inf	Inf	Inf	Inf	Inf	Inf	0.00120655	Inf	Inf	Inf	Inf	Inf	Inf	Inf	Inf	Inf	Inf	0.00085902	Inf	Inf	Inf	Inf	Inf	Inf	Inf	Inf	Inf	0.000336604	Inf	Inf	Inf	Inf	Inf	Inf	Inf	Inf	Inf	Inf
Atxn3	Inf	Inf	Inf	Inf	Inf	Inf	Inf	Inf	Inf	Inf	Inf	Inf	Inf	Inf	Inf	Inf	Inf	Inf	Inf	Inf	Inf	Inf	Inf	Inf	Inf	Inf	Inf	Inf	Inf	Inf	Inf	Inf	Inf	Inf	Inf	Inf	Inf	Inf	Inf	Inf	Inf	Inf	Inf	Inf	Inf	Inf	Inf	Inf	Inf
Atxn7	Inf	Inf	Inf	Inf	Inf	Inf	Inf	Inf	Inf	Inf	Inf	Inf	Inf	Inf	Inf	Inf	Inf	Inf	Inf	Inf	Inf	Inf	Inf	Inf	Inf	Inf	Inf	Inf	Inf	Inf	Inf	Inf	Inf	Inf	Inf	Inf	Inf	Inf	Inf	Inf	Inf	Inf	Inf	Inf	Inf	Inf	Inf	Inf	Inf
Atxn7l1	Inf	Inf	Inf	Inf	Inf	Inf	Inf	Inf	Inf	Inf	Inf	Inf	Inf	Inf	Inf	Inf	Inf	Inf	Inf	Inf	Inf	Inf	Inf	Inf	Inf	Inf	Inf	Inf	Inf	Inf	Inf	Inf	Inf	Inf	Inf	Inf	Inf	Inf	Inf	Inf	Inf	Inf	Inf	0.000277265	Inf	Inf	Inf	Inf	Inf
Atxn7l2	0.000154835	0.00061894	Inf	Inf	Inf	Inf	Inf	Inf	Inf	Inf	Inf	Inf	Inf	Inf	Inf	Inf	Inf	Inf	Inf	Inf	Inf	0.000998205	Inf	Inf	Inf	Inf	Inf	Inf	Inf	Inf	Inf	Inf	Inf	Inf	Inf	Inf	Inf	Inf	Inf	Inf	Inf	Inf	Inf	Inf	Inf	Inf	Inf	Inf	Inf
Atxn7l3	Inf	Inf	Inf	Inf	Inf	Inf	Inf	Inf	Inf	Inf	Inf	Inf	Inf	Inf	Inf	Inf	Inf	Inf	Inf	Inf	Inf	Inf	Inf	Inf	Inf	Inf	Inf	Inf	Inf	Inf	Inf	Inf	Inf	Inf	Inf	Inf	Inf	Inf	Inf	Inf	Inf	Inf	Inf	Inf	Inf	Inf	Inf	Inf	Inf
Atxn7l3b	Inf	Inf	Inf	Inf	Inf	Inf	Inf	Inf	Inf	Inf	Inf	Inf	Inf	Inf	Inf	Inf	Inf	Inf	Inf	Inf	Inf	Inf	Inf	Inf	Inf	Inf	Inf	Inf	Inf	Inf	Inf	Inf	Inf	Inf	Inf	Inf	Inf	Inf	Inf	Inf	Inf	Inf	Inf	Inf	Inf	Inf	Inf	Inf	Inf
AU018091	1.58393e-05	1.23895e-05	0.000588944	Inf	Inf	Inf	Inf	Inf	Inf	Inf	Inf	Inf	Inf	Inf	Inf	Inf	Inf	Inf	Inf	Inf	Inf	3.22663e-05	2.05149e-05	0.000160824	0.000469773	Inf	Inf	Inf	Inf	Inf	Inf	Inf	Inf	Inf	Inf	Inf	Inf	Inf	Inf	Inf	Inf	Inf	Inf	Inf	Inf	Inf	Inf	Inf	Inf
AU019823	Inf	Inf	Inf	Inf	Inf	Inf	Inf	Inf	Inf	Inf	Inf	Inf	Inf	Inf	Inf	Inf	Inf	Inf	Inf	Inf	Inf	Inf	Inf	Inf	Inf	Inf	Inf	Inf	Inf	Inf	Inf	Inf	Inf	Inf	Inf	Inf	Inf	Inf	Inf	Inf	Inf	0.00117503	Inf	Inf	Inf	Inf	Inf	Inf	Inf
AU022252	Inf	Inf	Inf	Inf	Inf	Inf	Inf	Inf	Inf	Inf	Inf	Inf	Inf	Inf	Inf	Inf	Inf	Inf	Inf	Inf	Inf	Inf	Inf	Inf	Inf	Inf	Inf	Inf	Inf	Inf	Inf	Inf	Inf	Inf	Inf	Inf	Inf	Inf	Inf	Inf	Inf	Inf	Inf	Inf	Inf	Inf	Inf	Inf	Inf
Aup1	Inf	Inf	Inf	Inf	Inf	Inf	Inf	Inf	Inf	Inf	Inf	Inf	Inf	Inf	Inf	Inf	Inf	Inf	Inf	Inf	Inf	Inf	Inf	Inf	Inf	Inf	Inf	Inf	Inf	Inf	Inf	Inf	Inf	Inf	Inf	Inf	Inf	Inf	Inf	Inf	Inf	Inf	Inf	0.000198164	Inf	Inf	Inf	Inf	0.00118254
Aurkaip1	Inf	Inf	Inf	Inf	Inf	Inf	0.0031451	Inf	Inf	Inf	Inf	Inf	Inf	Inf	Inf	Inf	0.000325154	0.000675777	0.000880582	Inf	Inf	Inf	Inf	Inf	Inf	Inf	0.001539	0.00056759	0.000210424	Inf	Inf	Inf	Inf	Inf	Inf	Inf	0.000299592	3.74254e-05	3.62314e-05	9.28706e-05	Inf	Inf	Inf	Inf	Inf	Inf	Inf	Inf	Inf
Auts2	Inf	Inf	Inf	Inf	Inf	Inf	Inf	Inf	Inf	Inf	Inf	Inf	Inf	Inf	Inf	Inf	Inf	Inf	Inf	Inf	Inf	Inf	Inf	Inf	Inf	Inf	Inf	Inf	Inf	Inf	Inf	Inf	Inf	Inf	Inf	Inf	Inf	Inf	Inf	Inf	Inf	Inf	Inf	Inf	Inf	Inf	Inf	Inf	Inf
Aven	Inf	Inf	Inf	Inf	Inf	Inf	Inf	Inf	Inf	Inf	Inf	Inf	Inf	Inf	Inf	Inf	Inf	Inf	Inf	Inf	Inf	Inf	Inf	Inf	Inf	Inf	Inf	Inf	Inf	Inf	Inf	Inf	Inf	Inf	Inf	Inf	Inf	Inf	Inf	Inf	Inf	Inf	Inf	Inf	Inf	Inf	Inf	Inf	0.000478294
Avl9	Inf	Inf	Inf	Inf	Inf	Inf	Inf	Inf	Inf	Inf	Inf	Inf	Inf	Inf	Inf	Inf	Inf	Inf	Inf	Inf	Inf	Inf	Inf	Inf	Inf	Inf	Inf	Inf	Inf	Inf	Inf	Inf	Inf	Inf	Inf	Inf	Inf	Inf	Inf	Inf	Inf	Inf	Inf	Inf	Inf	Inf	Inf	Inf	Inf
Avp	Inf	Inf	Inf	Inf	Inf	Inf	Inf	Inf	Inf	Inf	Inf	Inf	Inf	Inf	Inf	Inf	Inf	Inf	Inf	Inf	Inf	Inf	Inf	Inf	Inf	Inf	Inf	Inf	Inf	Inf	Inf	Inf	Inf	Inf	Inf	Inf	Inf	Inf	Inf	Inf	Inf	Inf	Inf	9.25205e-05	Inf	Inf	Inf	Inf	5.43611e-05
Avpr2	Inf	0.000870295	0.00093367	0.000767167	Inf	Inf	Inf	Inf	Inf	Inf	Inf	0.000236192	0.00020756	0.000289089	Inf	Inf	Inf	Inf	Inf	Inf	Inf	Inf	0.000317578	Inf	Inf	Inf	Inf	Inf	Inf	Inf	Inf	Inf	Inf	Inf	Inf	Inf	Inf	Inf	Inf	Inf	Inf	Inf	Inf	Inf	Inf	Inf	Inf	Inf	0.00015469
AW146154,Gm20449	Inf	Inf	Inf	Inf	Inf	0.00181697	Inf	Inf	Inf	Inf	Inf	Inf	Inf	Inf	Inf	Inf	Inf	Inf	Inf	Inf	Inf	Inf	Inf	Inf	Inf	Inf	Inf	Inf	Inf	Inf	Inf	Inf	Inf	Inf	Inf	Inf	Inf	Inf	Inf	Inf	Inf	Inf	Inf	Inf	Inf	Inf	Inf	Inf	Inf
AW146154,Gm20449,Vmn2r57	Inf	Inf	Inf	Inf	Inf	0.00159984	Inf	Inf	Inf	Inf	Inf	Inf	Inf	Inf	Inf	Inf	Inf	Inf	Inf	Inf	Inf	Inf	Inf	Inf	Inf	Inf	Inf	Inf	Inf	Inf	Inf	Inf	Inf	Inf	Inf	Inf	Inf	Inf	Inf	Inf	Inf	Inf	Inf	Inf	Inf	Inf	Inf	Inf	Inf
AW209491	Inf	Inf	Inf	Inf	Inf	Inf	Inf	Inf	Inf	Inf	Inf	Inf	Inf	Inf	Inf	Inf	Inf	Inf	Inf	Inf	Inf	Inf	Inf	Inf	Inf	Inf	Inf	Inf	Inf	Inf	Inf	Inf	Inf	Inf	Inf	Inf	Inf	Inf	Inf	Inf	Inf	Inf	Inf	Inf	Inf	Inf	Inf	Inf	Inf
AW495222	Inf	Inf	Inf	Inf	Inf	Inf	Inf	Inf	Inf	Inf	Inf	Inf	0.000425974	Inf	Inf	Inf	Inf	Inf	Inf	Inf	Inf	Inf	Inf	Inf	Inf	Inf	Inf	Inf	Inf	Inf	Inf	Inf	Inf	0.000247186	Inf	Inf	Inf	Inf	Inf	Inf	Inf	Inf	Inf	Inf	Inf	Inf	Inf	Inf	Inf
AW549877	Inf	Inf	Inf	Inf	Inf	Inf	Inf	Inf	Inf	Inf	Inf	Inf	Inf	Inf	Inf	Inf	Inf	Inf	Inf	Inf	Inf	Inf	Inf	Inf	Inf	Inf	Inf	Inf	Inf	Inf	Inf	Inf	Inf	Inf	Inf	Inf	Inf	Inf	Inf	Inf	Inf	0.000638067	Inf	Inf	Inf	Inf	Inf	Inf	Inf
AW551984	Inf	Inf	Inf	Inf	Inf	Inf	Inf	Inf	Inf	Inf	Inf	Inf	Inf	Inf	Inf	Inf	Inf	Inf	Inf	Inf	Inf	Inf	Inf	Inf	Inf	Inf	Inf	Inf	Inf	Inf	Inf	Inf	Inf	Inf	Inf	Inf	Inf	Inf	Inf	Inf	Inf	Inf	Inf	Inf	Inf	Inf	Inf	Inf	0.000241062
AW554918	Inf	Inf	Inf	Inf	Inf	Inf	Inf	Inf	Inf	Inf	Inf	Inf	Inf	Inf	Inf	Inf	Inf	Inf	Inf	Inf	Inf	Inf	Inf	Inf	Inf	Inf	Inf	Inf	Inf	Inf	Inf	Inf	Inf	Inf	Inf	Inf	Inf	Inf	Inf	Inf	Inf	Inf	Inf	Inf	Inf	Inf	Inf	Inf	Inf
Axin2	Inf	Inf	Inf	Inf	Inf	Inf	Inf	Inf	Inf	Inf	Inf	Inf	Inf	Inf	Inf	Inf	Inf	Inf	Inf	Inf	Inf	Inf	Inf	Inf	Inf	Inf	Inf	Inf	Inf	Inf	Inf	Inf	Inf	Inf	Inf	Inf	Inf	Inf	Inf	Inf	Inf	Inf	Inf	Inf	Inf	Inf	Inf	Inf	Inf
Axl	Inf	Inf	Inf	Inf	Inf	Inf	Inf	Inf	Inf	Inf	Inf	Inf	Inf	Inf	0.00123874	Inf	Inf	Inf	Inf	Inf	Inf	Inf	Inf	Inf	Inf	0.000965491	Inf	Inf	Inf	Inf	Inf	Inf	Inf	Inf	Inf	1.00444e-05	Inf	Inf	Inf	Inf	Inf	Inf	Inf	Inf	Inf	Inf	Inf	Inf	Inf
Azi1	Inf	Inf	Inf	Inf	Inf	Inf	Inf	Inf	Inf	Inf	Inf	Inf	Inf	Inf	Inf	Inf	Inf	Inf	Inf	Inf	Inf	Inf	Inf	Inf	Inf	Inf	Inf	Inf	Inf	Inf	Inf	Inf	Inf	Inf	Inf	Inf	Inf	Inf	Inf	Inf	Inf	Inf	Inf	Inf	Inf	Inf	Inf	Inf	Inf
Azi2	Inf	Inf	Inf	Inf	Inf	Inf	Inf	Inf	Inf	Inf	Inf	Inf	Inf	Inf	Inf	Inf	Inf	Inf	Inf	Inf	Inf	Inf	Inf	Inf	Inf	Inf	Inf	Inf	Inf	Inf	Inf	Inf	Inf	Inf	Inf	Inf	Inf	Inf	Inf	Inf	Inf	Inf	Inf	Inf	Inf	Inf	Inf	Inf	Inf
Azin1	Inf	Inf	Inf	Inf	Inf	Inf	Inf	Inf	Inf	Inf	Inf	Inf	Inf	Inf	Inf	Inf	Inf	Inf	Inf	Inf	Inf	Inf	Inf	Inf	Inf	0.000421828	Inf	Inf	Inf	Inf	Inf	Inf	Inf	Inf	Inf	0.000846782	Inf	Inf	Inf	Inf	0.00226588	Inf	Inf	Inf	Inf	Inf	Inf	Inf	Inf
B130034C11Rik	Inf	Inf	Inf	Inf	Inf	Inf	Inf	Inf	Inf	Inf	Inf	Inf	Inf	Inf	Inf	Inf	Inf	Inf	Inf	Inf	Inf	Inf	Inf	Inf	Inf	Inf	Inf	Inf	Inf	Inf	Inf	Inf	Inf	Inf	Inf	Inf	Inf	Inf	Inf	Inf	Inf	Inf	Inf	Inf	Inf	Inf	Inf	Inf	Inf
B130055M24Rik	Inf	Inf	Inf	Inf	Inf	Inf	Inf	Inf	Inf	Inf	Inf	Inf	Inf	Inf	Inf	Inf	Inf	Inf	Inf	Inf	Inf	Inf	Inf	Inf	Inf	0.000663634	Inf	Inf	Inf	Inf	Inf	Inf	Inf	Inf	Inf	Inf	Inf	Inf	Inf	Inf	Inf	Inf	Inf	Inf	Inf	Inf	Inf	Inf	Inf
B130055M24Rik,Prr14	Inf	Inf	Inf	Inf	Inf	Inf	Inf	Inf	Inf	Inf	Inf	Inf	Inf	Inf	Inf	Inf	Inf	Inf	Inf	Inf	Inf	Inf	Inf	Inf	Inf	Inf	Inf	Inf	Inf	Inf	Inf	Inf	Inf	Inf	Inf	Inf	Inf	Inf	Inf	Inf	Inf	Inf	Inf	Inf	Inf	Inf	Inf	Inf	Inf
B230110C06Rik	Inf	Inf	Inf	Inf	Inf	Inf	Inf	Inf	Inf	Inf	Inf	Inf	Inf	Inf	Inf	Inf	Inf	Inf	Inf	Inf	Inf	Inf	Inf	Inf	Inf	Inf	Inf	Inf	Inf	Inf	Inf	Inf	Inf	Inf	Inf	Inf	Inf	Inf	Inf	Inf	Inf	Inf	Inf	Inf	Inf	Inf	Inf	Inf	Inf
B230118H07Rik	Inf	Inf	Inf	Inf	Inf	Inf	Inf	Inf	Inf	Inf	Inf	Inf	Inf	Inf	Inf	Inf	Inf	Inf	Inf	Inf	Inf	Inf	Inf	Inf	Inf	Inf	Inf	Inf	Inf	Inf	Inf	Inf	Inf	Inf	Inf	Inf	Inf	Inf	Inf	Inf	Inf	Inf	Inf	Inf	Inf	Inf	Inf	Inf	Inf
B230206L02Rik	Inf	Inf	Inf	Inf	Inf	Inf	Inf	Inf	Inf	Inf	Inf	Inf	Inf	Inf	Inf	Inf	Inf	Inf	Inf	Inf	Inf	Inf	Inf	Inf	Inf	Inf	Inf	Inf	Inf	Inf	Inf	Inf	Inf	Inf	Inf	Inf	Inf	Inf	Inf	Inf	Inf	Inf	Inf	Inf	Inf	Inf	Inf	Inf	Inf
B230216N24Rik	Inf	Inf	Inf	Inf	Inf	Inf	Inf	Inf	Inf	Inf	Inf	Inf	Inf	Inf	Inf	Inf	Inf	Inf	Inf	Inf	Inf	Inf	Inf	Inf	Inf	Inf	Inf	Inf	Inf	Inf	Inf	Inf	Inf	Inf	Inf	Inf	Inf	Inf	Inf	Inf	Inf	Inf	Inf	Inf	Inf	Inf	Inf	Inf	Inf
B230217C12Rik	Inf	Inf	Inf	Inf	Inf	Inf	Inf	Inf	Inf	Inf	Inf	Inf	Inf	Inf	Inf	Inf	Inf	Inf	Inf	Inf	Inf	Inf	Inf	Inf	Inf	Inf	Inf	Inf	Inf	Inf	Inf	Inf	Inf	Inf	Inf	Inf	Inf	Inf	Inf	Inf	Inf	Inf	Inf	Inf	Inf	Inf	Inf	Inf	Inf
B230217O12Rik	Inf	Inf	Inf	Inf	Inf	Inf	Inf	Inf	Inf	Inf	Inf	Inf	Inf	Inf	Inf	Inf	Inf	Inf	Inf	Inf	Inf	Inf	Inf	Inf	Inf	Inf	Inf	Inf	Inf	Inf	Inf	Inf	Inf	Inf	Inf	Inf	Inf	Inf	Inf	Inf	Inf	Inf	Inf	Inf	Inf	Inf	Inf	Inf	Inf
B230219D22Rik	Inf	Inf	Inf	Inf	Inf	Inf	Inf	Inf	Inf	Inf	Inf	Inf	Inf	Inf	Inf	Inf	Inf	Inf	Inf	Inf	Inf	Inf	Inf	Inf	Inf	Inf	Inf	Inf	Inf	Inf	Inf	Inf	Inf	1.53128e-05	5.16922e-06	Inf	9.04839e-05	0.000154503	0.000143757	Inf	Inf	Inf	4.69222e-05	Inf	Inf	2.18021e-05	7.40773e-05	Inf	Inf
B230307C23Rik	Inf	Inf	Inf	Inf	Inf	Inf	Inf	Inf	Inf	0.00402089	0.00114804	Inf	Inf	Inf	Inf	Inf	Inf	Inf	Inf	Inf	Inf	Inf	Inf	Inf	Inf	Inf	Inf	Inf	Inf	Inf	Inf	Inf	Inf	Inf	Inf	Inf	Inf	Inf	Inf	Inf	Inf	Inf	Inf	Inf	Inf	Inf	Inf	Inf	Inf
B230312C02Rik	Inf	Inf	Inf	Inf	Inf	Inf	Inf	Inf	Inf	Inf	Inf	Inf	0.000312137	Inf	Inf	Inf	Inf	Inf	Inf	Inf	Inf	Inf	Inf	Inf	Inf	Inf	Inf	Inf	Inf	Inf	Inf	Inf	Inf	Inf	Inf	Inf	Inf	Inf	Inf	Inf	Inf	Inf	Inf	Inf	Inf	Inf	Inf	Inf	Inf
B230319C09Rik	Inf	Inf	Inf	Inf	Inf	Inf	Inf	Inf	Inf	Inf	Inf	Inf	Inf	Inf	Inf	Inf	Inf	Inf	Inf	Inf	Inf	Inf	Inf	Inf	Inf	Inf	Inf	Inf	Inf	Inf	Inf	Inf	Inf	Inf	Inf	Inf	Inf	Inf	Inf	Inf	Inf	Inf	Inf	Inf	Inf	Inf	Inf	Inf	Inf
B230323A14Rik	Inf	Inf	Inf	Inf	Inf	Inf	Inf	Inf	Inf	Inf	Inf	Inf	Inf	Inf	Inf	Inf	Inf	Inf	Inf	Inf	Inf	Inf	Inf	Inf	Inf	Inf	Inf	Inf	Inf	Inf	Inf	Inf	Inf	Inf	Inf	Inf	Inf	Inf	Inf	Inf	Inf	Inf	Inf	Inf	Inf	Inf	Inf	Inf	Inf
B230354K17Rik	Inf	Inf	Inf	Inf	Inf	Inf	Inf	Inf	Inf	Inf	Inf	Inf	Inf	Inf	Inf	Inf	Inf	Inf	Inf	Inf	Inf	Inf	Inf	Inf	Inf	Inf	Inf	Inf	Inf	Inf	Inf	Inf	Inf	Inf	Inf	Inf	Inf	Inf	Inf	Inf	Inf	Inf	Inf	Inf	Inf	Inf	Inf	Inf	Inf
B230369F24Rik,Gm16586,Hnrnpu	Inf	Inf	Inf	Inf	Inf	Inf	Inf	Inf	Inf	Inf	Inf	Inf	Inf	Inf	Inf	Inf	Inf	Inf	Inf	Inf	Inf	Inf	Inf	Inf	Inf	Inf	Inf	Inf	Inf	Inf	Inf	Inf	Inf	Inf	Inf	Inf	Inf	Inf	Inf	Inf	Inf	Inf	Inf	Inf	Inf	Inf	Inf	Inf	Inf
B2m	Inf	Inf	Inf	Inf	Inf	Inf	Inf	Inf	Inf	Inf	Inf	Inf	Inf	Inf	Inf	Inf	Inf	Inf	Inf	Inf	Inf	Inf	Inf	Inf	Inf	Inf	Inf	Inf	Inf	Inf	Inf	Inf	Inf	Inf	Inf	Inf	Inf	Inf	Inf	Inf	Inf	Inf	Inf	Inf	Inf	Inf	Inf	Inf	Inf
B3galnt1	Inf	Inf	Inf	Inf	Inf	Inf	Inf	Inf	Inf	Inf	Inf	Inf	Inf	Inf	Inf	Inf	Inf	Inf	Inf	Inf	Inf	Inf	Inf	Inf	Inf	Inf	Inf	Inf	Inf	Inf	Inf	Inf	Inf	Inf	Inf	Inf	Inf	Inf	Inf	Inf	Inf	Inf	Inf	Inf	Inf	Inf	Inf	Inf	Inf
B3galt5	Inf	Inf	Inf	Inf	Inf	Inf	Inf	Inf	Inf	Inf	Inf	Inf	Inf	Inf	Inf	Inf	Inf	Inf	Inf	Inf	Inf	Inf	Inf	Inf	Inf	Inf	Inf	Inf	Inf	Inf	Inf	Inf	Inf	Inf	Inf	Inf	Inf	Inf	Inf	Inf	Inf	Inf	Inf	Inf	Inf	Inf	Inf	Inf	Inf
B3galtl	Inf	Inf	Inf	Inf	Inf	Inf	Inf	Inf	Inf	Inf	Inf	Inf	Inf	Inf	Inf	Inf	Inf	Inf	Inf	Inf	Inf	Inf	Inf	Inf	Inf	Inf	Inf	Inf	Inf	Inf	Inf	Inf	Inf	Inf	Inf	Inf	Inf	Inf	Inf	Inf	Inf	Inf	Inf	Inf	Inf	Inf	Inf	Inf	Inf
B3gat3	Inf	Inf	Inf	Inf	Inf	Inf	Inf	Inf	Inf	Inf	Inf	Inf	Inf	Inf	Inf	Inf	Inf	Inf	Inf	Inf	Inf	Inf	Inf	Inf	Inf	Inf	Inf	Inf	Inf	0.00140223	Inf	Inf	Inf	Inf	Inf	Inf	Inf	Inf	Inf	Inf	Inf	Inf	Inf	Inf	Inf	Inf	Inf	Inf	Inf
B3gnt1,Brms1,Rin1	Inf	Inf	Inf	Inf	Inf	Inf	Inf	Inf	Inf	Inf	Inf	Inf	Inf	Inf	Inf	Inf	Inf	Inf	Inf	Inf	Inf	Inf	Inf	Inf	Inf	Inf	Inf	Inf	Inf	Inf	Inf	Inf	Inf	Inf	Inf	Inf	Inf	Inf	Inf	Inf	0.00132174	Inf	Inf	Inf	Inf	Inf	Inf	Inf	Inf
B3gnt1,Rin1	Inf	Inf	Inf	Inf	Inf	Inf	Inf	Inf	Inf	Inf	Inf	Inf	Inf	Inf	Inf	Inf	Inf	Inf	Inf	Inf	Inf	Inf	Inf	Inf	Inf	Inf	Inf	Inf	Inf	Inf	Inf	Inf	Inf	Inf	Inf	Inf	Inf	Inf	Inf	Inf	Inf	Inf	Inf	Inf	Inf	Inf	Inf	Inf	Inf
B3gnt2	Inf	Inf	Inf	Inf	Inf	Inf	Inf	Inf	Inf	Inf	Inf	Inf	Inf	Inf	Inf	Inf	Inf	Inf	Inf	Inf	Inf	Inf	Inf	Inf	Inf	Inf	Inf	Inf	Inf	Inf	Inf	Inf	Inf	Inf	Inf	Inf	Inf	Inf	Inf	Inf	Inf	Inf	Inf	Inf	Inf	Inf	Inf	0.00176826	Inf
B3gnt3	Inf	Inf	Inf	Inf	Inf	Inf	Inf	Inf	Inf	Inf	Inf	Inf	Inf	Inf	Inf	Inf	Inf	Inf	Inf	Inf	Inf	Inf	Inf	Inf	Inf	Inf	Inf	Inf	Inf	Inf	Inf	Inf	Inf	Inf	Inf	Inf	Inf	Inf	Inf	Inf	Inf	Inf	Inf	Inf	Inf	Inf	Inf	Inf	Inf
B3gnt4,Gm15751,Gm24682,Lrrc43	Inf	Inf	Inf	Inf	Inf	Inf	Inf	Inf	Inf	Inf	Inf	Inf	Inf	Inf	0.00169651	Inf	Inf	Inf	Inf	Inf	Inf	Inf	Inf	Inf	Inf	Inf	Inf	Inf	Inf	Inf	Inf	Inf	Inf	Inf	Inf	0.00115795	Inf	Inf	Inf	Inf	Inf	Inf	Inf	Inf	Inf	Inf	Inf	Inf	Inf
B3gnt6	Inf	Inf	Inf	Inf	Inf	Inf	Inf	Inf	Inf	Inf	Inf	Inf	Inf	Inf	Inf	Inf	Inf	Inf	Inf	Inf	Inf	Inf	Inf	Inf	Inf	Inf	Inf	Inf	Inf	Inf	Inf	Inf	Inf	Inf	Inf	Inf	Inf	Inf	Inf	Inf	Inf	Inf	Inf	Inf	Inf	Inf	Inf	Inf	Inf
B3gnt6,Gm16938	Inf	Inf	Inf	Inf	Inf	Inf	Inf	Inf	Inf	Inf	Inf	Inf	Inf	Inf	Inf	Inf	Inf	Inf	Inf	Inf	Inf	Inf	Inf	Inf	Inf	Inf	Inf	Inf	Inf	Inf	Inf	Inf	Inf	Inf	Inf	Inf	Inf	Inf	Inf	Inf	Inf	Inf	Inf	Inf	Inf	Inf	Inf	Inf	Inf
B3gnt7	Inf	Inf	Inf	Inf	Inf	Inf	Inf	Inf	Inf	Inf	Inf	Inf	Inf	Inf	Inf	Inf	Inf	Inf	Inf	Inf	Inf	Inf	Inf	Inf	Inf	Inf	Inf	Inf	Inf	Inf	Inf	Inf	Inf	Inf	Inf	Inf	Inf	Inf	Inf	Inf	Inf	Inf	Inf	Inf	Inf	Inf	Inf	Inf	Inf
B3gntl1	Inf	Inf	Inf	Inf	0.00132992	Inf	Inf	Inf	Inf	Inf	Inf	Inf	Inf	Inf	0.000143012	0.00144876	0.000877021	Inf	Inf	Inf	Inf	Inf	Inf	Inf	Inf	0.000290645	Inf	Inf	Inf	Inf	Inf	Inf	Inf	Inf	Inf	0.000192996	Inf	0.000153415	Inf	Inf	Inf	Inf	Inf	Inf	Inf	Inf	Inf	Inf	Inf
B430010I23Rik	Inf	Inf	Inf	Inf	Inf	Inf	Inf	Inf	Inf	Inf	Inf	Inf	Inf	Inf	Inf	Inf	Inf	Inf	Inf	Inf	Inf	Inf	Inf	Inf	Inf	Inf	Inf	Inf	Inf	Inf	Inf	Inf	Inf	Inf	Inf	Inf	Inf	Inf	Inf	Inf	Inf	0.000977809	Inf	Inf	Inf	Inf	Inf	Inf	Inf
B430203G13Rik	0.00143889	Inf	Inf	Inf	Inf	Inf	Inf	Inf	Inf	Inf	Inf	Inf	Inf	Inf	Inf	Inf	Inf	Inf	Inf	Inf	Inf	0.00230295	Inf	Inf	Inf	Inf	Inf	Inf	Inf	Inf	Inf	Inf	Inf	Inf	Inf	Inf	Inf	Inf	Inf	Inf	Inf	Inf	Inf	Inf	Inf	Inf	Inf	Inf	Inf
B430203G13Rik,Gm23913,Hpcal1	Inf	Inf	Inf	Inf	Inf	Inf	Inf	Inf	Inf	Inf	Inf	Inf	Inf	Inf	Inf	Inf	Inf	Inf	0.000454272	0.000104341	Inf	Inf	Inf	Inf	Inf	Inf	Inf	Inf	Inf	Inf	0.000181225	Inf	Inf	Inf	Inf	Inf	Inf	Inf	Inf	Inf	0.000107507	Inf	Inf	0.000110312	Inf	Inf	2.48599e-05	0.000260488	Inf
B4galnt1	Inf	Inf	Inf	Inf	Inf	Inf	Inf	Inf	Inf	Inf	Inf	Inf	Inf	Inf	Inf	Inf	Inf	Inf	Inf	Inf	Inf	Inf	Inf	Inf	Inf	Inf	Inf	Inf	Inf	Inf	Inf	Inf	Inf	Inf	Inf	Inf	Inf	Inf	Inf	Inf	Inf	Inf	Inf	Inf	Inf	Inf	Inf	Inf	Inf
B4galnt4	Inf	Inf	Inf	Inf	Inf	Inf	0.00119446	Inf	Inf	Inf	Inf	Inf	Inf	Inf	Inf	Inf	0.000265242	Inf	Inf	Inf	0.000546209	Inf	Inf	Inf	Inf	Inf	Inf	0.00185417	Inf	0.00118321	Inf	Inf	Inf	Inf	Inf	Inf	Inf	Inf	Inf	Inf	Inf	Inf	5.08677e-05	Inf	Inf	Inf	Inf	0.000888818	Inf
B4galt2,Ccdc24,Gm17114	Inf	Inf	Inf	Inf	Inf	Inf	Inf	Inf	Inf	Inf	Inf	Inf	Inf	Inf	Inf	Inf	Inf	Inf	Inf	Inf	Inf	Inf	Inf	Inf	Inf	Inf	Inf	Inf	Inf	Inf	Inf	Inf	Inf	Inf	Inf	Inf	Inf	Inf	Inf	Inf	Inf	Inf	Inf	Inf	Inf	Inf	Inf	Inf	Inf
B4galt3	Inf	Inf	Inf	Inf	Inf	Inf	Inf	Inf	Inf	Inf	Inf	Inf	Inf	Inf	Inf	Inf	Inf	Inf	Inf	Inf	Inf	Inf	Inf	Inf	Inf	Inf	Inf	Inf	Inf	Inf	Inf	Inf	Inf	Inf	Inf	Inf	Inf	Inf	Inf	Inf	Inf	Inf	Inf	Inf	Inf	Inf	Inf	Inf	Inf
B4galt4	Inf	Inf	Inf	Inf	Inf	Inf	Inf	Inf	Inf	Inf	Inf	Inf	Inf	Inf	Inf	Inf	Inf	Inf	Inf	Inf	Inf	Inf	Inf	Inf	Inf	Inf	Inf	Inf	Inf	Inf	Inf	Inf	Inf	Inf	Inf	Inf	Inf	Inf	Inf	Inf	Inf	Inf	Inf	Inf	Inf	Inf	Inf	Inf	Inf
B4galt5	Inf	Inf	Inf	Inf	Inf	Inf	Inf	Inf	Inf	Inf	Inf	Inf	Inf	Inf	Inf	Inf	Inf	Inf	Inf	Inf	Inf	Inf	Inf	Inf	Inf	Inf	Inf	Inf	Inf	Inf	Inf	Inf	Inf	Inf	Inf	Inf	Inf	Inf	Inf	Inf	Inf	Inf	Inf	Inf	Inf	Inf	Inf	Inf	Inf
B4galt6	Inf	Inf	Inf	Inf	Inf	Inf	Inf	Inf	Inf	Inf	Inf	Inf	Inf	Inf	Inf	Inf	Inf	Inf	Inf	Inf	Inf	Inf	Inf	Inf	Inf	Inf	Inf	Inf	Inf	Inf	Inf	Inf	Inf	Inf	Inf	Inf	Inf	Inf	Inf	Inf	Inf	Inf	5.78773e-05	Inf	Inf	Inf	Inf	Inf	Inf
B4galt7	Inf	Inf	Inf	Inf	Inf	Inf	Inf	Inf	Inf	Inf	Inf	Inf	Inf	Inf	Inf	Inf	Inf	Inf	0.000692902	Inf	Inf	Inf	Inf	Inf	Inf	Inf	Inf	Inf	Inf	Inf	Inf	Inf	Inf	Inf	Inf	Inf	Inf	Inf	Inf	Inf	Inf	0.000536786	Inf	Inf	Inf	Inf	Inf	Inf	Inf
B630019K06Rik	Inf	Inf	Inf	Inf	Inf	Inf	Inf	Inf	Inf	Inf	Inf	Inf	Inf	Inf	Inf	Inf	Inf	Inf	Inf	0.00155889	Inf	Inf	Inf	Inf	Inf	Inf	Inf	Inf	Inf	Inf	0.000198883	Inf	Inf	Inf	Inf	Inf	Inf	Inf	Inf	Inf	0.00207292	Inf	Inf	Inf	Inf	Inf	Inf	Inf	Inf
B9d1	Inf	Inf	Inf	Inf	Inf	Inf	Inf	Inf	Inf	Inf	Inf	Inf	Inf	Inf	Inf	Inf	Inf	Inf	Inf	Inf	Inf	Inf	Inf	Inf	Inf	Inf	Inf	Inf	Inf	Inf	Inf	Inf	Inf	Inf	Inf	Inf	Inf	Inf	Inf	Inf	Inf	Inf	Inf	Inf	Inf	Inf	Inf	Inf	Inf
Babam1	Inf	Inf	Inf	Inf	Inf	Inf	Inf	Inf	Inf	Inf	Inf	Inf	Inf	Inf	Inf	Inf	Inf	Inf	Inf	Inf	Inf	Inf	Inf	Inf	Inf	Inf	Inf	Inf	Inf	Inf	Inf	Inf	Inf	Inf	Inf	Inf	Inf	Inf	0.000449401	Inf	Inf	Inf	4.4631e-06	Inf	Inf	Inf	Inf	Inf	Inf
Bace1	Inf	Inf	Inf	Inf	0.00120766	Inf	Inf	Inf	Inf	Inf	Inf	Inf	Inf	Inf	Inf	Inf	Inf	Inf	Inf	Inf	Inf	Inf	Inf	Inf	Inf	0.00110235	Inf	Inf	Inf	Inf	Inf	Inf	Inf	Inf	Inf	Inf	Inf	Inf	Inf	Inf	Inf	Inf	Inf	Inf	Inf	Inf	Inf	Inf	Inf
Bad	Inf	Inf	Inf	Inf	Inf	Inf	Inf	Inf	Inf	Inf	Inf	Inf	Inf	Inf	Inf	Inf	Inf	Inf	Inf	Inf	Inf	Inf	Inf	Inf	Inf	Inf	Inf	Inf	Inf	Inf	Inf	Inf	Inf	Inf	Inf	Inf	Inf	Inf	Inf	Inf	Inf	Inf	Inf	Inf	Inf	Inf	Inf	Inf	Inf
Bag2	Inf	0.000878152	Inf	Inf	Inf	Inf	Inf	Inf	Inf	Inf	Inf	Inf	Inf	Inf	Inf	Inf	Inf	Inf	Inf	Inf	Inf	Inf	Inf	Inf	Inf	Inf	Inf	Inf	Inf	Inf	Inf	Inf	Inf	Inf	Inf	Inf	Inf	Inf	Inf	Inf	Inf	Inf	Inf	Inf	Inf	Inf	Inf	Inf	Inf
Bag3	Inf	Inf	Inf	Inf	Inf	Inf	Inf	Inf	Inf	0.00165482	Inf	Inf	Inf	Inf	Inf	Inf	Inf	Inf	Inf	Inf	Inf	Inf	Inf	Inf	Inf	Inf	Inf	Inf	Inf	Inf	Inf	Inf	Inf	Inf	Inf	Inf	Inf	Inf	Inf	Inf	Inf	Inf	Inf	Inf	Inf	Inf	Inf	Inf	Inf
Bag5	Inf	Inf	Inf	Inf	Inf	Inf	Inf	Inf	Inf	Inf	Inf	Inf	Inf	Inf	Inf	Inf	Inf	Inf	Inf	Inf	Inf	Inf	Inf	Inf	Inf	Inf	Inf	Inf	Inf	0.000983603	Inf	Inf	Inf	Inf	Inf	Inf	Inf	Inf	Inf	Inf	Inf	Inf	Inf	Inf	Inf	Inf	Inf	Inf	Inf
Bag6	Inf	Inf	Inf	Inf	Inf	0.00213117	Inf	Inf	Inf	Inf	Inf	Inf	Inf	Inf	Inf	Inf	Inf	Inf	Inf	Inf	Inf	Inf	Inf	Inf	Inf	Inf	Inf	Inf	Inf	Inf	Inf	Inf	Inf	Inf	Inf	Inf	Inf	Inf	Inf	Inf	Inf	Inf	Inf	Inf	Inf	Inf	Inf	Inf	Inf
Bahcc1	Inf	Inf	Inf	Inf	Inf	Inf	Inf	0.000962165	Inf	Inf	Inf	Inf	Inf	Inf	Inf	Inf	Inf	Inf	Inf	Inf	Inf	Inf	Inf	Inf	Inf	Inf	Inf	Inf	Inf	Inf	Inf	Inf	Inf	Inf	Inf	Inf	Inf	Inf	Inf	Inf	Inf	Inf	Inf	Inf	Inf	Inf	Inf	Inf	Inf
Bai1	Inf	Inf	Inf	Inf	Inf	Inf	Inf	Inf	Inf	Inf	Inf	Inf	Inf	Inf	Inf	Inf	Inf	Inf	Inf	Inf	Inf	Inf	Inf	Inf	Inf	Inf	Inf	Inf	Inf	Inf	Inf	Inf	Inf	Inf	Inf	Inf	Inf	Inf	Inf	Inf	Inf	Inf	Inf	Inf	Inf	Inf	Inf	Inf	Inf
Bai1,Gm26117	Inf	Inf	Inf	Inf	Inf	Inf	Inf	Inf	Inf	Inf	Inf	Inf	Inf	Inf	Inf	Inf	Inf	Inf	Inf	Inf	Inf	Inf	Inf	Inf	Inf	Inf	Inf	Inf	Inf	Inf	Inf	Inf	Inf	Inf	Inf	Inf	Inf	Inf	Inf	Inf	Inf	Inf	Inf	Inf	Inf	Inf	Inf	Inf	Inf
Bai2	Inf	Inf	Inf	Inf	Inf	Inf	Inf	Inf	Inf	Inf	Inf	Inf	Inf	Inf	Inf	Inf	Inf	Inf	Inf	Inf	Inf	Inf	Inf	Inf	Inf	Inf	Inf	Inf	Inf	Inf	Inf	Inf	Inf	Inf	Inf	Inf	Inf	Inf	Inf	Inf	Inf	Inf	Inf	Inf	Inf	Inf	Inf	Inf	Inf
[truncated: 9,045 more rows]
[truncated: 101 more columns]
